# Supplementary material for: Natural Variation in Fish Transcriptomes: Comparative Analysis of the Fathead Minnow (Pimephales promelas) and Zebrafish (Danio rerio)
Source: PLoS One. 2014 Dec 10;9(12):e114178. doi: 10.1371/journal.pone.0114178 (PMC4262388; doi:10.1371/journal.pone.0114178)
Supplement: S1 Table — Cross-mapped probes from Agilent design 015064 (zebrafish) and 019597 (fathead minnow) via their orthologs. A total of 9311 probes from Agilent 015064 were linked to 6950 probes from Agilent 019597 through 6617 common Entrez GeneIDs in NCBI. (XLSX) [file pone.0114178.s001.xlsx]

## Sheet: NCBI_gene2accession04302014.DRE
Table S1. Cross-mapped probes from Agilent design 015064 (zebrafish) and 019597 (fathead minnow) via their orthologs. A total of 9311 probes from Agilent 015064 were linked to 6950 probes from Agilent 019597 through 6617 common Entrez GeneIDs in NCBI
#Random 20mer strings were created to align columns with missing entries during mapping; the original file: NCBI_gene2accession04302014.DRE2.PROBE2EST.EST2NT.EST2NR.E_06.015064_20131128.joined
tax_id	GeneID	RNA_nucleotide_accession	protein_accession	genomic_nucleotide_accession		Symbol	Agilent 019597 probe ID	Fathead minnow EST target ID	Fathead minnow EST target ID	NCBI NT Accession		Fathead minnow EST target ID	NCBI NR Accession		Agilent 015064 probe ID	PrimaryAccession	RefSeqAccession	GenbankAccession	EntrezGeneID	GeneSymbol
7955	360218	NM_001002387	NP_001002387	NC_007131	-	pbk	GPL9248__15632__UF_Ppr_AF_104671	FJU.3650.C1___1_nrnt	FJU.3650.C1___1_nrnt	NM_001002387	Jq10eUx2c7p5RrQR3z1z	FJU.3650.C1___1_nrnt	NP_001002387	TPwFCIPEpFNANvrsejiV	A_15_P115589	NM_001002387	NM_001002387	NM_001002387	360218	pbk
7955	360218	NM_001002387	NP_001002387	NW_001878143	-	pbk	GPL9248__15632__UF_Ppr_AF_104671	FJU.3650.C1___1_nrnt	FJU.3650.C1___1_nrnt	NM_001002387	Jq10eUx2c7p5RrQR3z1z	FJU.3650.C1___1_nrnt	NP_001002387	TPwFCIPEpFNANvrsejiV	A_15_P115589	NM_001002387	NM_001002387	NM_001002387	360218	pbk
7955	565400	NM_001109714	NP_001103184	NC_007116	-	msh3	GPL9248__5683__UF_Ppr_AF_103345	FJU.8347.C1___1_nrnt	FJU.8347.C1___1_nrnt	NM_001109714	7qKegDl66lSlBobxxejz	FJU.8347.C1___1_nrnt	NP_001103184	Ebq0fvfCL1jovYTAVJp1	A_15_P107266	NM_001109714	NM_001109714	NM_001109714	565400	msh3
7955	565400	NM_001109714	NP_001103184	NW_001879026	-	msh3	GPL9248__5683__UF_Ppr_AF_103345	FJU.8347.C1___1_nrnt	FJU.8347.C1___1_nrnt	NM_001109714	7qKegDl66lSlBobxxejz	FJU.8347.C1___1_nrnt	NP_001103184	Ebq0fvfCL1jovYTAVJp1	A_15_P107266	NM_001109714	NM_001109714	NM_001109714	565400	msh3
7955	569471	XM_692864	XP_697956	NC_007113	-	chd7	GPL9248__12853__UF_Ppr_AF_112313	FJU.4306.C2___1_nrnt	FJU.4306.C2___1_nrnt	XM_692864	JV3PRoxtMyfyYbQb6VC6	FJU.4306.C2___1_nrnt	XP_697956	Cjt8Aehdvvtp87zU3fmW	A_15_P117168	ENSDART00000016208	XM_692864	XM_692864	2Tl1K6GXO2Zk4L5AxQIa	2Tl1K6GXO2Zk4L5AxQIa
7955	569471	XM_692864	XP_697956	NW_001878663	-	chd7	GPL9248__12853__UF_Ppr_AF_112313	FJU.4306.C2___1_nrnt	FJU.4306.C2___1_nrnt	XM_692864	JV3PRoxtMyfyYbQb6VC6	FJU.4306.C2___1_nrnt	XP_697956	Cjt8Aehdvvtp87zU3fmW	A_15_P117168	ENSDART00000016208	XM_692864	XM_692864	2Tl1K6GXO2Zk4L5AxQIa	2Tl1K6GXO2Zk4L5AxQIa
7955	334086	BC065970	AAH65970	-	-	hspa4b	GPL9248__9651__UF_Ppr_AF_107767	FJU.2460.C1___1rc_nrnt	FJU.2460.C1___1rc_nrnt	AU279339	2xzhjzucDrnBFbnusXpr	FJU.2460.C1___1rc_nrnt	AAH65970	dPTEgV3DY0X7Vmiq6qXn	A_15_P113537	NM_199857	NM_199857	NM_199857	334086	hspa4b
7955	407985	-	-	BX323544	-	tcf12	GPL9248__10954__UF_Ppr_AF_106424	gi_73585159___1_nrnt	gi_73585159___1_nrnt	BX323544	Qv7DkQkjdKZfdJWGp2aN	gi_73585159___1_nrnt	XP_003199047	VxqFnzGXpchQipddF5rS	A_15_P117020	NM_214816	NM_214816	NM_214816	407985	tcf12
7955	407985	BC092888	AAH92888	-	-	tcf12	GPL9248__2478__UF_Ppr_AM_120613	FJU.6616.C1___1rc_nrnt_ms	FJU.6616.C1___1rc_nrnt_ms	NM_214816	MVibn3c1k7yPLnJdxeeS	FJU.6616.C1___1rc_nrnt_ms	AAH92888	uwYyxePLh6Hg9DRlKufK	A_15_P117020	NM_214816	NM_214816	NM_214816	407985	tcf12
7955	407985	NM_214816	NP_999981	NC_007118	-	tcf12	GPL9248__2478__UF_Ppr_AM_120613	FJU.6616.C1___1rc_nrnt_ms	FJU.6616.C1___1rc_nrnt_ms	NM_214816	MVibn3c1k7yPLnJdxeeS	FJU.6616.C1___1rc_nrnt_ms	AAH92888	uwYyxePLh6Hg9DRlKufK	A_15_P117020	NM_214816	NM_214816	NM_214816	407985	tcf12
7955	407985	NM_214816	NP_999981	NW_001879275	-	tcf12	GPL9248__2478__UF_Ppr_AM_120613	FJU.6616.C1___1rc_nrnt_ms	FJU.6616.C1___1rc_nrnt_ms	NM_214816	MVibn3c1k7yPLnJdxeeS	FJU.6616.C1___1rc_nrnt_ms	AAH92888	uwYyxePLh6Hg9DRlKufK	A_15_P117020	NM_214816	NM_214816	NM_214816	407985	tcf12
7955	407985	BC092888	AAH92888	-	-	tcf12	GPL9248__6235__UF_Ppr_AF_108584	FJU.6616.C1___1rc_nrnt_ms	FJU.6616.C1___1rc_nrnt_ms	NM_214816	MVibn3c1k7yPLnJdxeeS	FJU.6616.C1___1rc_nrnt_ms	AAH92888	uwYyxePLh6Hg9DRlKufK	A_15_P117020	NM_214816	NM_214816	NM_214816	407985	tcf12
7955	407985	NM_214816	NP_999981	NC_007118	-	tcf12	GPL9248__6235__UF_Ppr_AF_108584	FJU.6616.C1___1rc_nrnt_ms	FJU.6616.C1___1rc_nrnt_ms	NM_214816	MVibn3c1k7yPLnJdxeeS	FJU.6616.C1___1rc_nrnt_ms	AAH92888	uwYyxePLh6Hg9DRlKufK	A_15_P117020	NM_214816	NM_214816	NM_214816	407985	tcf12
7955	407985	NM_214816	NP_999981	NW_001879275	-	tcf12	GPL9248__6235__UF_Ppr_AF_108584	FJU.6616.C1___1rc_nrnt_ms	FJU.6616.C1___1rc_nrnt_ms	NM_214816	MVibn3c1k7yPLnJdxeeS	FJU.6616.C1___1rc_nrnt_ms	AAH92888	uwYyxePLh6Hg9DRlKufK	A_15_P117020	NM_214816	NM_214816	NM_214816	407985	tcf12
7955	407985	NM_214816	NP_999981	NC_007118	-	tcf12	GPL9248__9410__UF_Ppr_AF_100738	FJU.6616.C2___1rc_nrnt	FJU.6616.C2___1rc_nrnt	NM_214816	2CaXrXeKc7wqyUyzkOCG	FJU.6616.C2___1rc_nrnt	NP_999981	gV9JHST34LYYoJpvdeBY	A_15_P117020	NM_214816	NM_214816	NM_214816	407985	tcf12
7955	407985	NM_214816	NP_999981	NW_001879275	-	tcf12	GPL9248__9410__UF_Ppr_AF_100738	FJU.6616.C2___1rc_nrnt	FJU.6616.C2___1rc_nrnt	NM_214816	2CaXrXeKc7wqyUyzkOCG	FJU.6616.C2___1rc_nrnt	NP_999981	gV9JHST34LYYoJpvdeBY	A_15_P117020	NM_214816	NM_214816	NM_214816	407985	tcf12
7955	768286	-	-	CR933820	-	ccdc120	GPL9248__798__UF_Ppr_AM_120214	gi_73651521___1_nrnt_ms	gi_73651521___1_nrnt_ms	CR933820	V28Xv32RCtMnGS56oNcH	gi_73651521___1_nrnt_ms	AAI24359	4YEBXi3rlLQl8UaXkpRl	A_15_P113645	NM_001077451	NM_001077451	NM_001077451	768286	ccdc120
7955	768286	BC124358	AAI24359	-	-	ccdc120	GPL9248__798__UF_Ppr_AM_120214	gi_73651521___1_nrnt_ms	gi_73651521___1_nrnt_ms	CR933820	V28Xv32RCtMnGS56oNcH	gi_73651521___1_nrnt_ms	AAI24359	4YEBXi3rlLQl8UaXkpRl	A_15_P113645	NM_001077451	NM_001077451	NM_001077451	768286	ccdc120
7955	768286	-	-	CR933820	-	ccdc120	GPL9248__2773__UF_Ppr_AF_108586	gi_73651521___1_nrnt_ms	gi_73651521___1_nrnt_ms	CR933820	V28Xv32RCtMnGS56oNcH	gi_73651521___1_nrnt_ms	AAI24359	4YEBXi3rlLQl8UaXkpRl	A_15_P113645	NM_001077451	NM_001077451	NM_001077451	768286	ccdc120
7955	768286	BC124358	AAI24359	-	-	ccdc120	GPL9248__2773__UF_Ppr_AF_108586	gi_73651521___1_nrnt_ms	gi_73651521___1_nrnt_ms	CR933820	V28Xv32RCtMnGS56oNcH	gi_73651521___1_nrnt_ms	AAI24359	4YEBXi3rlLQl8UaXkpRl	A_15_P113645	NM_001077451	NM_001077451	NM_001077451	768286	ccdc120
7955	768286	-	-	CR933820	-	ccdc120	GPL9248__5546__UF_Ppr_AF_109805	gi_73502288___1_nrnt	gi_73502288___1_nrnt	CR933820	rHmt0H8oEGspW3FgofFQ	gi_73502288___1_nrnt	AAH96980	LzNDtWACZo9j4k2qGvTz	A_15_P113645	NM_001077451	NM_001077451	NM_001077451	768286	ccdc120
7955	322126	NM_199585	NP_955879	NC_007124	-	vdac2	GPL9248__15483__UF_Ppr_AF_115689	FJU.1686.C1___1_nrnt	FJU.1686.C1___1_nrnt	NM_199585	XrivzkPq1sShmhYAcGp2	FJU.1686.C1___1_nrnt	AGM48544	Pv7LFKUmPPg780V3mLk3	A_15_P116250	NM_199585	NM_199585	NM_199585	322126	vdac2
7955	322126	NM_199585	NP_955879	NW_001877335	-	vdac2	GPL9248__15483__UF_Ppr_AF_115689	FJU.1686.C1___1_nrnt	FJU.1686.C1___1_nrnt	NM_199585	XrivzkPq1sShmhYAcGp2	FJU.1686.C1___1_nrnt	AGM48544	Pv7LFKUmPPg780V3mLk3	A_15_P116250	NM_199585	NM_199585	NM_199585	322126	vdac2
7955	57933	BC164780	AAI64780	-	-	caspa	GPL9248__10532__UF_Ppr_AF_107717	FJU.5876.C6___1_nrnt	FJU.5876.C6___1_nrnt	BC164780	GHlxmS8l6KzgAfBthPB6	FJU.5876.C6___1_nrnt	NP_571580	BluqVJe4xptPvaCxGOZ6	A_15_P106440	NM_131505	NM_131505	NM_131505	57933	caspa
7955	57933	NM_131505	NP_571580	NC_007127	-	caspa	GPL9248__10532__UF_Ppr_AF_107717	FJU.5876.C6___1_nrnt	FJU.5876.C6___1_nrnt	BC164780	GHlxmS8l6KzgAfBthPB6	FJU.5876.C6___1_nrnt	NP_571580	BluqVJe4xptPvaCxGOZ6	A_15_P106440	NM_131505	NM_131505	NM_131505	57933	caspa
7955	57933	NM_131505	NP_571580	NW_001877674	-	caspa	GPL9248__10532__UF_Ppr_AF_107717	FJU.5876.C6___1_nrnt	FJU.5876.C6___1_nrnt	BC164780	GHlxmS8l6KzgAfBthPB6	FJU.5876.C6___1_nrnt	NP_571580	BluqVJe4xptPvaCxGOZ6	A_15_P106440	NM_131505	NM_131505	NM_131505	57933	caspa
7955	57933	-	-	BX649388	-	caspa	GPL9248__13367__UF_Ppr_AF_116810	gi_73463377___1_nrnt	gi_73463377___1_nrnt	BX649388	cYsQplScEs6zBeVJZ6m2	gi_73463377___1_nrnt	XP_683776	aqAFnkNfvAKDQP1xLEFk	A_15_P106440	NM_131505	NM_131505	NM_131505	57933	caspa
7955	436834	NM_001002561	NP_001002561	NC_007125	-	clic2	GPL9248__12089__UF_Ppr_AF_112893	FJU.9004.C1___1_nrnt	FJU.9004.C1___1_nrnt	NM_001002561	nHf05O5VzwJTzJfqs2n3	FJU.9004.C1___1_nrnt	NP_001002561	rQyrvPlZaQaVX8ExC9N0	A_15_P119113	NM_001002561	NM_001002561	NM_001002561	436834	clic2
7955	436834	NM_001002561	NP_001002561	NW_003335294	-	clic2	GPL9248__12089__UF_Ppr_AF_112893	FJU.9004.C1___1_nrnt	FJU.9004.C1___1_nrnt	NM_001002561	nHf05O5VzwJTzJfqs2n3	FJU.9004.C1___1_nrnt	NP_001002561	rQyrvPlZaQaVX8ExC9N0	A_15_P119113	NM_001002561	NM_001002561	NM_001002561	436834	clic2
7955	492510	NM_001007382	NP_001007383	NC_007132	-	ttc1	GPL9248__7403__UF_Ppr_AF_118213	FJU.3741.C2___1_nrnt	FJU.3741.C2___1_nrnt	NM_001007382	3JT0xoIShEJzHUIaR234	FJU.3741.C2___1_nrnt	NP_001007383	z3QqyYBZe0yhV1LlR5Tv	A_15_P120849	NM_001007382	NM_001007382	NM_001007382	492510	ttc1
7955	492510	NM_001007382	NP_001007383	NW_001878221	-	ttc1	GPL9248__7403__UF_Ppr_AF_118213	FJU.3741.C2___1_nrnt	FJU.3741.C2___1_nrnt	NM_001007382	3JT0xoIShEJzHUIaR234	FJU.3741.C2___1_nrnt	NP_001007383	z3QqyYBZe0yhV1LlR5Tv	A_15_P120849	NM_001007382	NM_001007382	NM_001007382	492510	ttc1
7955	492510	-	-	CU855895	-	ttc1	GPL9248__3054__UF_Ppr_AF_108640	FJU.9312.C2___1_nrnt	FJU.9312.C2___1_nrnt	CU855895	ihQLK7hwUT847U9x7iBa	FJU.9312.C2___1_nrnt	XP_687488	R1hVvWTndt4m54kiw33S	A_15_P120849	NM_001007382	NM_001007382	NM_001007382	492510	ttc1
7955	565970	-	CAK10913	BX293565	-	btbd2a	GPL9248__3392__UF_Ppr_AF_113637	FJU.6175.C1___1_nrnt	FJU.6175.C1___1_nrnt	NM_001045092	aKBkF15dSby8g0TmBo9Q	FJU.6175.C1___1_nrnt	CAK10913	Tvtvmdpx28eAM99Pcqxw	A_15_P107571	NM_001045092	NM_001045092	NM_001045092	565970	btbd2
7955	565970	NM_001045092	NP_001038557	NC_007133	-	btbd2a	GPL9248__3392__UF_Ppr_AF_113637	FJU.6175.C1___1_nrnt	FJU.6175.C1___1_nrnt	NM_001045092	aKBkF15dSby8g0TmBo9Q	FJU.6175.C1___1_nrnt	CAK10913	Tvtvmdpx28eAM99Pcqxw	A_15_P107571	NM_001045092	NM_001045092	NM_001045092	565970	btbd2
7955	565970	NM_001045092	NP_001038557	NW_003040779	-	btbd2a	GPL9248__3392__UF_Ppr_AF_113637	FJU.6175.C1___1_nrnt	FJU.6175.C1___1_nrnt	NM_001045092	aKBkF15dSby8g0TmBo9Q	FJU.6175.C1___1_nrnt	CAK10913	Tvtvmdpx28eAM99Pcqxw	A_15_P107571	NM_001045092	NM_001045092	NM_001045092	565970	btbd2
7955	84040	BC062860	AAH62860	-	-	clica	GPL9248__2054__UF_Ppr_AF_107600	FJU.5908.C1___1_nrnt	FJU.5908.C1___1_nrnt	BC062860	DQBLdvE1E0kcy2J7YTvB	FJU.5908.C1___1_nrnt	NP_955818	44BinViN23E7HvfU0HsT	A_15_P111911	NM_199524	NM_199524	NM_199524	84040	clica
7955	84040	NM_199524	NP_955818	NC_007132	-	clica	GPL9248__2054__UF_Ppr_AF_107600	FJU.5908.C1___1_nrnt	FJU.5908.C1___1_nrnt	BC062860	DQBLdvE1E0kcy2J7YTvB	FJU.5908.C1___1_nrnt	NP_955818	44BinViN23E7HvfU0HsT	A_15_P111911	NM_199524	NM_199524	NM_199524	84040	clica
7955	84040	NM_199524	NP_955818	NW_001878205	-	clica	GPL9248__2054__UF_Ppr_AF_107600	FJU.5908.C1___1_nrnt	FJU.5908.C1___1_nrnt	BC062860	DQBLdvE1E0kcy2J7YTvB	FJU.5908.C1___1_nrnt	NP_955818	44BinViN23E7HvfU0HsT	A_15_P111911	NM_199524	NM_199524	NM_199524	84040	clica
7955	394196	AY648814	AAT68132	-	-	nop56	GPL9248__10237__UF_Ppr_AF_100438	FJU.287.C2___1_nrnt	FJU.287.C2___1_nrnt	AY648814	JyIh3zKKtvYq8C1MHidm	FJU.287.C2___1_nrnt	AAT68132	JRHtEEU8zsVbTckh2N8X	A_15_P118840	ENSDART00000134902	3QM4UzmZkJWOak2aQ0G6	3QM4UzmZkJWOak2aQ0G6	394196	nop56
7955	321739	NM_200905	NP_957199	NC_007118	-	ipo7	GPL9248__745__UF_Ppr_AF_102364	FJU.213.C1___1_nrnt	FJU.213.C1___1_nrnt	NM_200905	A9TNl1RowyegsjMZ3MYn	FJU.213.C1___1_nrnt	NP_957199	9YXFezFm6l7NolR7hSp9	A_15_P101431	NM_200905	NM_200905	NM_200905	321739	ipo7
7955	321739	NM_200905	NP_957199	NW_001879281	-	ipo7	GPL9248__745__UF_Ppr_AF_102364	FJU.213.C1___1_nrnt	FJU.213.C1___1_nrnt	NM_200905	A9TNl1RowyegsjMZ3MYn	FJU.213.C1___1_nrnt	NP_957199	9YXFezFm6l7NolR7hSp9	A_15_P101431	NM_200905	NM_200905	NM_200905	321739	ipo7
7955	494046	-	-	BX537133	-	anapc4	GPL9248__15569__UF_Ppr_AF_111515	FJU.2204.C3___1_nrnt	FJU.2204.C3___1_nrnt	BX537133	NMR2lSoWR9FnZRkFqjRF	FJU.2204.C3___1_nrnt	NP_001153139	7jzikNmK5bbbzosiG8Q9	A_15_P115607	NM_001008589	NM_001008589	NM_001008589	494046	anapc4
7955	494046	NM_001008589	NP_001008589	NC_007131	-	anapc4	GPL9248__2283__UF_Ppr_AF_113141	gi_72692298___1_nrnt	gi_72692298___1_nrnt	NM_001008589	ZAkDiBwXHdg8QPERJ0eY	gi_72692298___1_nrnt	NP_001008589	IaWkftDtdiXHE6se5Dhw	A_15_P115607	NM_001008589	NM_001008589	NM_001008589	494046	anapc4
7955	494046	NM_001008589	NP_001008589	NW_001878140	-	anapc4	GPL9248__2283__UF_Ppr_AF_113141	gi_72692298___1_nrnt	gi_72692298___1_nrnt	NM_001008589	ZAkDiBwXHdg8QPERJ0eY	gi_72692298___1_nrnt	NP_001008589	IaWkftDtdiXHE6se5Dhw	A_15_P115607	NM_001008589	NM_001008589	NM_001008589	494046	anapc4
7955	266750	-	AAL07510	AY048971	-	adra2a	GPL9248__3470__UF_Ppr_AF_112255	gi_73642018___1_nrnt	gi_73642018___1_nrnt	AY048971	vwXdLmTFWmIrloMpIJSK	gi_73642018___1_nrnt	NP_997520	EQNo76kLI7uMTEs8U5VH	A_15_P111747	NM_207637	NM_207637	NM_207637	266750	adra2a
7955	266750	NM_207637	NP_997520	NC_007133	-	adra2a	GPL9248__3470__UF_Ppr_AF_112255	gi_73642018___1_nrnt	gi_73642018___1_nrnt	AY048971	vwXdLmTFWmIrloMpIJSK	gi_73642018___1_nrnt	NP_997520	EQNo76kLI7uMTEs8U5VH	A_15_P111747	NM_207637	NM_207637	NM_207637	266750	adra2a
7955	266750	NM_207637	NP_997520	NW_001878356	-	adra2a	GPL9248__3470__UF_Ppr_AF_112255	gi_73642018___1_nrnt	gi_73642018___1_nrnt	AY048971	vwXdLmTFWmIrloMpIJSK	gi_73642018___1_nrnt	NP_997520	EQNo76kLI7uMTEs8U5VH	A_15_P111747	NM_207637	NM_207637	NM_207637	266750	adra2a
7955	100331456	XM_002666493	XP_002666539	NC_007134	-	LOC100331456	GPL9248__2611__UF_Ppr_AF_106252	FJU.7351.C2___1rc_nrnt-1	FJU.7351.C2___1rc_nrnt-1	BX539336	qLMCMfAUTQdA0Gg1EbUg	FJU.7351.C2___1rc_nrnt-1	XP_002666539	fJmIjndRRRoF5wRctoVC	A_15_P112939	ENSDART00000048694	tpb9pV1c0VFUo0R7EwSC	tpb9pV1c0VFUo0R7EwSC	100331456	LOC100331456
7955	100331456	XM_002666493	XP_002666539	NW_001878411	-	LOC100331456	GPL9248__2611__UF_Ppr_AF_106252	FJU.7351.C2___1rc_nrnt-1	FJU.7351.C2___1rc_nrnt-1	BX539336	qLMCMfAUTQdA0Gg1EbUg	FJU.7351.C2___1rc_nrnt-1	XP_002666539	fJmIjndRRRoF5wRctoVC	A_15_P112939	ENSDART00000048694	tpb9pV1c0VFUo0R7EwSC	tpb9pV1c0VFUo0R7EwSC	100331456	LOC100331456
7955	436672	-	-	BX649452	-	pdha1b	GPL9248__9137__UF_Ppr_AF_102481	gi_73650059___1rc_nrnt	gi_73650059___1rc_nrnt	BX649452	gd2NzeRrEBhHz3Mcm1DT	gi_73650059___1rc_nrnt	NP_001002399	sYwK9fbHrggwvzUsoDnH	A_15_P102998	NM_001002399	NM_001002399	NM_001002399	436672	pdha1b
7955	436672	NM_001002399	NP_001002399	NC_007135	-	pdha1b	GPL9248__9137__UF_Ppr_AF_102481	gi_73650059___1rc_nrnt	gi_73650059___1rc_nrnt	BX649452	gd2NzeRrEBhHz3Mcm1DT	gi_73650059___1rc_nrnt	NP_001002399	sYwK9fbHrggwvzUsoDnH	A_15_P102998	NM_001002399	NM_001002399	NM_001002399	436672	pdha1b
7955	436672	NM_001002399	NP_001002399	NW_001878487	-	pdha1b	GPL9248__9137__UF_Ppr_AF_102481	gi_73650059___1rc_nrnt	gi_73650059___1rc_nrnt	BX649452	gd2NzeRrEBhHz3Mcm1DT	gi_73650059___1rc_nrnt	NP_001002399	sYwK9fbHrggwvzUsoDnH	A_15_P102998	NM_001002399	NM_001002399	NM_001002399	436672	pdha1b
7955	436672	-	-	BX649452	-	pdha1b	GPL9248__8659__UF_Ppr_AF_108089	FJU.6236.C3___1rc_nrnt	FJU.6236.C3___1rc_nrnt	BX649452	I4PrxcR212njN8GUGM2G	FJU.6236.C3___1rc_nrnt	NP_956164	0O54yZ2quV2tHTUg4qeJ	A_15_P102998	NM_001002399	NM_001002399	NM_001002399	436672	pdha1b
7955	368826	-	CAD60662	AL672044	-	mamdc1	GPL9248__5649__UF_Ppr_AF_115147	FJU.11450.C1___1_nrnt	FJU.11450.C1___1_nrnt	XM_002665203	27RecXQtInqFCjqePIcw	FJU.11450.C1___1_nrnt	CAD60662	pCTUqfvr7tEzccVUaPJh	A_15_P100667	ENSDART00000033943	XM_002665203	XM_002665203	368826	mamdc1
7955	368826	XM_002665203	XP_002665249	NC_007128	-	mamdc1	GPL9248__5649__UF_Ppr_AF_115147	FJU.11450.C1___1_nrnt	FJU.11450.C1___1_nrnt	XM_002665203	27RecXQtInqFCjqePIcw	FJU.11450.C1___1_nrnt	CAD60662	pCTUqfvr7tEzccVUaPJh	A_15_P100667	ENSDART00000033943	XM_002665203	XM_002665203	368826	mamdc1
7955	368826	XM_002665203	XP_002665249	NW_001877782	-	mamdc1	GPL9248__5649__UF_Ppr_AF_115147	FJU.11450.C1___1_nrnt	FJU.11450.C1___1_nrnt	XM_002665203	27RecXQtInqFCjqePIcw	FJU.11450.C1___1_nrnt	CAD60662	pCTUqfvr7tEzccVUaPJh	A_15_P100667	ENSDART00000033943	XM_002665203	XM_002665203	368826	mamdc1
7955	368826	XM_002665203	XP_002665249	NC_007128	-	mamdc1	GPL9248__15626__UF_Ppr_AF_110878	gi_73459506___1_nrnt	gi_73459506___1_nrnt	XM_002665203	MN5tceAB40FLm7NE2GvL	gi_73459506___1_nrnt	XP_002665249	Epq8KwgdDpO2jHUsLcet	A_15_P100667	ENSDART00000033943	XM_002665203	XM_002665203	368826	mamdc1
7955	368826	XM_002665203	XP_002665249	NW_001877782	-	mamdc1	GPL9248__15626__UF_Ppr_AF_110878	gi_73459506___1_nrnt	gi_73459506___1_nrnt	XM_002665203	MN5tceAB40FLm7NE2GvL	gi_73459506___1_nrnt	XP_002665249	Epq8KwgdDpO2jHUsLcet	A_15_P100667	ENSDART00000033943	XM_002665203	XM_002665203	368826	mamdc1
7955	327215	BC154320	AAI54321	-	-	cul5a	GPL9248__5493__UF_Ppr_AF_117389	FJU.4375.C1___1_nrnt	FJU.4375.C1___1_nrnt	BC154320	ZkwTNVDzKgaCP9NtrUih	FJU.4375.C1___1_nrnt	AAI54321	lMXfn3Fd5aJIW62PIOif	A_15_P103069	NM_212706	NM_212706	NM_212706	327215	cul5a
7955	114463	-	-	CR932000	-	mafbb	GPL9248__9500__UF_Ppr_AF_118389	FJU.4960.C1___1_nrnt	FJU.4960.C1___1_nrnt	CR932000	P5tzpyMHPAs8kXbbiXQg	FJU.4960.C1___1_nrnt	AAI62550	KIJLOmzU5yes2jWrlU4R	A_15_P115732	AB022286	Uz7iuxiLbTtYQeUWn6ob	AB022286	114463	mafbb
7955	114463	BC162550	AAI62550	-	-	mafbb	GPL9248__9500__UF_Ppr_AF_118389	FJU.4960.C1___1_nrnt	FJU.4960.C1___1_nrnt	CR932000	P5tzpyMHPAs8kXbbiXQg	FJU.4960.C1___1_nrnt	AAI62550	KIJLOmzU5yes2jWrlU4R	A_15_P115732	AB022286	Uz7iuxiLbTtYQeUWn6ob	AB022286	114463	mafbb
7955	564029	-	-	BX784029	-	tspan11	GPL9248__10462__UF_Ppr_AF_101605	FJU.3141.C1___1_nrnt	FJU.3141.C1___1_nrnt	BX784029	T3Z3GK2rrmEKKWC2oRil	FJU.3141.C1___1_nrnt	NP_001038502	MKTjo9gHa4TIunDt8HVG	A_15_P120966	NM_001045037	NM_001045037	NM_001045037	564029	tspan11
7955	564029	NM_001045037	NP_001038502	NC_007115	-	tspan11	GPL9248__10462__UF_Ppr_AF_101605	FJU.3141.C1___1_nrnt	FJU.3141.C1___1_nrnt	BX784029	T3Z3GK2rrmEKKWC2oRil	FJU.3141.C1___1_nrnt	NP_001038502	MKTjo9gHa4TIunDt8HVG	A_15_P120966	NM_001045037	NM_001045037	NM_001045037	564029	tspan11
7955	564029	NM_001045037	NP_001038502	NW_001878903	-	tspan11	GPL9248__10462__UF_Ppr_AF_101605	FJU.3141.C1___1_nrnt	FJU.3141.C1___1_nrnt	BX784029	T3Z3GK2rrmEKKWC2oRil	FJU.3141.C1___1_nrnt	NP_001038502	MKTjo9gHa4TIunDt8HVG	A_15_P120966	NM_001045037	NM_001045037	NM_001045037	564029	tspan11
7955	30481	BC124483	AAI24484	-	-	gata1a	GPL9248__15125__UF_Ppr_AF_115745	gi_73551930___1rc_nrnt	gi_73551930___1rc_nrnt	BC124483	v3XW10dIlEITZw9g433h	gi_73551930___1rc_nrnt	AAI24484	L3bjOe7BHNqcTA6ljMNL	A_15_P100366	NM_131234	NM_131234	NM_131234	30481	gata1a
7955	30481	-	-	CR932000	-	gata1a	GPL9248__9500__UF_Ppr_AF_118389	FJU.4960.C1___1_nrnt	FJU.4960.C1___1_nrnt	CR932000	P5tzpyMHPAs8kXbbiXQg	FJU.4960.C1___1_nrnt	AAI62550	KIJLOmzU5yes2jWrlU4R	A_15_P100366	NM_131234	NM_131234	NM_131234	30481	gata1a
7955	393358	NM_200387	NP_956681	NC_007136	-	tmem231	GPL9248__13823__UF_Ppr_AF_118392	FJU.5768.C1___1_nrnt	FJU.5768.C1___1_nrnt	NM_200387	R11BLYZXw6OI4uG3w8c0	FJU.5768.C1___1_nrnt	NP_956681	IgWjStLBTjAhcIYdQa8c	A_15_P113486	NM_200387	NM_200387	NM_200387	393358	tmem231
7955	393358	NM_200387	NP_956681	NW_001878612	-	tmem231	GPL9248__13823__UF_Ppr_AF_118392	FJU.5768.C1___1_nrnt	FJU.5768.C1___1_nrnt	NM_200387	R11BLYZXw6OI4uG3w8c0	FJU.5768.C1___1_nrnt	NP_956681	IgWjStLBTjAhcIYdQa8c	A_15_P113486	NM_200387	NM_200387	NM_200387	393358	tmem231
7955	568092	-	-	CR376836	-	tmem17	GPL9248__12736__UF_Ppr_AF_100088	FJU.556.C1___1rc_nrnt	FJU.556.C1___1rc_nrnt	CR376836	avgAZahXGIkefGI6QE8M	FJU.556.C1___1rc_nrnt	XP_001923875	ULcImlqzoG804NPEwSWr	A_15_P103199	NM_001098391	NM_001098391	NM_001098391	568092	zgc:163141
7955	445209	-	-	CR790377	-	dnal4a	GPL9248__12657__UF_Ppr_AF_107376	gi_73443819___1rc_nrnt	gi_73443819___1rc_nrnt	CR790377	Feac4Z3Wq0OkRcJ0eh21	gi_73443819___1rc_nrnt	XP_003198152	IfCrYTHliOfEt0G9awhm	A_15_P107435	NM_001003603	NM_001003603	NM_001003603	445209	dnal4a
7955	562741	NM_001044996	NP_001038461	NC_007133	-	camsap2a	GPL9248__762__UF_Ppr_AF_101468	gi_73629730___1_nrnt	gi_73629730___1_nrnt	AL935286	85dUUrPZWnlNAnhVfNj7	gi_73629730___1_nrnt	NP_001038461	SoSGIgCHUzdpC919HUdo	A_15_P100369	NM_001044996	NM_001044996	NM_001044996	562741	camsap2
7955	562741	NM_001044996	NP_001038461	NW_003040779	-	camsap2a	GPL9248__762__UF_Ppr_AF_101468	gi_73629730___1_nrnt	gi_73629730___1_nrnt	AL935286	85dUUrPZWnlNAnhVfNj7	gi_73629730___1_nrnt	NP_001038461	SoSGIgCHUzdpC919HUdo	A_15_P100369	NM_001044996	NM_001044996	NM_001044996	562741	camsap2
7955	447824	-	-	CT573229	-	gdap2	GPL9248__1514__UF_Ppr_AF_112602	FJU.1119.C1___1rc_nrnt-1_ms	FJU.1119.C1___1rc_nrnt-1_ms	CT573229	jia8cqYrpNoeSaJ07nP6	FJU.1119.C1___1rc_nrnt-1_ms	NP_001243551	mKuG4XMMtG0hURVx01FF	A_15_P103695	NM_001004563	NM_001004563	NM_001004563	447824	gdap2
7955	447824	-	-	CT573229	-	gdap2	GPL9248__5092__UF_Ppr_AM_120293	FJU.1119.C1___1rc_nrnt-1_ms	FJU.1119.C1___1rc_nrnt-1_ms	CT573229	jia8cqYrpNoeSaJ07nP6	FJU.1119.C1___1rc_nrnt-1_ms	NP_001243551	mKuG4XMMtG0hURVx01FF	A_15_P103695	NM_001004563	NM_001004563	NM_001004563	447824	gdap2
7955	447824	NM_001004563	NP_001004563	NC_007120	-	gdap2	GPL9248__1617__UF_Ppr_AF_108786	FJU.11294.C2___1rc_nrnt	FJU.11294.C2___1rc_nrnt	NM_001004563	HMmfz8bj7GnQKuEhc3ZK	FJU.11294.C2___1rc_nrnt	NP_001004563	hAnvaPCpxezOWb48eitp	A_15_P103695	NM_001004563	NM_001004563	NM_001004563	447824	gdap2
7955	447824	NM_001004563	NP_001004563	NW_001879464	-	gdap2	GPL9248__1617__UF_Ppr_AF_108786	FJU.11294.C2___1rc_nrnt	FJU.11294.C2___1rc_nrnt	NM_001004563	HMmfz8bj7GnQKuEhc3ZK	FJU.11294.C2___1rc_nrnt	NP_001004563	hAnvaPCpxezOWb48eitp	A_15_P103695	NM_001004563	NM_001004563	NM_001004563	447824	gdap2
7955	406815	NM_213494	NP_998659	NC_007115	-	aebp2	GPL9248__3706__UF_Ppr_AF_110106	FJU.5654.C1___1_nrnt	FJU.5654.C1___1_nrnt	NM_213494	moBAWVVu0fj93NYOFT5t	FJU.5654.C1___1_nrnt	NP_998659	8a9iXpd7fQNOvHMyqQTP	A_15_P109873	NM_213494	NM_213494	NM_213494	406815	aebp2
7955	406815	NM_213494	NP_998659	NW_001878887	-	aebp2	GPL9248__3706__UF_Ppr_AF_110106	FJU.5654.C1___1_nrnt	FJU.5654.C1___1_nrnt	NM_213494	moBAWVVu0fj93NYOFT5t	FJU.5654.C1___1_nrnt	NP_998659	8a9iXpd7fQNOvHMyqQTP	A_15_P109873	NM_213494	NM_213494	NM_213494	406815	aebp2
7955	436674	NM_001002401	NP_001002401	NC_007130	-	mrpl24	GPL9248__2291__UF_Ppr_AF_103398	FJU.1160.C1___1_nrnt	FJU.1160.C1___1_nrnt	NM_001002401	I6poWaUmEzKkSjvmrwOe	FJU.1160.C1___1_nrnt	NP_001002401	bl4HH4IUkxRXAQjGTHeR	A_15_P102908	NM_001002401	NM_001002401	NM_001002401	436674	mrpl24
7955	436674	NM_001002401	NP_001002401	NW_001877951	-	mrpl24	GPL9248__2291__UF_Ppr_AF_103398	FJU.1160.C1___1_nrnt	FJU.1160.C1___1_nrnt	NM_001002401	I6poWaUmEzKkSjvmrwOe	FJU.1160.C1___1_nrnt	NP_001002401	bl4HH4IUkxRXAQjGTHeR	A_15_P102908	NM_001002401	NM_001002401	NM_001002401	436674	mrpl24
7955	436674	-	-	BX927401	-	mrpl24	GPL9248__2921__UF_Ppr_AF_108494	FJU.6145.C1___1_nrnt	FJU.6145.C1___1_nrnt	BX927401	UQm2mAuiaVZDXB637wRQ	FJU.6145.C1___1_nrnt	XP_003969200	wGe6xnG2LU77e2AguuKP	A_15_P102908	NM_001002401	NM_001002401	NM_001002401	436674	mrpl24
7955	436674	-	-	BX927401	-	mrpl24	GPL9248__4736__UF_Ppr_AF_110803	gi_73497241___1_nrnt	gi_73497241___1_nrnt	BX927401	ZCRIh2dKaiuhM0ztpuIU	gi_73497241___1_nrnt	NP_001119911	qcIIPd8G3xFmnJ1Rgcl9	A_15_P102908	NM_001002401	NM_001002401	NM_001002401	436674	mrpl24
7955	100329924	XM_002664469	XP_002664515	NW_003336258	-	LOC100329924	GPL9248__11444__UF_Ppr_AF_104338	FJU.6040.C2___1_nrnt	FJU.6040.C2___1_nrnt	XM_001332472	CakNHAiQttUvKEELhdNA	FJU.6040.C2___1_nrnt	XP_002664515	hA0WCNuvoVWopNZCNqfJ	A_15_P106617	ENSDART00000007671	XM_002664469	BC115287	100329924	LOC100329924
7955	406747	NM_213438	NP_998603	NC_007133	-	sass6	GPL9248__2331__UF_Ppr_AF_104366	FJU.6952.C3___1_nrnt	FJU.6952.C3___1_nrnt	NM_213438	ibcj1nmp5JIh7BdaVlNj	FJU.6952.C3___1_nrnt	NP_998603	y8gFlCnuLcKdXwkfm81g	A_15_P111963	NM_213438	NM_213438	NM_213438	406747	sass6
7955	406747	NM_213438	NP_998603	NW_003335970	-	sass6	GPL9248__2331__UF_Ppr_AF_104366	FJU.6952.C3___1_nrnt	FJU.6952.C3___1_nrnt	NM_213438	ibcj1nmp5JIh7BdaVlNj	FJU.6952.C3___1_nrnt	NP_998603	y8gFlCnuLcKdXwkfm81g	A_15_P111963	NM_213438	NM_213438	NM_213438	406747	sass6
7955	436719	NM_001002446	NP_001002446	NC_007126	-	cldn15lb	GPL9248__1742__UF_Ppr_AF_110383	FJU.161.C1___1_nrnt	FJU.161.C1___1_nrnt	NM_001002446	xitJxoyOnLO1RONWs9YY	FJU.161.C1___1_nrnt	NP_001002446	8zs69TLWPt5xWNoa2GnF	A_15_P111808	NM_001002446	NM_001002446	NM_001002446	436719	cldn15lb
7955	436719	NM_001002446	NP_001002446	NW_003040333	-	cldn15lb	GPL9248__1742__UF_Ppr_AF_110383	FJU.161.C1___1_nrnt	FJU.161.C1___1_nrnt	NM_001002446	xitJxoyOnLO1RONWs9YY	FJU.161.C1___1_nrnt	NP_001002446	8zs69TLWPt5xWNoa2GnF	A_15_P111808	NM_001002446	NM_001002446	NM_001002446	436719	cldn15lb
7955	541418	NM_001013545	NP_001013563	NC_007122	-	zgc:101564	GPL9248__4513__UF_Ppr_AF_113110	gi_72464863___1_nrnt	gi_72464863___1_nrnt	NM_001013545	SFRHPyIZkE2k8da1oTmq	gi_72464863___1_nrnt	NP_001013563	NbCXnKXNaOxu1RpDI60d	A_15_P115399	NM_001013545	NM_001013545	NM_001013545	541418	zgc:101564
7955	541418	NM_001013545	NP_001013563	NW_003334952	-	zgc:101564	GPL9248__4513__UF_Ppr_AF_113110	gi_72464863___1_nrnt	gi_72464863___1_nrnt	NM_001013545	SFRHPyIZkE2k8da1oTmq	gi_72464863___1_nrnt	NP_001013563	NbCXnKXNaOxu1RpDI60d	A_15_P115399	NM_001013545	NM_001013545	NM_001013545	541418	zgc:101564
7955	556706	NM_001077373	NP_001070841	NC_007116	-	mks1	GPL9248__12023__UF_Ppr_AF_109844	FJU.4599.C1___1rc_nrnt-1	FJU.4599.C1___1rc_nrnt-1	NM_001077373	m8gW9u6DZwzF79N7vjnL	FJU.4599.C1___1rc_nrnt-1	NP_001070841	AD9V8nE2tN17nKYZfSWn	A_15_P114919	NM_001077373	NM_001077373	NM_001077373	556706	mks1
7955	556706	NM_001077373	NP_001070841	NW_001879028	-	mks1	GPL9248__12023__UF_Ppr_AF_109844	FJU.4599.C1___1rc_nrnt-1	FJU.4599.C1___1rc_nrnt-1	NM_001077373	m8gW9u6DZwzF79N7vjnL	FJU.4599.C1___1rc_nrnt-1	NP_001070841	AD9V8nE2tN17nKYZfSWn	A_15_P114919	NM_001077373	NM_001077373	NM_001077373	556706	mks1
7955	406730	NM_213421	NP_998586	NC_007115	-	apex1	GPL9248__10979__UF_Ppr_AF_116935	FJU.793.C1___1_nrnt	FJU.793.C1___1_nrnt	NM_213421	9jJxjVkfecC4hOPmflLK	FJU.793.C1___1_nrnt	NP_998586	2bIXrMqdFbKKE3qTONKb	A_15_P120190	NM_213421	NM_213421	NM_213421	406730	apex1
7955	406730	NM_213421	NP_998586	NW_001878891	-	apex1	GPL9248__10979__UF_Ppr_AF_116935	FJU.793.C1___1_nrnt	FJU.793.C1___1_nrnt	NM_213421	9jJxjVkfecC4hOPmflLK	FJU.793.C1___1_nrnt	NP_998586	2bIXrMqdFbKKE3qTONKb	A_15_P120190	NM_213421	NM_213421	NM_213421	406730	apex1
7955	406730	-	-	BX323558	-	apex1	GPL9248__5989__UF_Ppr_AF_117717	FJU.9941.C2___1rc_nrnt_ms	FJU.9941.C2___1rc_nrnt_ms	BX323558	y4Yyg7qe6oFjVBdCeg1M	FJU.9941.C2___1rc_nrnt_ms	Q5RHZ2	CC167_DANRE	A_15_P120190	NM_213421	NM_213421	NM_213421	406730	apex1
7955	406730	-	-	BX323558	-	apex1	GPL9248__6938__UF_Ppr_AM_119816	FJU.9941.C2___1rc_nrnt_ms	FJU.9941.C2___1rc_nrnt_ms	BX323558	y4Yyg7qe6oFjVBdCeg1M	FJU.9941.C2___1rc_nrnt_ms	Q5RHZ2	CC167_DANRE	A_15_P120190	NM_213421	NM_213421	NM_213421	406730	apex1
7955	406730	-	-	BX323558	-	apex1	GPL9248__187__UF_Ppr_AF_115622	gi_72742014___1_nrnt	gi_72742014___1_nrnt	BX323558	KO1DP9wW3ebMBaTm69yj	gi_72742014___1_nrnt	XP_705262	ZVLZQFzovKMt7ckaz5FJ	A_15_P120190	NM_213421	NM_213421	NM_213421	406730	apex1
7955	100003675	-	-	BX323986	-	p4ha1b	GPL9248__13667__UF_Ppr_AF_111321	gi_72742797___1_nrnt	gi_72742797___1_nrnt	BX323986	ZN79hMo4finZzKvjWLex	gi_72742797___1_nrnt	XP_001341343	ZIkWfh5sMHvOqLl6sYPv	A_15_P120689	NM_214691	NM_214691	NM_214691	100003675	p4ha1b
7955	541322	NM_001013450	NP_001013468	NC_007117	-	zgc:113054	GPL9248__9266__UF_Ppr_AF_117634	FJU.2004.C1___1_nrnt	FJU.2004.C1___1_nrnt	NM_001013450	AzFSlIsef9Qlprh1MnLZ	FJU.2004.C1___1_nrnt	NP_001013468	8nsK4DCU8f5l9H8xO0tP	A_15_P100330	NM_001013450	NM_001013450	NM_001013450	541322	zgc:113054
7955	541322	NM_001013450	NP_001013468	NW_001879150	-	zgc:113054	GPL9248__9266__UF_Ppr_AF_117634	FJU.2004.C1___1_nrnt	FJU.2004.C1___1_nrnt	NM_001013450	AzFSlIsef9Qlprh1MnLZ	FJU.2004.C1___1_nrnt	NP_001013468	8nsK4DCU8f5l9H8xO0tP	A_15_P100330	NM_001013450	NM_001013450	NM_001013450	541322	zgc:113054
7955	324256	NM_212671	NP_997836	NC_007118	-	orc6	GPL9248__3611__UF_Ppr_AF_114080	FJU.13416.C1___1_nrnt	FJU.13416.C1___1_nrnt	NM_212671	zdkHGN9y4MDrrCiU9397	FJU.13416.C1___1_nrnt	NP_997836	1WB1VdYhL3pKKTQ4RgAc	A_15_P116693	NM_212671	NM_212671	NM_212671	324256	orc6
7955	324256	NM_212671	NP_997836	NW_001879265	-	orc6	GPL9248__3611__UF_Ppr_AF_114080	FJU.13416.C1___1_nrnt	FJU.13416.C1___1_nrnt	NM_212671	zdkHGN9y4MDrrCiU9397	FJU.13416.C1___1_nrnt	NP_997836	1WB1VdYhL3pKKTQ4RgAc	A_15_P116693	NM_212671	NM_212671	NM_212671	324256	orc6
7955	449784	NM_001005957	NP_001005957	NC_007115	-	mgst1.1	GPL9248__3231__UF_Ppr_AF_101948	FJU.896.C1___1_nrnt	FJU.896.C1___1_nrnt	BT075674	BrrdbRCblqPrWHxtVdoM	FJU.896.C1___1_nrnt	NP_001005957	Ma4egmLxbtpxVYk9zSkP	A_15_P105775	NM_001005957	NM_001005957	NM_001005957	449784	mgst1.1
7955	449784	NM_001005957	NP_001005957	NW_001878903	-	mgst1.1	GPL9248__3231__UF_Ppr_AF_101948	FJU.896.C1___1_nrnt	FJU.896.C1___1_nrnt	BT075674	BrrdbRCblqPrWHxtVdoM	FJU.896.C1___1_nrnt	NP_001005957	Ma4egmLxbtpxVYk9zSkP	A_15_P105775	NM_001005957	NM_001005957	NM_001005957	449784	mgst1.1
7955	492768	-	-	CR450845	-	cdc7	GPL9248__6431__UF_Ppr_AF_108700	FJU.4821.C3___1_nrnt	FJU.4821.C3___1_nrnt	CR450845	V9lk1pBOR8MtdmEsjcS0	FJU.4821.C3___1_nrnt	NP_001264859	5HEiLRvg83zULdMMwRyy	A_15_P110777	NM_001007409	NM_001007409	NM_001007409	492768	cdc7
7955	492768	NM_001007409	NP_001007410	NC_007113	-	cdc7	GPL9248__5656__UF_Ppr_AF_104163	FJU.5506.C1___1_nrnt	FJU.5506.C1___1_nrnt	NM_001007409	IL4XGOxP1cxoStZrSBcP	FJU.5506.C1___1_nrnt	XP_003438071	xhzM4jId9jJ0O24gUlZF	A_15_P110777	NM_001007409	NM_001007409	NM_001007409	492768	cdc7
7955	492768	NM_001007409	NP_001007410	NW_003334149	-	cdc7	GPL9248__5656__UF_Ppr_AF_104163	FJU.5506.C1___1_nrnt	FJU.5506.C1___1_nrnt	NM_001007409	IL4XGOxP1cxoStZrSBcP	FJU.5506.C1___1_nrnt	XP_003438071	xhzM4jId9jJ0O24gUlZF	A_15_P110777	NM_001007409	NM_001007409	NM_001007409	492768	cdc7
7955	555243	-	-	AL929114	-	dcaf15	GPL9248__7633__UF_Ppr_AF_115630	FJU.10607.C1___1_nrnt	FJU.10607.C1___1_nrnt	AL929114	amO10srDMdXvGCeqhWbI	FJU.10607.C1___1_nrnt	XP_003978063	AqrLA8RUKLCMOxhWwFh9	A_15_P104304	ENSDART00000108601	XM_677708	XM_677708	555243	dcaf15
7955	555243	XM_677708	XP_682800	NC_007112	-	dcaf15	GPL9248__13064__UF_Ppr_AF_118738	FJU.4515.C3___1_nrnt	FJU.4515.C3___1_nrnt	XM_677708	57mih8ll9YCCBifs6waA	FJU.4515.C3___1_nrnt	XP_682800	l0bw4UHbvVPbAaKo6yU5	A_15_P104304	ENSDART00000108601	XM_677708	XM_677708	555243	dcaf15
7955	555243	XM_677708	XP_682800	NW_001878075	-	dcaf15	GPL9248__13064__UF_Ppr_AF_118738	FJU.4515.C3___1_nrnt	FJU.4515.C3___1_nrnt	XM_677708	57mih8ll9YCCBifs6waA	FJU.4515.C3___1_nrnt	XP_682800	l0bw4UHbvVPbAaKo6yU5	A_15_P104304	ENSDART00000108601	XM_677708	XM_677708	555243	dcaf15
7955	192298	-	-	CU467879	-	sec61a1	GPL9248__7029__UF_Ppr_AF_101903	FJU.5254.C1___1_nrnt	FJU.5254.C1___1_nrnt	CU467879	1EM3uyJRNTY3OIuKWiYE	FJU.5254.C1___1_nrnt	XP_004914182	au9cTG5o8wLB7dgv1BQW	A_15_P108417	NM_153659	NM_153659	NM_153659	192298	sec61a1
7955	192298	-	Q90ZM2	-	-	sec61a1	GPL9248__12753__UF_Ppr_AF_103254	FJU.581.C3___1_nrnt	FJU.581.C3___1_nrnt	NM_201577	tjrWg7Vz4MxM6GX98JJe	FJU.581.C3___1_nrnt	Q90ZM2	S61A1_DANRE	A_15_P108417	NM_153659	NM_153659	NM_153659	192298	sec61a1
7955	550476	-	-	AL953893	-	zgc:110366	GPL9248__4803__UF_Ppr_AF_104755	FJU.8393.C1___1_nrnt	FJU.8393.C1___1_nrnt	AL953893	a7ZSIG3Taqe3v9OsTOik	FJU.8393.C1___1_nrnt	NP_001108155	MktNT1RoxA4RFjuq6Afy	A_15_P115437	NM_001017779	NM_001017779	NM_001017779	550476	zgc:110366
7955	100148360	NM_001037118	NP_001032195	NC_007136	-	pddc1	GPL9248__12118__UF_Ppr_AF_111245	FJU.3203.C1___1_nrnt	FJU.3203.C1___1_nrnt	NM_001037118	gWMEHeFBlk6BK6OS62BW	FJU.3203.C1___1_nrnt	NP_001032195	vjh9z295Dx8rOSk6uGgg	A_15_P115734	NM_001037118	NM_001037118	NM_001037118	100148360	pddc1
7955	100148360	NM_001037118	NP_001032195	NW_003336202	-	pddc1	GPL9248__12118__UF_Ppr_AF_111245	FJU.3203.C1___1_nrnt	FJU.3203.C1___1_nrnt	NM_001037118	gWMEHeFBlk6BK6OS62BW	FJU.3203.C1___1_nrnt	NP_001032195	vjh9z295Dx8rOSk6uGgg	A_15_P115734	NM_001037118	NM_001037118	NM_001037118	100148360	pddc1
7955	563470	NM_001100011	NP_001093481	NC_007130	-	fam63a	GPL9248__3628__UF_Ppr_AF_118814	FJU.6144.C1___1_nrnt	FJU.6144.C1___1_nrnt	NM_001100011	kurweud6YSkqVDqySYg0	FJU.6144.C1___1_nrnt	NP_001093481	5WVZxtxEypyCTcJIKUK3	A_15_P106845	NM_001100011	NM_001100011	NM_001100011	563470	fam63a
7955	563470	NM_001100011	NP_001093481	NW_001877951	-	fam63a	GPL9248__3628__UF_Ppr_AF_118814	FJU.6144.C1___1_nrnt	FJU.6144.C1___1_nrnt	NM_001100011	kurweud6YSkqVDqySYg0	FJU.6144.C1___1_nrnt	NP_001093481	5WVZxtxEypyCTcJIKUK3	A_15_P106845	NM_001100011	NM_001100011	NM_001100011	563470	fam63a
7955	563470	-	-	BX927401	-	fam63a	GPL9248__2921__UF_Ppr_AF_108494	FJU.6145.C1___1_nrnt	FJU.6145.C1___1_nrnt	BX927401	UQm2mAuiaVZDXB637wRQ	FJU.6145.C1___1_nrnt	XP_003969200	wGe6xnG2LU77e2AguuKP	A_15_P106845	NM_001100011	NM_001100011	NM_001100011	563470	fam63a
7955	563470	NM_001100011	NP_001093481	NC_007130	-	fam63a	GPL9248__2604__UF_Ppr_AF_105102	gi_72450758___1_nrnt	gi_72450758___1_nrnt	NM_001100011	0qg6Vl7L6RSllsd4gbBS	gi_72450758___1_nrnt	NP_001093481	Ig6IVWGpz0fZ21EvKDRu	A_15_P106845	NM_001100011	NM_001100011	NM_001100011	563470	fam63a
7955	563470	NM_001100011	NP_001093481	NW_001877951	-	fam63a	GPL9248__2604__UF_Ppr_AF_105102	gi_72450758___1_nrnt	gi_72450758___1_nrnt	NM_001100011	0qg6Vl7L6RSllsd4gbBS	gi_72450758___1_nrnt	NP_001093481	Ig6IVWGpz0fZ21EvKDRu	A_15_P106845	NM_001100011	NM_001100011	NM_001100011	563470	fam63a
7955	563470	-	-	BX927401	-	fam63a	GPL9248__4736__UF_Ppr_AF_110803	gi_73497241___1_nrnt	gi_73497241___1_nrnt	BX927401	ZCRIh2dKaiuhM0ztpuIU	gi_73497241___1_nrnt	NP_001119911	qcIIPd8G3xFmnJ1Rgcl9	A_15_P106845	NM_001100011	NM_001100011	NM_001100011	563470	fam63a
7955	796481	NM_001243323	NP_001230252	NC_007131	-	selp	GPL9248__8346__UF_Ppr_AF_102639	gi_72708805___1_nrnt	gi_72708805___1_nrnt	NM_001243323	c4QLCK0Ij6Pk6aHIZchz	gi_72708805___1_nrnt	NP_001230252	sLNUvJVIT1HdkszFauBl	A_15_P114943	NM_001243323	NM_001243323	NM_001243323	796481	selp
7955	796481	NM_001243323	NP_001230252	NW_001878142	-	selp	GPL9248__8346__UF_Ppr_AF_102639	gi_72708805___1_nrnt	gi_72708805___1_nrnt	NM_001243323	c4QLCK0Ij6Pk6aHIZchz	gi_72708805___1_nrnt	NP_001230252	sLNUvJVIT1HdkszFauBl	A_15_P114943	NM_001243323	NM_001243323	NM_001243323	796481	selp
7955	368220	NM_212791	NP_997956	NC_007124	-	adka	GPL9248__10038__UF_Ppr_AF_118168	FJU.1266.C1___1_nrnt	FJU.1266.C1___1_nrnt	NM_212791	dVRZsd0EnVoiSDzVZxEu	FJU.1266.C1___1_nrnt	NP_997956	5mRxdCry0v1GLG5mu7Zz	A_15_P118807	NM_212791	NM_212791	NM_212791	368220	adka
7955	368220	NM_212791	NP_997956	NW_001877341	-	adka	GPL9248__10038__UF_Ppr_AF_118168	FJU.1266.C1___1_nrnt	FJU.1266.C1___1_nrnt	NM_212791	dVRZsd0EnVoiSDzVZxEu	FJU.1266.C1___1_nrnt	NP_997956	5mRxdCry0v1GLG5mu7Zz	A_15_P118807	NM_212791	NM_212791	NM_212791	368220	adka
7955	436900	NM_001002627	NP_001002627	NC_007128	-	lrrc57	GPL9248__4087__UF_Ppr_AF_106734	FJU.4609.C1___1_nrnt	FJU.4609.C1___1_nrnt	NM_001002627	7eEoTSJBS2ZC5v8qXrbK	FJU.4609.C1___1_nrnt	NP_001002627	IySWmqWaBXsefpAJ6uyB	A_15_P109948	NM_001002627	NM_001002627	NM_001002627	436900	lrrc57
7955	436900	NM_001002627	NP_001002627	NW_001877755	-	lrrc57	GPL9248__4087__UF_Ppr_AF_106734	FJU.4609.C1___1_nrnt	FJU.4609.C1___1_nrnt	NM_001002627	7eEoTSJBS2ZC5v8qXrbK	FJU.4609.C1___1_nrnt	NP_001002627	IySWmqWaBXsefpAJ6uyB	A_15_P109948	NM_001002627	NM_001002627	NM_001002627	436900	lrrc57
7955	393283	NM_200313	NP_956607	NC_007117	-	chd1l	GPL9248__10440__UF_Ppr_AF_113178	gi_73584859___1_nrnt	gi_73584859___1_nrnt	NM_200313	pAYNc1NnQkGxxuf25SvR	gi_73584859___1_nrnt	NP_956607	YrSZS7a05aFxSONkwd40	A_15_P105645	NM_200313	NM_200313	NM_200313	393283	chd1l
7955	393283	NM_200313	NP_956607	NW_001879146	-	chd1l	GPL9248__10440__UF_Ppr_AF_113178	gi_73584859___1_nrnt	gi_73584859___1_nrnt	NM_200313	pAYNc1NnQkGxxuf25SvR	gi_73584859___1_nrnt	NP_956607	YrSZS7a05aFxSONkwd40	A_15_P105645	NM_200313	NM_200313	NM_200313	393283	chd1l
7955	30128	-	-	CR352210	-	wnt1	GPL9248__9878__UF_Ppr_AF_105921	gi_73574168___1_nrnt	gi_73574168___1_nrnt	CR352210	CipqZjEH7jxpHURF7crM	gi_73574168___1_nrnt	NP_001170926	PvX4t2ntmiqd2TKQJCqu	A_15_P113436	NM_001201398	NM_001201398	NM_001201398	30128	wnt1
7955	571705	XM_003198594	XP_003198642	NC_007116	-	gak	GPL9248__3096__UF_Ppr_AF_103010	gi_73581352___1_nrnt	gi_73581352___1_nrnt	XM_001919189	ByR0kOUAmSuP65TRIetk	gi_73581352___1_nrnt	XP_003198642	Y5lYPPyitB0Vd3Jrdabx	A_15_P118443	NP13327321	XM_001919189	XM_001919189	HjOO3yUtPIkSVfuLe57m	HjOO3yUtPIkSVfuLe57m
7955	571705	XM_003198594	XP_003198642	NW_001878453	-	gak	GPL9248__3096__UF_Ppr_AF_103010	gi_73581352___1_nrnt	gi_73581352___1_nrnt	XM_001919189	ByR0kOUAmSuP65TRIetk	gi_73581352___1_nrnt	XP_003198642	Y5lYPPyitB0Vd3Jrdabx	A_15_P118443	NP13327321	XM_001919189	XM_001919189	HjOO3yUtPIkSVfuLe57m	HjOO3yUtPIkSVfuLe57m
7955	100151158	XM_001919189	XP_001919224	NC_007116	-	LOC100151158	GPL9248__3096__UF_Ppr_AF_103010	gi_73581352___1_nrnt	gi_73581352___1_nrnt	XM_001919189	ByR0kOUAmSuP65TRIetk	gi_73581352___1_nrnt	XP_003198642	Y5lYPPyitB0Vd3Jrdabx	A_15_P118443	NP13327321	XM_001919189	XM_001919189	HjOO3yUtPIkSVfuLe57m	HjOO3yUtPIkSVfuLe57m
7955	100151158	XM_001919189	XP_001919224	NW_001878453	-	LOC100151158	GPL9248__3096__UF_Ppr_AF_103010	gi_73581352___1_nrnt	gi_73581352___1_nrnt	XM_001919189	ByR0kOUAmSuP65TRIetk	gi_73581352___1_nrnt	XP_003198642	Y5lYPPyitB0Vd3Jrdabx	A_15_P118443	NP13327321	XM_001919189	XM_001919189	HjOO3yUtPIkSVfuLe57m	HjOO3yUtPIkSVfuLe57m
7955	613247	-	-	CR628394	-	pygo2	GPL9248__2203__UF_Ppr_AF_108159	gi_73570861___1_nrnt	gi_73570861___1_nrnt	CR628394	EzTgi8a26lNPe12Tnsyz	gi_73570861___1_nrnt	AAH91885	vaoODcxJpVBEC4j50n4D	A_15_P115853	NM_001033111	NM_001033111	NM_001033111	613247	pygo2
7955	613247	NM_001033111	NP_001028283	NC_007130	-	pygo2	GPL9248__14067__UF_Ppr_AF_112276	FJU.3435.C1___1_nrnt	FJU.3435.C1___1_nrnt	NM_001033111	Mq4pplwTxep4Sn3vBh3b	FJU.3435.C1___1_nrnt	NP_001028283	FMqRKxrSDw3b7X1J1Ntp	A_15_P115853	NM_001033111	NM_001033111	NM_001033111	613247	pygo2
7955	613247	NM_001033111	NP_001028283	NW_001877951	-	pygo2	GPL9248__14067__UF_Ppr_AF_112276	FJU.3435.C1___1_nrnt	FJU.3435.C1___1_nrnt	NM_001033111	Mq4pplwTxep4Sn3vBh3b	FJU.3435.C1___1_nrnt	NP_001028283	FMqRKxrSDw3b7X1J1Ntp	A_15_P115853	NM_001033111	NM_001033111	NM_001033111	613247	pygo2
7955	449649	-	Q5SNX7	-	-	galca	GPL9248__13279__UF_Ppr_AF_106680	FJU.11943.C2___1rc_nrnt	FJU.11943.C2___1rc_nrnt	NM_001005921	hSrMh7cq1R6zfoYumyLI	FJU.11943.C2___1rc_nrnt	Q5SNX7	GALC_DANRE	A_15_P103443	NM_001005921	NM_001005921	NM_001005921	449649	galca
7955	449649	NM_001005921	NP_001005921	NC_007131	-	galca	GPL9248__13279__UF_Ppr_AF_106680	FJU.11943.C2___1rc_nrnt	FJU.11943.C2___1rc_nrnt	NM_001005921	hSrMh7cq1R6zfoYumyLI	FJU.11943.C2___1rc_nrnt	Q5SNX7	GALC_DANRE	A_15_P103443	NM_001005921	NM_001005921	NM_001005921	449649	galca
7955	449649	NM_001005921	NP_001005921	NW_001878114	-	galca	GPL9248__13279__UF_Ppr_AF_106680	FJU.11943.C2___1rc_nrnt	FJU.11943.C2___1rc_nrnt	NM_001005921	hSrMh7cq1R6zfoYumyLI	FJU.11943.C2___1rc_nrnt	Q5SNX7	GALC_DANRE	A_15_P103443	NM_001005921	NM_001005921	NM_001005921	449649	galca
7955	561653	-	-	BX571688	-	vps45	GPL9248__1832__UF_Ppr_AF_102771	FJU.7515.C2___1_nrnt	FJU.7515.C2___1_nrnt	BX571688	UakrWEkxn71e3sEiO2ZW	FJU.7515.C2___1_nrnt	NP_001243585	tdT4dr4SC3GlkHelSAxO	A_15_P120911	NM_001256656	NM_001256656	NM_001256656	561653	vps45
7955	561653	NM_001256656	NP_001243585	NC_007130	-	vps45	GPL9248__1832__UF_Ppr_AF_102771	FJU.7515.C2___1_nrnt	FJU.7515.C2___1_nrnt	BX571688	UakrWEkxn71e3sEiO2ZW	FJU.7515.C2___1_nrnt	NP_001243585	tdT4dr4SC3GlkHelSAxO	A_15_P120911	NM_001256656	NM_001256656	NM_001256656	561653	vps45
7955	561653	NM_001256656	NP_001243585	NW_001877982	-	vps45	GPL9248__1832__UF_Ppr_AF_102771	FJU.7515.C2___1_nrnt	FJU.7515.C2___1_nrnt	BX571688	UakrWEkxn71e3sEiO2ZW	FJU.7515.C2___1_nrnt	NP_001243585	tdT4dr4SC3GlkHelSAxO	A_15_P120911	NM_001256656	NM_001256656	NM_001256656	561653	vps45
7955	30337	-	-	CR751227	-	hoxb1a	GPL9248__10101__UF_Ppr_AF_109760	gi_73502876___1_nrnt	gi_73502876___1_nrnt	CR751227	EAaW8cf86e5hny5qt2T6	gi_73502876___1_nrnt	CAA74282	HZrngxr85d2mjnxvmsw5	A_15_P104039	NM_131115	NM_131115	NM_131115	30337	hoxb1a
7955	415250	NM_001002160	NP_001002160	NC_007122	-	rpf1	GPL9248__6877__UF_Ppr_AF_114013	FJU.9861.C2___1rc_nrnt	FJU.9861.C2___1rc_nrnt	NM_001002160	EyDJeMgYiwXxRUEBXYg5	FJU.9861.C2___1rc_nrnt	NP_001002160	pkxzMEKNUlsAtTb0GT5y	A_15_P106396	NM_001002160	NM_001002160	NM_001002160	415250	rpf1
7955	415250	NM_001002160	NP_001002160	NW_001877146	-	rpf1	GPL9248__6877__UF_Ppr_AF_114013	FJU.9861.C2___1rc_nrnt	FJU.9861.C2___1rc_nrnt	NM_001002160	EyDJeMgYiwXxRUEBXYg5	FJU.9861.C2___1rc_nrnt	NP_001002160	pkxzMEKNUlsAtTb0GT5y	A_15_P106396	NM_001002160	NM_001002160	NM_001002160	415250	rpf1
7955	30732	-	-	CR354432	-	elavl3	GPL9248__6587__UF_Ppr_AF_101208	FJU.408.C2___1rc_nrnt	FJU.408.C2___1rc_nrnt	CR354432	lUOLrSUPKBJahq8mAtVb	FJU.408.C2___1rc_nrnt	XP_003442249	4iALYWQkvnNO4wCgGJ9D	A_15_P100597	NM_131449	NM_131449	NM_131449	30732	elavl3
7955	30732	-	-	CR385086	-	elavl3	GPL9248__8947__UF_Ppr_AF_106249	gi_72682720___1_nrnt	gi_72682720___1_nrnt	CR385086	wxeTDHyetyeHdZK5TLfU	gi_72682720___1_nrnt	XP_700812	N0l4oE38tXrPvPDU5az9	A_15_P100597	NM_131449	NM_131449	NM_131449	30732	elavl3
7955	321114	NM_199535	NP_955829	NC_007123	-	nhp2l1b	GPL9248__7459__UF_Ppr_AF_113875	FJU.853.C2___1rc_nrnt	FJU.853.C2___1rc_nrnt	NM_199535	lXkg7f8Uh3ZHOSKVubh1	FJU.853.C2___1rc_nrnt	NP_955829	9t901pGdSkEMBL8sdwCD	A_15_P105725	NM_199535	NM_199535	NM_199535	321114	nhp2l1b
7955	321114	NM_199535	NP_955829	NW_001877219	-	nhp2l1b	GPL9248__7459__UF_Ppr_AF_113875	FJU.853.C2___1rc_nrnt	FJU.853.C2___1rc_nrnt	NM_199535	lXkg7f8Uh3ZHOSKVubh1	FJU.853.C2___1rc_nrnt	NP_955829	9t901pGdSkEMBL8sdwCD	A_15_P105725	NM_199535	NM_199535	NM_199535	321114	nhp2l1b
7955	559710	NM_001123250	NP_001116722	NC_007112	-	tapt1	GPL9248__14844__UF_Ppr_AF_109148	FJU.8683.C2___1rc_nrnt	FJU.8683.C2___1rc_nrnt	NM_001123250	9XNzzqUIuTxRA6gVSfcw	FJU.8683.C2___1rc_nrnt	NP_001116722	esvSOjlrEU3xwBzm6ruU	A_15_P119353	NM_001123250	NM_001123250	NM_001123250	559710	tapt1
7955	559710	NM_001123250	NP_001116722	NW_003334054	-	tapt1	GPL9248__14844__UF_Ppr_AF_109148	FJU.8683.C2___1rc_nrnt	FJU.8683.C2___1rc_nrnt	NM_001123250	9XNzzqUIuTxRA6gVSfcw	FJU.8683.C2___1rc_nrnt	NP_001116722	esvSOjlrEU3xwBzm6ruU	A_15_P119353	NM_001123250	NM_001123250	NM_001123250	559710	tapt1
7955	447893	NM_001004632	NP_001004632	NC_007116	-	anxa3a	GPL9248__15122__UF_Ppr_AF_105446	FJU.373.C1___1_nrnt	FJU.373.C1___1_nrnt	NM_001004632	fy8KzVtAqSiuG2bfsmPT	FJU.373.C1___1_nrnt	NP_001004632	IiMLL037m9kwxRT4aphz	A_15_P120713	NM_001004632	NM_001004632	NM_001004632	447893	anxa3a
7955	447893	NM_001004632	NP_001004632	NW_001879017	-	anxa3a	GPL9248__15122__UF_Ppr_AF_105446	FJU.373.C1___1_nrnt	FJU.373.C1___1_nrnt	NM_001004632	fy8KzVtAqSiuG2bfsmPT	FJU.373.C1___1_nrnt	NP_001004632	IiMLL037m9kwxRT4aphz	A_15_P120713	NM_001004632	NM_001004632	NM_001004632	447893	anxa3a
7955	58061	-	-	CR382300	-	hoxa11a	GPL9248__7213__UF_Ppr_AM_119381	FJU.13807.C1___1_nrnt_ms	FJU.13807.C1___1_nrnt_ms	CR382300	Pn2en41CUXOif7oO3JNc	FJU.13807.C1___1_nrnt_ms	AFP73297	1RM6yVWo9KPi9DYKinGf	A_15_P111041	NM_131544	NM_131544	NM_131544	58061	hoxa11a
7955	58061	-	-	CR382300	-	hoxa11a	GPL9248__10544__UF_Ppr_AF_111580	FJU.13807.C1___1_nrnt_ms	FJU.13807.C1___1_nrnt_ms	CR382300	Pn2en41CUXOif7oO3JNc	FJU.13807.C1___1_nrnt_ms	AFP73297	1RM6yVWo9KPi9DYKinGf	A_15_P111041	NM_131544	NM_131544	NM_131544	58061	hoxa11a
7955	797512	-	-	BX950853	-	fut8a	GPL9248__4082__UF_Ppr_AF_115571	FJU.7116.C2___1_nrnt	FJU.7116.C2___1_nrnt	BX950853	rhXp9EW7Tepr88PKaxAN	FJU.7116.C2___1_nrnt	NP_001003855	mX7ss0pL6aToegDBUGbi	A_15_P106751	ENSDART00000027688	XM_005158746	XM_005158746	797512	fut8a
7955	797512	NM_001003855	NP_001003855	-	-	fut8a	GPL9248__4082__UF_Ppr_AF_115571	FJU.7116.C2___1_nrnt	FJU.7116.C2___1_nrnt	BX950853	rhXp9EW7Tepr88PKaxAN	FJU.7116.C2___1_nrnt	NP_001003855	mX7ss0pL6aToegDBUGbi	A_15_P106751	ENSDART00000027688	XM_005158746	XM_005158746	797512	fut8a
7955	436798	-	-	BX322614	-	rpp38	GPL9248__15171__UF_Ppr_AF_116533	FJU.933.C2___1_nrnt	FJU.933.C2___1_nrnt	BX322614	iYbmZOTaE8k9tvbY3A46	FJU.933.C2___1_nrnt	NP_001002525	vuDKLllm1mAtnNYKyGeY	A_15_P100358	NM_001002525	NM_001002525	NM_001002525	436798	rpp38
7955	436798	NM_001002525	NP_001002525	NC_007127	-	rpp38	GPL9248__15171__UF_Ppr_AF_116533	FJU.933.C2___1_nrnt	FJU.933.C2___1_nrnt	BX322614	iYbmZOTaE8k9tvbY3A46	FJU.933.C2___1_nrnt	NP_001002525	vuDKLllm1mAtnNYKyGeY	A_15_P100358	NM_001002525	NM_001002525	NM_001002525	436798	rpp38
7955	436798	NM_001002525	NP_001002525	NW_001877665	-	rpp38	GPL9248__15171__UF_Ppr_AF_116533	FJU.933.C2___1_nrnt	FJU.933.C2___1_nrnt	BX322614	iYbmZOTaE8k9tvbY3A46	FJU.933.C2___1_nrnt	NP_001002525	vuDKLllm1mAtnNYKyGeY	A_15_P100358	NM_001002525	NM_001002525	NM_001002525	436798	rpp38
7955	393741	NM_200768	NP_957062	NC_007128	-	pcmtl	GPL9248__9896__UF_Ppr_AF_117310	FJU.9573.C1___1_nrnt	FJU.9573.C1___1_nrnt	NM_200768	wBCzCg7UZKqjt7yDZkN9	FJU.9573.C1___1_nrnt	XP_004540583	jNvQ2BTu00btm2waj2nx	A_15_P110332	NM_200768	NM_200768	NM_200768	393741	pcmtl
7955	393741	NM_200768	NP_957062	NW_001877782	-	pcmtl	GPL9248__9896__UF_Ppr_AF_117310	FJU.9573.C1___1_nrnt	FJU.9573.C1___1_nrnt	NM_200768	wBCzCg7UZKqjt7yDZkN9	FJU.9573.C1___1_nrnt	XP_004540583	jNvQ2BTu00btm2waj2nx	A_15_P110332	NM_200768	NM_200768	NM_200768	393741	pcmtl
7955	556673	BC154021	AAI54022	-	-	si:dkey-183c16.7	GPL9248__7814__UF_Ppr_AF_115271	gi_73505968___1_nrnt	gi_73505968___1_nrnt	NM_213247	JzKcV6K3GAXyknFP7mDW	gi_73505968___1_nrnt	AAI54022	5bssLVahtbcBqbNhqxUy	A_15_P102665	NM_001201537	NM_001201537	NM_001201537	556673	si:dkey-183c16.7
7955	405773	BC097055	AAH97055	-	-	tead1a	GPL9248__5263__UF_Ppr_AF_112636	FJU.2641.C1___1_nrnt	FJU.2641.C1___1_nrnt	BC097055	gO3DqwPGLobcg8IHO9Ls	FJU.2641.C1___1_nrnt	AAH97055	hskm7lpCkD4O3Po5Mo5I	A_15_P104822	NM_212847	NM_212847	NM_212847	405773	tead1a
7955	405773	-	-	CR848721	-	tead1a	GPL9248__13755__UF_Ppr_AF_112592	FJU.2641.C2___1_nrnt	FJU.2641.C2___1_nrnt	CR848721	NDSlmWv6ma0CczJxWaS9	FJU.2641.C2___1_nrnt	XP_004328254	z2zrotOU2w9sn2gliWM8	A_15_P104822	NM_212847	NM_212847	NM_212847	405773	tead1a
7955	30718	NM_131441	NP_571516	NC_007132	-	notch1a	GPL9248__11927__UF_Ppr_AF_117734	gi_73502327___1_nrnt	gi_73502327___1_nrnt	NM_131441	hW8cH02KjNzziTJxhEaJ	gi_73502327___1_nrnt	NP_571516	6EwmnawDjIdhQKn4clAx	A_15_P110257	CT734181	TNnAlf3JhdeNbfFRnpNF	CT734181	30718	notch1a
7955	30718	NM_131441	NP_571516	NC_007132	-	notch1a	GPL9248__11927__UF_Ppr_AF_117734	gi_73502327___1_nrnt	gi_73502327___1_nrnt	NM_131441	hW8cH02KjNzziTJxhEaJ	gi_73502327___1_nrnt	NP_571516	6EwmnawDjIdhQKn4clAx	A_15_P110257	CT734181	TNnAlf3JhdeNbfFRnpNF	CT734181	30718	notch1a
7955	30718	NM_131441	NP_571516	NW_001878195	-	notch1a	GPL9248__11927__UF_Ppr_AF_117734	gi_73502327___1_nrnt	gi_73502327___1_nrnt	NM_131441	hW8cH02KjNzziTJxhEaJ	gi_73502327___1_nrnt	NP_571516	6EwmnawDjIdhQKn4clAx	A_15_P110257	CT734181	TNnAlf3JhdeNbfFRnpNF	CT734181	30718	notch1a
7955	30718	NM_131441	NP_571516	NW_003335932	-	notch1a	GPL9248__11927__UF_Ppr_AF_117734	gi_73502327___1_nrnt	gi_73502327___1_nrnt	NM_131441	hW8cH02KjNzziTJxhEaJ	gi_73502327___1_nrnt	NP_571516	6EwmnawDjIdhQKn4clAx	A_15_P110257	CT734181	TNnAlf3JhdeNbfFRnpNF	CT734181	30718	notch1a
7955	553434	-	-	CR293501	-	msnb	GPL9248__9750__UF_Ppr_AF_114488	gi_73466196___1_nrnt	gi_73466196___1_nrnt	CR293501	VXVVdFpKSA7sM2U8IER8	gi_73466196___1_nrnt	XP_001920617	tjnues2xsAycPLwrpDN8	A_15_P112907	NM_001256251	NM_001256251	NM_001256251	553434	msnb
7955	724000	NM_001045305	NP_001038770	NC_007117	-	ttll3	GPL9248__14800__UF_Ppr_AF_104112	gi_73641216___1_nrnt	gi_73641216___1_nrnt	NM_001045305	pT1klA1hVY9xlmNmdDXI	gi_73641216___1_nrnt	NP_001038770	cP1PypUnLtOHcSfcAHqg	A_15_P110642	NM_001045305	NM_001045305	NM_001045305	724000	ttll3
7955	724000	NM_001045305	NP_001038770	NW_001879150	-	ttll3	GPL9248__14800__UF_Ppr_AF_104112	gi_73641216___1_nrnt	gi_73641216___1_nrnt	NM_001045305	pT1klA1hVY9xlmNmdDXI	gi_73641216___1_nrnt	NP_001038770	cP1PypUnLtOHcSfcAHqg	A_15_P110642	NM_001045305	NM_001045305	NM_001045305	724000	ttll3
7955	724000	NM_001045305	NP_001038770	NC_007117	-	ttll3	GPL9248__5966__UF_Ppr_AF_112720	FJU.5303.C1___1_nrnt	FJU.5303.C1___1_nrnt	NM_001045305	6TyGvZJ9gOkh83mwnnjP	FJU.5303.C1___1_nrnt	NP_001038770	Ft77pRI35puHSogdkxQO	A_15_P110642	NM_001045305	NM_001045305	NM_001045305	724000	ttll3
7955	724000	NM_001045305	NP_001038770	NW_001879150	-	ttll3	GPL9248__5966__UF_Ppr_AF_112720	FJU.5303.C1___1_nrnt	FJU.5303.C1___1_nrnt	NM_001045305	6TyGvZJ9gOkh83mwnnjP	FJU.5303.C1___1_nrnt	NP_001038770	Ft77pRI35puHSogdkxQO	A_15_P110642	NM_001045305	NM_001045305	NM_001045305	724000	ttll3
7955	436586	-	-	CR388122	-	ccm2	GPL9248__1276__UF_Ppr_AF_110987	FJU.3071.C2___1rc_nrnt-1	FJU.3071.C2___1rc_nrnt-1	CR388122	2yE1JiZoJvCuZQT7cBof	FJU.3071.C2___1rc_nrnt-1	NP_001025347	RsLjnAeFugT4I3JiU3iF	A_15_P119885	NM_001002315	NM_001002315	NM_001002315	436586	ccm2
7955	436586	-	-	BX511009	-	ccm2	GPL9248__5616__UF_Ppr_AF_113998	FJU.3071.C8___1rc_nrnt	FJU.3071.C8___1rc_nrnt	BX511009	zqey7YXvAWOy2SXWuvWz	FJU.3071.C8___1rc_nrnt	AAH92812	cxwRja7GRF3iyBhGyLrX	A_15_P119885	NM_001002315	NM_001002315	NM_001002315	436586	ccm2
7955	436586	BC092812	AAH92812	-	-	ccm2	GPL9248__5616__UF_Ppr_AF_113998	FJU.3071.C8___1rc_nrnt	FJU.3071.C8___1rc_nrnt	BX511009	zqey7YXvAWOy2SXWuvWz	FJU.3071.C8___1rc_nrnt	AAH92812	cxwRja7GRF3iyBhGyLrX	A_15_P119885	NM_001002315	NM_001002315	NM_001002315	436586	ccm2
7955	553617	NM_001020591	NP_001018427	NC_007114	-	syngr3a	GPL9248__11704__UF_Ppr_AF_118047	FJU.1805.C1___1_nrnt	FJU.1805.C1___1_nrnt	NM_001020591	9nSpdQa735NuF88JRafQ	FJU.1805.C1___1_nrnt	NP_001018427	MbPypFrXrWSrwT0XEjb1	A_15_P112151	NM_001020591	NM_001020591	NM_001020591	553617	syngr3a
7955	553617	NM_001020591	NP_001018427	NW_001878804	-	syngr3a	GPL9248__11704__UF_Ppr_AF_118047	FJU.1805.C1___1_nrnt	FJU.1805.C1___1_nrnt	NM_001020591	9nSpdQa735NuF88JRafQ	FJU.1805.C1___1_nrnt	NP_001018427	MbPypFrXrWSrwT0XEjb1	A_15_P112151	NM_001020591	NM_001020591	NM_001020591	553617	syngr3a
7955	492522	NM_001007394	NP_001007395	NC_007117	-	chchd6b	GPL9248__12787__UF_Ppr_AF_110317	FJU.9030.C2___1_nrnt	FJU.9030.C2___1_nrnt	NM_001007394	SRMJ7fNV0OSgYAbWrGWs	FJU.9030.C2___1_nrnt	NP_001007395	teJvtjzDj1SYtwqbwtpN	A_15_P110883	NM_001007394	NM_001007394	NM_001007394	492522	chchd6b
7955	492522	NM_001007394	NP_001007395	NW_003039579	-	chchd6b	GPL9248__12787__UF_Ppr_AF_110317	FJU.9030.C2___1_nrnt	FJU.9030.C2___1_nrnt	NM_001007394	SRMJ7fNV0OSgYAbWrGWs	FJU.9030.C2___1_nrnt	NP_001007395	teJvtjzDj1SYtwqbwtpN	A_15_P110883	NM_001007394	NM_001007394	NM_001007394	492522	chchd6b
7955	393373	BC054564	AAH54564	-	-	zgc:63882	GPL9248__3431__UF_Ppr_AF_113331	gi_73655856___1_nrnt2	gi_73655856___1_nrnt2	BC054564	EyYHSQ7oTNCa90KCtTv6	gi_73655856___1_nrnt2	AAH54564	eLejtmNPCWExgUXssrVo	A_15_P110508	NM_200402	NM_200402	NM_200402	393373	zgc:63882
7955	792854	-	-	BX927369	-	LOC792854	GPL9248__15217__UF_Ppr_AF_117259	FJU.4686.C4___1_nrnt	FJU.4686.C4___1_nrnt	BX927369	iOZfHez4hGRBtebHApEu	FJU.4686.C4___1_nrnt	XP_001332473	SxcbkH6EhWdCrg1rMN1y	A_15_P116946	ENSDART00000121589	XM_001332437	XM_001332437	792854	LOC792854
7955	792854	XM_001332437	XP_001332473	NC_007128	-	LOC792854	GPL9248__15217__UF_Ppr_AF_117259	FJU.4686.C4___1_nrnt	FJU.4686.C4___1_nrnt	BX927369	iOZfHez4hGRBtebHApEu	FJU.4686.C4___1_nrnt	XP_001332473	SxcbkH6EhWdCrg1rMN1y	A_15_P116946	ENSDART00000121589	XM_001332437	XM_001332437	792854	LOC792854
7955	792854	XM_001332437	XP_001332473	NW_001878258	-	LOC792854	GPL9248__15217__UF_Ppr_AF_117259	FJU.4686.C4___1_nrnt	FJU.4686.C4___1_nrnt	BX927369	iOZfHez4hGRBtebHApEu	FJU.4686.C4___1_nrnt	XP_001332473	SxcbkH6EhWdCrg1rMN1y	A_15_P116946	ENSDART00000121589	XM_001332437	XM_001332437	792854	LOC792854
7955	436604	NM_001002332	NP_001002332	NC_007122	-	uox	GPL9248__7191__UF_Ppr_AF_109734	FJU.1333.C1___1_nrnt	FJU.1333.C1___1_nrnt	NM_001002332	w4GMPuyTqcZiJaVg0c64	FJU.1333.C1___1_nrnt	NP_001002332	lVKiHfRnz0lVBTVzP1Yn	A_15_P100580	CF594744	47jLlUSD8HGPyT1v2UsY	CF594744	436604	uox
7955	436604	NM_001002332	NP_001002332	NW_003334939	-	uox	GPL9248__7191__UF_Ppr_AF_109734	FJU.1333.C1___1_nrnt	FJU.1333.C1___1_nrnt	NM_001002332	w4GMPuyTqcZiJaVg0c64	FJU.1333.C1___1_nrnt	NP_001002332	lVKiHfRnz0lVBTVzP1Yn	A_15_P100580	CF594744	47jLlUSD8HGPyT1v2UsY	CF594744	436604	uox
7955	100526814	BC122109	-	-	-	si:dkey-71d15.3	GPL9248__4276__UF_Ppr_AF_105601	gi_72435663___1_nrnt	gi_72435663___1_nrnt	BC122109	QFEAoGr8UsFCBnkVitAY	gi_72435663___1_nrnt	XP_003200935	e2AI3SdgjbtLCgcofcd8	A_15_P102863	ENSDART00000139635	DxxfPMcM7yxLtv7iTJeu	BC122109	100526814	si:dkey-71d15.3
7955	100526814	XM_003200887	XP_003200935	NC_007132	-	si:dkey-71d15.3	GPL9248__4276__UF_Ppr_AF_105601	gi_72435663___1_nrnt	gi_72435663___1_nrnt	BC122109	QFEAoGr8UsFCBnkVitAY	gi_72435663___1_nrnt	XP_003200935	e2AI3SdgjbtLCgcofcd8	A_15_P102863	ENSDART00000139635	DxxfPMcM7yxLtv7iTJeu	BC122109	100526814	si:dkey-71d15.3
7955	100526814	XM_003200887	XP_003200935	NW_001878226	-	si:dkey-71d15.3	GPL9248__4276__UF_Ppr_AF_105601	gi_72435663___1_nrnt	gi_72435663___1_nrnt	BC122109	QFEAoGr8UsFCBnkVitAY	gi_72435663___1_nrnt	XP_003200935	e2AI3SdgjbtLCgcofcd8	A_15_P102863	ENSDART00000139635	DxxfPMcM7yxLtv7iTJeu	BC122109	100526814	si:dkey-71d15.3
7955	552997	NM_001025471	NP_001020642	NC_007127	-	fdps	GPL9248__15083__UF_Ppr_AF_110207	FJU.12291.C1___1_nrnt	FJU.12291.C1___1_nrnt	NM_001025471	qDbNaAlj4b6LUP2xgsl8	FJU.12291.C1___1_nrnt	NP_001020642	aGvHVGUFZNWllSk3eiD7	A_15_P116120	NM_001025471	NM_001025471	NM_001025471	552997	fdps
7955	552997	NM_001025471	NP_001020642	NW_001877648	-	fdps	GPL9248__15083__UF_Ppr_AF_110207	FJU.12291.C1___1_nrnt	FJU.12291.C1___1_nrnt	NM_001025471	qDbNaAlj4b6LUP2xgsl8	FJU.12291.C1___1_nrnt	NP_001020642	aGvHVGUFZNWllSk3eiD7	A_15_P116120	NM_001025471	NM_001025471	NM_001025471	552997	fdps
7955	321232	BC047825	-	-	-	tomm22	GPL9248__13366__UF_Ppr_AF_102335	FJU.9608.C1___1_nrnt	FJU.9608.C1___1_nrnt	BC047825	2G6rRPqT452QjOhpmyix	FJU.9608.C1___1_nrnt	NP_001001724	Nx4nXNmXGIdrNiHVuIGq	A_15_P101333	NM_001001724	NM_001001724	NM_001001724	321232	tomm22
7955	321232	NM_001001724	NP_001001724	NC_007123	-	tomm22	GPL9248__13366__UF_Ppr_AF_102335	FJU.9608.C1___1_nrnt	FJU.9608.C1___1_nrnt	BC047825	2G6rRPqT452QjOhpmyix	FJU.9608.C1___1_nrnt	NP_001001724	Nx4nXNmXGIdrNiHVuIGq	A_15_P101333	NM_001001724	NM_001001724	NM_001001724	321232	tomm22
7955	321232	NM_001001724	NP_001001724	NW_001877231	-	tomm22	GPL9248__13366__UF_Ppr_AF_102335	FJU.9608.C1___1_nrnt	FJU.9608.C1___1_nrnt	BC047825	2G6rRPqT452QjOhpmyix	FJU.9608.C1___1_nrnt	NP_001001724	Nx4nXNmXGIdrNiHVuIGq	A_15_P101333	NM_001001724	NM_001001724	NM_001001724	321232	tomm22
7955	564589	-	-	AL929435	-	batf	GPL9248__14659__UF_Ppr_AF_100425	gi_73648710___1_nrnt	gi_73648710___1_nrnt	AL929435	nChcXJu0mmFTd67FBfe8	gi_73648710___1_nrnt	F1QW76	BATF_DANRE	A_15_P116498	NM_001045059	NM_001045059	NM_001045059	564589	batf
7955	564589	-	F1QW76	-	-	batf	GPL9248__14659__UF_Ppr_AF_100425	gi_73648710___1_nrnt	gi_73648710___1_nrnt	AL929435	nChcXJu0mmFTd67FBfe8	gi_73648710___1_nrnt	F1QW76	BATF_DANRE	A_15_P116498	NM_001045059	NM_001045059	NM_001045059	564589	batf
7955	564589	-	-	AL929435	-	batf	GPL9248__13284__UF_Ppr_AF_113079	FJU.6029.C1___1_nrnt	FJU.6029.C1___1_nrnt	AL929435	cNVL0R6Wq6EZ7IWvbMbD	FJU.6029.C1___1_nrnt	NP_001038524	3G9GYlvxlItOXiTWLw7E	A_15_P116498	NM_001045059	NM_001045059	NM_001045059	564589	batf
7955	564589	NM_001045059	NP_001038524	NC_007131	-	batf	GPL9248__13284__UF_Ppr_AF_113079	FJU.6029.C1___1_nrnt	FJU.6029.C1___1_nrnt	AL929435	cNVL0R6Wq6EZ7IWvbMbD	FJU.6029.C1___1_nrnt	NP_001038524	3G9GYlvxlItOXiTWLw7E	A_15_P116498	NM_001045059	NM_001045059	NM_001045059	564589	batf
7955	564589	NM_001045059	NP_001038524	NW_001878149	-	batf	GPL9248__13284__UF_Ppr_AF_113079	FJU.6029.C1___1_nrnt	FJU.6029.C1___1_nrnt	AL929435	cNVL0R6Wq6EZ7IWvbMbD	FJU.6029.C1___1_nrnt	NP_001038524	3G9GYlvxlItOXiTWLw7E	A_15_P116498	NM_001045059	NM_001045059	NM_001045059	564589	batf
7955	406626	-	-	CR749752	-	crtap	GPL9248__10251__UF_Ppr_AF_116416	FJU.2542.C2___1_nrnt	FJU.2542.C2___1_nrnt	CR749752	80LUOUGrXF83lFGhN4c3	FJU.2542.C2___1_nrnt	NP_001003520	wu6tyWOL905Jb0O0vin2	A_15_P103288	NM_001001406	NM_001001406	NM_001001406	406626	crtap
7955	406626	NM_001001406	NP_001001406	NC_007130	-	crtap	GPL9248__5119__UF_Ppr_AF_105915	FJU.5749.C1___1_nrnt	FJU.5749.C1___1_nrnt	NM_001001406	Zcb7YpJ2JKgswzMwRRpa	FJU.5749.C1___1_nrnt	NP_001001406	bXtQAzzrJJxhtUPrfXBt	A_15_P103288	NM_001001406	NM_001001406	NM_001001406	406626	crtap
7955	406626	NM_001001406	NP_001001406	NW_001877982	-	crtap	GPL9248__5119__UF_Ppr_AF_105915	FJU.5749.C1___1_nrnt	FJU.5749.C1___1_nrnt	NM_001001406	Zcb7YpJ2JKgswzMwRRpa	FJU.5749.C1___1_nrnt	NP_001001406	bXtQAzzrJJxhtUPrfXBt	A_15_P103288	NM_001001406	NM_001001406	NM_001001406	406626	crtap
7955	436829	-	-	CU972516	-	mrpl11	GPL9248__7216__UF_Ppr_AF_112449	FJU.4704.C2___1_nrnt	FJU.4704.C2___1_nrnt	CU972516	tJ8YmVqoWRR4Y9AHvdDf	FJU.4704.C2___1_nrnt	NP_001008587	h6TevomMW5MbmUFHdjhZ	A_15_P102332	NM_001002556	NM_001002556	NM_001002556	436829	mrpl11
7955	386635	-	CAD58760	AL591365	-	erbb3a	GPL9248__2598__UF_Ppr_AF_103804	gi_72477514___1_nrnt	gi_72477514___1_nrnt	AL591365	NWeGssjaE0qMCrefHeMs	gi_72477514___1_nrnt	NP_001005320	UhxppKPo2FX2015Bgvha	A_15_P114119	NM_001005320	NM_001005320	NM_001005320	386635	erbb3a
7955	386635	NM_001005320	NP_001005320	NC_007117	-	erbb3a	GPL9248__2598__UF_Ppr_AF_103804	gi_72477514___1_nrnt	gi_72477514___1_nrnt	AL591365	NWeGssjaE0qMCrefHeMs	gi_72477514___1_nrnt	NP_001005320	UhxppKPo2FX2015Bgvha	A_15_P114119	NM_001005320	NM_001005320	NM_001005320	386635	erbb3a
7955	386635	NM_001005320	NP_001005320	NW_001879125	-	erbb3a	GPL9248__2598__UF_Ppr_AF_103804	gi_72477514___1_nrnt	gi_72477514___1_nrnt	AL591365	NWeGssjaE0qMCrefHeMs	gi_72477514___1_nrnt	NP_001005320	UhxppKPo2FX2015Bgvha	A_15_P114119	NM_001005320	NM_001005320	NM_001005320	386635	erbb3a
7955	402949	NM_205651	NP_991214	-	-	slc30a6	GPL9248__4356__UF_Ppr_AF_118196	FJU.5217.C1___1_nrnt	FJU.5217.C1___1_nrnt	NM_205651	6JudWENEVGuASZNSEMq4	FJU.5217.C1___1_nrnt	NP_001133296	ynpqd6ETix9DQ8jI266L	A_15_P102646	NM_205651	NM_205651	NM_205651	402949	slc30a6
7955	321464	NM_212586	NP_997751	NC_007133	-	ccnt2b	GPL9248__14182__UF_Ppr_AF_106743	FJU.458.C2___1rc_nrnt	FJU.458.C2___1rc_nrnt	NM_212586	83mzhVX9snDGFmnlMGVY	FJU.458.C2___1rc_nrnt	NP_997751	ZigV69dIAvkXQUdVlAHT	A_15_P102073	NM_212586	NM_212586	NM_212586	321464	ccnt2b
7955	321464	NM_212586	NP_997751	NW_003335970	-	ccnt2b	GPL9248__14182__UF_Ppr_AF_106743	FJU.458.C2___1rc_nrnt	FJU.458.C2___1rc_nrnt	NM_212586	83mzhVX9snDGFmnlMGVY	FJU.458.C2___1rc_nrnt	NP_997751	ZigV69dIAvkXQUdVlAHT	A_15_P102073	NM_212586	NM_212586	NM_212586	321464	ccnt2b
7955	170445	XM_702776	XP_707868	NC_007112	-	pknox1.2	GPL9248__694__UF_Ppr_AF_108224	FJU.6050.C1___1_nrnt	FJU.6050.C1___1_nrnt	XM_702776	tda03cshRvvIjI32et6H	FJU.6050.C1___1_nrnt	XP_707868	F4dDDb94LMxBEnRnO786	A_15_P114291	ENSDART00000053097	XM_702776	AF382394	170445	pknox1.2
7955	170445	XM_702776	XP_707868	NW_003334061	-	pknox1.2	GPL9248__694__UF_Ppr_AF_108224	FJU.6050.C1___1_nrnt	FJU.6050.C1___1_nrnt	XM_702776	tda03cshRvvIjI32et6H	FJU.6050.C1___1_nrnt	XP_707868	F4dDDb94LMxBEnRnO786	A_15_P114291	ENSDART00000053097	XM_702776	AF382394	170445	pknox1.2
7955	559850	NM_001044909	NP_001038374	NC_007130	-	neu1	GPL9248__1093__UF_Ppr_AF_110893	FJU.10718.C1___1_nrnt	FJU.10718.C1___1_nrnt	NM_001044909	CLbnbwzpgzJ2bpHAxT1h	FJU.10718.C1___1_nrnt	NP_001038374	ZTKSvbGNbHF6IRbyiTAJ	A_15_P109620	NM_001044909	NM_001044909	NM_001044909	559850	neu1
7955	559850	NM_001044909	NP_001038374	NW_003040590	-	neu1	GPL9248__1093__UF_Ppr_AF_110893	FJU.10718.C1___1_nrnt	FJU.10718.C1___1_nrnt	NM_001044909	CLbnbwzpgzJ2bpHAxT1h	FJU.10718.C1___1_nrnt	NP_001038374	ZTKSvbGNbHF6IRbyiTAJ	A_15_P109620	NM_001044909	NM_001044909	NM_001044909	559850	neu1
7955	563448	NM_001128715	NP_001122187	NC_007134	-	zgc:193690	GPL9248__185__UF_Ppr_AF_111025	FJU.3876.C1___1_nrnt	FJU.3876.C1___1_nrnt	NM_001128715	df8kn2kN8r2ze16JqojL	FJU.3876.C1___1_nrnt	NP_001122187	LqresIurx2BdYbkoXGuc	A_15_P100504	ENSDART00000134461	XM_005166211	XM_005166211	563448	zgc:193690
7955	563448	NM_001128715	NP_001122187	NW_001879190	-	zgc:193690	GPL9248__185__UF_Ppr_AF_111025	FJU.3876.C1___1_nrnt	FJU.3876.C1___1_nrnt	NM_001128715	df8kn2kN8r2ze16JqojL	FJU.3876.C1___1_nrnt	NP_001122187	LqresIurx2BdYbkoXGuc	A_15_P100504	ENSDART00000134461	XM_005166211	XM_005166211	563448	zgc:193690
7955	445499	-	-	AL772362	-	tnpo2	GPL9248__3840__UF_Ppr_AF_112178	FJU.10421.C1___1rc_nrnt	FJU.10421.C1___1rc_nrnt	AL772362	2J716mf1nET5gW399KmK	FJU.10421.C1___1rc_nrnt	NP_001020684	oRVzOOj1yOt0lUkoWJow	A_15_P112542	ENSDART00000055757	d8ZN3zPXjAQ0znfJ5gJY	d8ZN3zPXjAQ0znfJ5gJY	445499	tnpo2
7955	445499	-	-	AL772362	-	tnpo2	GPL9248__2642__UF_Ppr_AF_117524	FJU.13962.C1___1_nrnt	FJU.13962.C1___1_nrnt	AL772362	nS63KZb5zrFdnkqiRzHI	FJU.13962.C1___1_nrnt	NP_001018564	lTNfm6dPKLqxZ0z3U2bT	A_15_P112542	ENSDART00000055757	d8ZN3zPXjAQ0znfJ5gJY	d8ZN3zPXjAQ0znfJ5gJY	445499	tnpo2
7955	445499	BC080218	AAH80218	-	-	tnpo2	GPL9248__7685__UF_Ppr_AF_103994	FJU.476.C1___1rc_nrnt	FJU.476.C1___1rc_nrnt	BC080218	AwdtY18VTEwpG8gsDmqm	FJU.476.C1___1rc_nrnt	NP_001004003	kwQZp7mSO8UlFzXp8tY4	A_15_P112542	ENSDART00000055757	d8ZN3zPXjAQ0znfJ5gJY	d8ZN3zPXjAQ0znfJ5gJY	445499	tnpo2
7955	445499	NM_001004003	NP_001004003	NC_007114	-	tnpo2	GPL9248__7685__UF_Ppr_AF_103994	FJU.476.C1___1rc_nrnt	FJU.476.C1___1rc_nrnt	BC080218	AwdtY18VTEwpG8gsDmqm	FJU.476.C1___1rc_nrnt	NP_001004003	kwQZp7mSO8UlFzXp8tY4	A_15_P112542	ENSDART00000055757	d8ZN3zPXjAQ0znfJ5gJY	d8ZN3zPXjAQ0znfJ5gJY	445499	tnpo2
7955	445499	NM_001004003	NP_001004003	NW_001878790	-	tnpo2	GPL9248__7685__UF_Ppr_AF_103994	FJU.476.C1___1rc_nrnt	FJU.476.C1___1rc_nrnt	BC080218	AwdtY18VTEwpG8gsDmqm	FJU.476.C1___1rc_nrnt	NP_001004003	kwQZp7mSO8UlFzXp8tY4	A_15_P112542	ENSDART00000055757	d8ZN3zPXjAQ0znfJ5gJY	d8ZN3zPXjAQ0znfJ5gJY	445499	tnpo2
7955	445499	-	-	AL772362	-	tnpo2	GPL9248__1799__UF_Ppr_AF_104124	gi_72721485___1rc_nrnt	gi_72721485___1rc_nrnt	AL772362	AGCFxZ6Ohbd2iaRAMl8R	gi_72721485___1rc_nrnt	XP_005054324	hn5GbUAIHxrrowQaQuDx	A_15_P112542	ENSDART00000055757	d8ZN3zPXjAQ0znfJ5gJY	d8ZN3zPXjAQ0znfJ5gJY	445499	tnpo2
7955	58048	-	-	CR392024	-	hoxa9b	GPL9248__10641__UF_Ppr_AF_107608	gi_72696785___1_nrnt	gi_72696785___1_nrnt	CR392024	SEYdPBpJt3PzvWMs4XzY	gi_72696785___1_nrnt	NP_571608	MXeOCfsbzjZmxbU1xGl9	A_15_P113256	NM_131533	NM_131533	NM_131533	58048	hoxa9b
7955	58048	NM_131533	NP_571608	NC_007127	-	hoxa9b	GPL9248__10641__UF_Ppr_AF_107608	gi_72696785___1_nrnt	gi_72696785___1_nrnt	CR392024	SEYdPBpJt3PzvWMs4XzY	gi_72696785___1_nrnt	NP_571608	MXeOCfsbzjZmxbU1xGl9	A_15_P113256	NM_131533	NM_131533	NM_131533	58048	hoxa9b
7955	58048	NM_131533	NP_571608	NW_001877659	-	hoxa9b	GPL9248__10641__UF_Ppr_AF_107608	gi_72696785___1_nrnt	gi_72696785___1_nrnt	CR392024	SEYdPBpJt3PzvWMs4XzY	gi_72696785___1_nrnt	NP_571608	MXeOCfsbzjZmxbU1xGl9	A_15_P113256	NM_131533	NM_131533	NM_131533	58048	hoxa9b
7955	569471	XM_692864	XP_697956	NC_007113	-	chd7	GPL9248__12853__UF_Ppr_AF_112313	FJU.4306.C2___1_nrnt	FJU.4306.C2___1_nrnt	XM_692864	JV3PRoxtMyfyYbQb6VC6	FJU.4306.C2___1_nrnt	XP_697956	Cjt8Aehdvvtp87zU3fmW	A_15_P110561	ENSDART00000016208	XM_692864	XM_692864	RVlB4ZDFX0GkcK8O0ple	RVlB4ZDFX0GkcK8O0ple
7955	569471	XM_692864	XP_697956	NW_001878663	-	chd7	GPL9248__12853__UF_Ppr_AF_112313	FJU.4306.C2___1_nrnt	FJU.4306.C2___1_nrnt	XM_692864	JV3PRoxtMyfyYbQb6VC6	FJU.4306.C2___1_nrnt	XP_697956	Cjt8Aehdvvtp87zU3fmW	A_15_P110561	ENSDART00000016208	XM_692864	XM_692864	RVlB4ZDFX0GkcK8O0ple	RVlB4ZDFX0GkcK8O0ple
7955	445484	NM_001003991	NP_001003991	NC_007113	-	yipf1	GPL9248__9773__UF_Ppr_AF_103985	FJU.4643.C2___1_nrnt	FJU.4643.C2___1_nrnt	NM_001003991	4Rjlrfe61V0pi5nYegWz	FJU.4643.C2___1_nrnt	NP_001003991	nvw0dsMVkNQ2UqkvAKrl	A_15_P101080	NM_001003991	NM_001003991	NM_001003991	445484	yipf1
7955	445484	NM_001003991	NP_001003991	NW_001878669	-	yipf1	GPL9248__9773__UF_Ppr_AF_103985	FJU.4643.C2___1_nrnt	FJU.4643.C2___1_nrnt	NM_001003991	4Rjlrfe61V0pi5nYegWz	FJU.4643.C2___1_nrnt	NP_001003991	nvw0dsMVkNQ2UqkvAKrl	A_15_P101080	NM_001003991	NM_001003991	NM_001003991	445484	yipf1
7955	436779	-	-	BX547934	-	lyrm1	GPL9248__7823__UF_Ppr_AF_110632	FJU.6240.C2___1rc_nrnt-1	FJU.6240.C2___1rc_nrnt-1	BX547934	7cbvhWUYzv3gALkKhePU	FJU.6240.C2___1rc_nrnt-1	NP_001096582	0wn7LNbx7Ktuk84S4m9u	A_15_P117825	NM_001002506	NM_001002506	NM_001002506	436779	lyrm1
7955	65229	-	-	CT955967	-	ctbp1	GPL9248__711__UF_Ppr_AF_109830	FJU.10777.C1___1_nrnt	FJU.10777.C1___1_nrnt	CT955967	LAJbL5l3gA17lQYboi8O	FJU.10777.C1___1_nrnt	XP_003970319	Hxk7tCQIyW0UL6QodihU	A_15_P114370	NM_131714	NM_131714	NM_131714	65229	ctbp1
7955	65229	-	-	BX324205	-	ctbp1	GPL9248__11384__UF_Ppr_AF_115550	gi_72693643___1_nrnt	gi_72693643___1_nrnt	BX324205	nTJUA4XB0gdH4vlrsOG4	gi_72693643___1_nrnt	NP_001017913	rNGoZRRK7ZaBizEKeGf1	A_15_P114370	NM_131714	NM_131714	NM_131714	65229	ctbp1
7955	65229	-	-	BX324205	-	ctbp1	GPL9248__2222__UF_Ppr_AF_116804	gi_73467618___1_nrnt	gi_73467618___1_nrnt	BX324205	CVoLM3dpMSJAqDtY3Z2g	gi_73467618___1_nrnt	XP_003970386	OJmP3HXj7Ip7GdgmxwrG	A_15_P114370	NM_131714	NM_131714	NM_131714	65229	ctbp1
7955	321577	NM_212590	NP_997755	NC_007134	-	ttpal	GPL9248__9356__UF_Ppr_AF_117482	FJU.6228.C2___1rc_nrnt	FJU.6228.C2___1rc_nrnt	NM_212590	r0zzDCkLXSTSHo9HTWdI	FJU.6228.C2___1rc_nrnt	XP_004560337	9J2edjJ8XGUh4KkN9o3Q	A_15_P111704	NM_212590	NM_212590	NM_212590	321577	ttpal
7955	321577	NM_212590	NP_997755	NW_001878409	-	ttpal	GPL9248__9356__UF_Ppr_AF_117482	FJU.6228.C2___1rc_nrnt	FJU.6228.C2___1rc_nrnt	NM_212590	r0zzDCkLXSTSHo9HTWdI	FJU.6228.C2___1rc_nrnt	XP_004560337	9J2edjJ8XGUh4KkN9o3Q	A_15_P111704	NM_212590	NM_212590	NM_212590	321577	ttpal
7955	570149	XM_001923537	XP_001923572	NC_007120	-	zmym2	GPL9248__9132__UF_Ppr_AF_113715	FJU.5323.C1___1rc_nrnt-1	FJU.5323.C1___1rc_nrnt-1	XM_001923537	DqKptI7CAjmCuKEA52id	FJU.5323.C1___1rc_nrnt-1	XP_001923572	PG1r8ULmwEZr4lFzRavK	A_15_P104160	ENSDART00000102045	XM_001923537	XM_001923537	9zViCR4scCIrttlCAoGZ	9zViCR4scCIrttlCAoGZ
7955	570149	XM_001923537	XP_001923572	NW_001879464	-	zmym2	GPL9248__9132__UF_Ppr_AF_113715	FJU.5323.C1___1rc_nrnt-1	FJU.5323.C1___1rc_nrnt-1	XM_001923537	DqKptI7CAjmCuKEA52id	FJU.5323.C1___1rc_nrnt-1	XP_001923572	PG1r8ULmwEZr4lFzRavK	A_15_P104160	ENSDART00000102045	XM_001923537	XM_001923537	9zViCR4scCIrttlCAoGZ	9zViCR4scCIrttlCAoGZ
7955	259192	NM_194264	NP_919240	NC_007133	-	oaz1a	GPL9248__15644__UF_Ppr_AF_117990	FJU.1648.C2___1rc_nrnt	FJU.1648.C2___1rc_nrnt	NM_194264	rYvNhXTdn86szM3OoPXs	FJU.1648.C2___1rc_nrnt	NP_919240	gkFejZ0bqW8pqnq10ebp	A_15_P112587	NM_194264	NM_194264	NM_194264	259192	oaz1a
7955	259192	NM_194264	NP_919240	NW_003040779	-	oaz1a	GPL9248__15644__UF_Ppr_AF_117990	FJU.1648.C2___1rc_nrnt	FJU.1648.C2___1rc_nrnt	NM_194264	rYvNhXTdn86szM3OoPXs	FJU.1648.C2___1rc_nrnt	NP_919240	gkFejZ0bqW8pqnq10ebp	A_15_P112587	NM_194264	NM_194264	NM_194264	259192	oaz1a
7955	447893	NM_001004632	NP_001004632	NC_007116	-	anxa3a	GPL9248__15122__UF_Ppr_AF_105446	FJU.373.C1___1_nrnt	FJU.373.C1___1_nrnt	NM_001004632	fy8KzVtAqSiuG2bfsmPT	FJU.373.C1___1_nrnt	NP_001004632	IiMLL037m9kwxRT4aphz	A_15_P103666	NM_001004632	NM_001004632	NM_001004632	447893	anxa3a
7955	447893	NM_001004632	NP_001004632	NW_001879017	-	anxa3a	GPL9248__15122__UF_Ppr_AF_105446	FJU.373.C1___1_nrnt	FJU.373.C1___1_nrnt	NM_001004632	fy8KzVtAqSiuG2bfsmPT	FJU.373.C1___1_nrnt	NP_001004632	IiMLL037m9kwxRT4aphz	A_15_P103666	NM_001004632	NM_001004632	NM_001004632	447893	anxa3a
7955	561225	-	-	BX942841	-	mysm1	GPL9248__6062__UF_Ppr_AF_110725	gi_73584386___1_nrnt	gi_73584386___1_nrnt	BX942841	wbvJHKmbcoFoNsxz85OO	gi_73584386___1_nrnt	XP_003200727	ZLIGiaX0GTAXHP580Dzl	A_15_P120158	NM_001164029	NM_001164029	NM_001164029	561225	mysm1
7955	561225	-	-	BX942841	-	mysm1	GPL9248__4027__UF_Ppr_AF_112155	FJU.11917.C1___1_nrnt	FJU.11917.C1___1_nrnt	BX942841	hYzJqRbkcYjQC77V7FuM	FJU.11917.C1___1_nrnt	NP_001076389	zdFtuEhQbtO7ncLB52hk	A_15_P120158	NM_001164029	NM_001164029	NM_001164029	561225	mysm1
7955	561225	NM_001164029	NP_001157501	NC_007131	-	mysm1	GPL9248__7318__UF_Ppr_AF_102570	FJU.8831.C1___1rc_nrnt	FJU.8831.C1___1rc_nrnt	NM_001164029	WPLVITIgYMLZHllMDCK4	FJU.8831.C1___1rc_nrnt	NP_001157501	1NJVFuOeUqwQ7LFmIYJx	A_15_P120158	NM_001164029	NM_001164029	NM_001164029	561225	mysm1
7955	561225	NM_001164029	NP_001157501	NW_003040642	-	mysm1	GPL9248__7318__UF_Ppr_AF_102570	FJU.8831.C1___1rc_nrnt	FJU.8831.C1___1rc_nrnt	NM_001164029	WPLVITIgYMLZHllMDCK4	FJU.8831.C1___1rc_nrnt	NP_001157501	1NJVFuOeUqwQ7LFmIYJx	A_15_P120158	NM_001164029	NM_001164029	NM_001164029	561225	mysm1
7955	561225	-	-	CU856363	-	mysm1	GPL9248__2473__UF_Ppr_AF_103410	gi_73444213___1_nrnt	gi_73444213___1_nrnt	CU856363	gno7mrc4xC3EJUCv6JFR	gi_73444213___1_nrnt	E9QBI7	OMA1_DANRE	A_15_P120158	NM_001164029	NM_001164029	NM_001164029	561225	mysm1
7955	569665	-	-	BX322664	-	pdik1l	GPL9248__14273__UF_Ppr_AF_102262	gi_73435237___1_nrnt	gi_73435237___1_nrnt	BX322664	p0iO9xoBKpfHbk8cIFIT	gi_73435237___1_nrnt	NP_957385	OLRrIDgdNToWtJsi12eh	A_15_P115733	ENSDART00000079014	DZmubM5VIaXJ1o7z0ywr	DZmubM5VIaXJ1o7z0ywr	569665	pdik1l
7955	360133	-	CAD58743	AL732415	-	sestd1	GPL9248__4866__UF_Ppr_AF_108461	gi_73577341___1_nrnt	gi_73577341___1_nrnt	AL732415	ePoIuyIjIkZ69nhgqAeM	gi_73577341___1_nrnt	XP_001921384	w33nUMZgs2CSD3hAW9Jl	A_15_P112217	NM_182881	NM_182881	NM_182881	360133	sestd1
7955	360133	NM_182881	NP_878301	NC_007120	-	sestd1	GPL9248__4773__UF_Ppr_AF_113583	FJU.82.C2___1rc_nrnt	FJU.82.C2___1rc_nrnt	NM_182881	LwxZXpYWYZhbZA05m2in	FJU.82.C2___1rc_nrnt	NP_878301	rbfx86TE3RcGxOsgPRMg	A_15_P112217	NM_182881	NM_182881	NM_182881	360133	sestd1
7955	360133	NM_182881	NP_878301	NW_001879477	-	sestd1	GPL9248__4773__UF_Ppr_AF_113583	FJU.82.C2___1rc_nrnt	FJU.82.C2___1rc_nrnt	NM_182881	LwxZXpYWYZhbZA05m2in	FJU.82.C2___1rc_nrnt	NP_878301	rbfx86TE3RcGxOsgPRMg	A_15_P112217	NM_182881	NM_182881	NM_182881	360133	sestd1
7955	415148	NM_001002058	NP_001002058	NC_007126	-	sae1	GPL9248__13361__UF_Ppr_AF_102405	FJU.2612.C1___1_nrnt	FJU.2612.C1___1_nrnt	NM_001002058	45lz76tbfNmOHZsZk2P0	FJU.2612.C1___1_nrnt	NP_001002058	YDoyB2UUh4gLCqScXCZs	A_15_P105831	NM_001002058	NM_001002058	NM_001002058	415148	sae1
7955	415148	NM_001002058	NP_001002058	NW_001877558	-	sae1	GPL9248__13361__UF_Ppr_AF_102405	FJU.2612.C1___1_nrnt	FJU.2612.C1___1_nrnt	NM_001002058	45lz76tbfNmOHZsZk2P0	FJU.2612.C1___1_nrnt	NP_001002058	YDoyB2UUh4gLCqScXCZs	A_15_P105831	NM_001002058	NM_001002058	NM_001002058	415148	sae1
7955	336281	-	-	AL807389	-	vamp2	GPL9248__6625__UF_Ppr_AF_111358	FJU.1843.C1___1_nrnt	FJU.1843.C1___1_nrnt	AL807389	ISfl9L7N5TC8IesqrnIk	FJU.1843.C1___1_nrnt	XP_004076623	lt3vxigvwUKNRvs1iF34	A_15_P113253	NM_200005	NM_200005	NM_200005	336281	vamp2
7955	336281	-	-	AL807389	-	vamp2	GPL9248__10181__UF_Ppr_AF_106887	FJU.8939.C4___1_nrnt	FJU.8939.C4___1_nrnt	AL807389	TKKgU1jCmEGFYQUbdjui	FJU.8939.C4___1_nrnt	NP_001025349	mvMFjqNM6b42PVTyjgMX	A_15_P113253	NM_200005	NM_200005	NM_200005	336281	vamp2
7955	573145	NM_001089428	NP_001082897	NC_007112	-	khsrp	GPL9248__14041__UF_Ppr_AF_110163	FJU.2974.C3___1rc_nrnt	FJU.2974.C3___1rc_nrnt	NM_001089428	mMoksz6LTnSY2OM4WxAI	FJU.2974.C3___1rc_nrnt	NP_001082897	qWz1Yq4Oh4nKFS58EdaW	A_15_P114699	NM_001089428	NM_001089428	NM_001089428	573145	khsrp
7955	573145	NM_001089428	NP_001082897	NW_001878080	-	khsrp	GPL9248__14041__UF_Ppr_AF_110163	FJU.2974.C3___1rc_nrnt	FJU.2974.C3___1rc_nrnt	NM_001089428	mMoksz6LTnSY2OM4WxAI	FJU.2974.C3___1rc_nrnt	NP_001082897	qWz1Yq4Oh4nKFS58EdaW	A_15_P114699	NM_001089428	NM_001089428	NM_001089428	573145	khsrp
7955	406296	NM_213023	NP_998188	NC_007133	-	atp6ap2	GPL9248__9542__UF_Ppr_AF_106260	FJU.3207.C1___1_nrnt	FJU.3207.C1___1_nrnt	NM_213023	4CFzkLuFMZMOGrxLCtNg	FJU.3207.C1___1_nrnt	NP_998188	1J3cnNcLKd60uSLSzByK	A_15_P105257	NM_213023	NM_213023	NM_213023	406296	atp6ap2
7955	406296	NM_213023	NP_998188	NW_003335970	-	atp6ap2	GPL9248__9542__UF_Ppr_AF_106260	FJU.3207.C1___1_nrnt	FJU.3207.C1___1_nrnt	NM_213023	4CFzkLuFMZMOGrxLCtNg	FJU.3207.C1___1_nrnt	NP_998188	1J3cnNcLKd60uSLSzByK	A_15_P105257	NM_213023	NM_213023	NM_213023	406296	atp6ap2
7955	393788	NM_200815	NP_957109	NC_007121	-	rps25	GPL9248__4322__UF_Ppr_AF_117718	FJU.1231.C1___1_nrnt	FJU.1231.C1___1_nrnt	NM_200815	5mIfPIrTQAxs81Jbv7kW	FJU.1231.C1___1_nrnt	NP_957109	sk7OWqeBm2WQDOAjtuo6	A_15_P120954	NM_200815	NM_200815	NM_200815	393788	rps25
7955	393788	NM_200815	NP_957109	NW_003039934	-	rps25	GPL9248__4322__UF_Ppr_AF_117718	FJU.1231.C1___1_nrnt	FJU.1231.C1___1_nrnt	NM_200815	5mIfPIrTQAxs81Jbv7kW	FJU.1231.C1___1_nrnt	NP_957109	sk7OWqeBm2WQDOAjtuo6	A_15_P120954	NM_200815	NM_200815	NM_200815	393788	rps25
7955	325690	BC045456	AAH45456	-	-	serinc1	GPL9248__241__UF_Ppr_AF_100183	FJU.646.C3___1_nrnt	FJU.646.C3___1_nrnt	NM_199727	VO5ZhzPeI182fBvI97XY	FJU.646.C3___1_nrnt	AAH45456	IKJnJeNUFPvSQocLRcla	A_15_P119639	NM_199727	NM_199727	NM_199727	325690	serinc1
7955	325690	NM_199727	NP_956021	NC_007131	-	serinc1	GPL9248__241__UF_Ppr_AF_100183	FJU.646.C3___1_nrnt	FJU.646.C3___1_nrnt	NM_199727	VO5ZhzPeI182fBvI97XY	FJU.646.C3___1_nrnt	AAH45456	IKJnJeNUFPvSQocLRcla	A_15_P119639	NM_199727	NM_199727	NM_199727	325690	serinc1
7955	325690	NM_199727	NP_956021	NW_003040660	-	serinc1	GPL9248__241__UF_Ppr_AF_100183	FJU.646.C3___1_nrnt	FJU.646.C3___1_nrnt	NM_199727	VO5ZhzPeI182fBvI97XY	FJU.646.C3___1_nrnt	AAH45456	IKJnJeNUFPvSQocLRcla	A_15_P119639	NM_199727	NM_199727	NM_199727	325690	serinc1
7955	406273	BC083540	AAH83540	-	-	chn1	GPL9248__2901__UF_Ppr_AF_106254	FJU.6850.C1___1rc_nrnt	FJU.6850.C1___1rc_nrnt	BC083540	lm8e67eVlFqe5G8QKwjt	FJU.6850.C1___1rc_nrnt	AAH83540	HPquzu8d1KN6qICfxbvo	A_15_P117230	NM_213000	NM_213000	NM_213000	406273	chn1
7955	447908	NM_001004646	NP_001004646	NC_007130	-	osbpl3a	GPL9248__8343__UF_Ppr_AF_110583	gi_72683722___1_nrnt	gi_72683722___1_nrnt	NM_001004646	55sZbcoA4sbXRmfoyLQR	gi_72683722___1_nrnt	CAF99409	tSOb17A9Cd82VxtdRB0i	A_15_P105684	NM_001004646	NM_001004646	NM_001004646	447908	osbpl3a
7955	447908	NM_001004646	NP_001004646	NW_003040590	-	osbpl3a	GPL9248__8343__UF_Ppr_AF_110583	gi_72683722___1_nrnt	gi_72683722___1_nrnt	NM_001004646	55sZbcoA4sbXRmfoyLQR	gi_72683722___1_nrnt	CAF99409	tSOb17A9Cd82VxtdRB0i	A_15_P105684	NM_001004646	NM_001004646	NM_001004646	447908	osbpl3a
7955	393124	NM_200155	NP_956449	NC_007112	-	uso1	GPL9248__13104__UF_Ppr_AF_108854	FJU.4586.C2___1_nrnt	FJU.4586.C2___1_nrnt	XM_002660464	VEmztpQQr7L6HPignixA	FJU.4586.C2___1_nrnt	NP_956449	67XSafLHspTrKes0Xlmj	A_15_P105694	TC403512	XM_002660464	XM_002660464	oJ1PO3aNrwgGDJxRGTAC	oJ1PO3aNrwgGDJxRGTAC
7955	393124	NM_200155	NP_956449	NW_001878042	-	uso1	GPL9248__13104__UF_Ppr_AF_108854	FJU.4586.C2___1_nrnt	FJU.4586.C2___1_nrnt	XM_002660464	VEmztpQQr7L6HPignixA	FJU.4586.C2___1_nrnt	NP_956449	67XSafLHspTrKes0Xlmj	A_15_P105694	TC403512	XM_002660464	XM_002660464	oJ1PO3aNrwgGDJxRGTAC	oJ1PO3aNrwgGDJxRGTAC
7955	100334773	XM_002660464	XP_002660510	NC_007112	-	LOC100334773	GPL9248__13104__UF_Ppr_AF_108854	FJU.4586.C2___1_nrnt	FJU.4586.C2___1_nrnt	XM_002660464	VEmztpQQr7L6HPignixA	FJU.4586.C2___1_nrnt	NP_956449	67XSafLHspTrKes0Xlmj	A_15_P105694	TC403512	XM_002660464	XM_002660464	oJ1PO3aNrwgGDJxRGTAC	oJ1PO3aNrwgGDJxRGTAC
7955	100334773	XM_002660464	XP_002660510	NW_001878042	-	LOC100334773	GPL9248__13104__UF_Ppr_AF_108854	FJU.4586.C2___1_nrnt	FJU.4586.C2___1_nrnt	XM_002660464	VEmztpQQr7L6HPignixA	FJU.4586.C2___1_nrnt	NP_956449	67XSafLHspTrKes0Xlmj	A_15_P105694	TC403512	XM_002660464	XM_002660464	oJ1PO3aNrwgGDJxRGTAC	oJ1PO3aNrwgGDJxRGTAC
7955	415188	NM_001002098	NP_001002098	NC_007116	-	tmem19	GPL9248__15465__UF_Ppr_AF_110621	FJU.1701.C1___1_nrnt	FJU.1701.C1___1_nrnt	NM_001002098	bP8jJX2zt1hS3gi1f1G5	FJU.1701.C1___1_nrnt	NP_001002098	3aSE9W2gwdQoDJYGuzOo	A_15_P101011	NM_001002098	NM_001002098	NM_001002098	415188	tmem19
7955	415188	NM_001002098	NP_001002098	NW_003039404	-	tmem19	GPL9248__15465__UF_Ppr_AF_110621	FJU.1701.C1___1_nrnt	FJU.1701.C1___1_nrnt	NM_001002098	bP8jJX2zt1hS3gi1f1G5	FJU.1701.C1___1_nrnt	NP_001002098	3aSE9W2gwdQoDJYGuzOo	A_15_P101011	NM_001002098	NM_001002098	NM_001002098	415188	tmem19
7955	415188	NM_001002098	NP_001002098	NW_003336877	-	tmem19	GPL9248__15465__UF_Ppr_AF_110621	FJU.1701.C1___1_nrnt	FJU.1701.C1___1_nrnt	NM_001002098	bP8jJX2zt1hS3gi1f1G5	FJU.1701.C1___1_nrnt	NP_001002098	3aSE9W2gwdQoDJYGuzOo	A_15_P101011	NM_001002098	NM_001002098	NM_001002098	415188	tmem19
7955	393174	AY391447	AAQ91259	-	-	pex12	GPL9248__9390__UF_Ppr_AF_106741	FJU.3939.C1___1_nrnt	FJU.3939.C1___1_nrnt	AY391447	nRY2P0meLksCkqnh5nKq	FJU.3939.C1___1_nrnt	AAQ91259	fkwpP7ybsQf1N7mXOz30	A_15_P110072	NM_200205	NM_200205	NM_200205	393174	pex12
7955	445399	BC116542	AAI16543	-	-	ddx56	GPL9248__10981__UF_Ppr_AF_117123	FJU.4595.C2___1_nrnt	FJU.4595.C2___1_nrnt	BC116542	NLBsHn8mQSJxafrmJJMH	FJU.4595.C2___1_nrnt	AAI16543	fk42hPe2dKcMV1xDt2p1	A_15_P101899	NM_001003876	NM_001003876	NM_001003876	445399	ddx56
7955	323528	-	Q6NXD8	-	-	dennd5b	GPL9248__3690__UF_Ppr_AF_105400	gi_73573465___1_nrnt	gi_73573465___1_nrnt	NM_212644	W2WEqGbJMaRGeagxDQ6j	gi_73573465___1_nrnt	Q6NXD8	DEN5B_DANRE	A_15_P108273	NM_212644	NM_212644	NM_212644	323528	dennd5b
7955	323528	NM_212644	NP_997809	NC_007115	-	dennd5b	GPL9248__3690__UF_Ppr_AF_105400	gi_73573465___1_nrnt	gi_73573465___1_nrnt	NM_212644	W2WEqGbJMaRGeagxDQ6j	gi_73573465___1_nrnt	Q6NXD8	DEN5B_DANRE	A_15_P108273	NM_212644	NM_212644	NM_212644	323528	dennd5b
7955	323528	NM_212644	NP_997809	NW_001878907	-	dennd5b	GPL9248__3690__UF_Ppr_AF_105400	gi_73573465___1_nrnt	gi_73573465___1_nrnt	NM_212644	W2WEqGbJMaRGeagxDQ6j	gi_73573465___1_nrnt	Q6NXD8	DEN5B_DANRE	A_15_P108273	NM_212644	NM_212644	NM_212644	323528	dennd5b
7955	325242	BC078203	AAH78203	-	-	dtnba	GPL9248__8275__UF_Ppr_AF_111041	FJU.5114.C1___1_nrnt	FJU.5114.C1___1_nrnt	BC078203	nqmyULGyDurMQdtzxSP1	FJU.5114.C1___1_nrnt	ABF55376	1MUmZSEq4ASbdKlDXu73	A_15_P103350	NM_199709	NM_199709	NM_199709	325242	dtnba
7955	325242	DQ516346	ABF55376	-	-	dtnba	GPL9248__8275__UF_Ppr_AF_111041	FJU.5114.C1___1_nrnt	FJU.5114.C1___1_nrnt	BC078203	nqmyULGyDurMQdtzxSP1	FJU.5114.C1___1_nrnt	ABF55376	1MUmZSEq4ASbdKlDXu73	A_15_P103350	NM_199709	NM_199709	NM_199709	325242	dtnba
7955	406702	NM_213393	NP_998558	NC_007116	-	pdha1a	GPL9248__9761__UF_Ppr_AF_113843	FJU.328.C1___1rc_nrnt	FJU.328.C1___1rc_nrnt	NM_213393	RiCHMLM4KJ3B0dzjzwHh	FJU.328.C1___1rc_nrnt	NP_998558	cctgSOfKeg1x4U6GgQc6	A_15_P100622	NM_213393	NM_213393	NM_213393	406702	pdha1a
7955	406702	NM_213393	NP_998558	NW_001879000	-	pdha1a	GPL9248__9761__UF_Ppr_AF_113843	FJU.328.C1___1rc_nrnt	FJU.328.C1___1rc_nrnt	NM_213393	RiCHMLM4KJ3B0dzjzwHh	FJU.328.C1___1rc_nrnt	NP_998558	cctgSOfKeg1x4U6GgQc6	A_15_P100622	NM_213393	NM_213393	NM_213393	406702	pdha1a
7955	406702	NM_213393	NP_998558	NC_007116	-	pdha1a	GPL9248__3019__UF_Ppr_AF_108098	FJU.328.C2___1rc_nrnt	FJU.328.C2___1rc_nrnt	NM_213393	lnZKK0hJpfxBB1n3pJ6k	FJU.328.C2___1rc_nrnt	NP_998558	eo1OqFazy6SmERxIjFfV	A_15_P100622	NM_213393	NM_213393	NM_213393	406702	pdha1a
7955	406702	NM_213393	NP_998558	NW_001879000	-	pdha1a	GPL9248__3019__UF_Ppr_AF_108098	FJU.328.C2___1rc_nrnt	FJU.328.C2___1rc_nrnt	NM_213393	lnZKK0hJpfxBB1n3pJ6k	FJU.328.C2___1rc_nrnt	NP_998558	eo1OqFazy6SmERxIjFfV	A_15_P100622	NM_213393	NM_213393	NM_213393	406702	pdha1a
7955	406409	BC154824	AAI54825	-	-	cyb5a	GPL9248__460__UF_Ppr_AF_111826	FJU.4282.C2___1rc_nrnt	FJU.4282.C2___1rc_nrnt	BC154824	GHfF8smfwC80plVxAUw2	FJU.4282.C2___1rc_nrnt	AAI54825	lTaaDZmmiBPn7JGqfgEw	A_15_P119785	NM_213135	NM_213135	NM_213135	406409	cyb5a
7955	393867	NM_200893	NP_957187	NC_007119	-	ampd1	GPL9248__3310__UF_Ppr_AF_102349	FJU.1845.C1___1_nrnt	FJU.1845.C1___1_nrnt	NM_200893	gomLmCwmz4d2iSXJQ9Sk	FJU.1845.C1___1_nrnt	NP_957187	sk7cboPodiO9XuSeToDc	A_15_P105123	NM_200893	NM_200893	NM_200893	393867	ampd1
7955	393867	NM_200893	NP_957187	NW_001879337	-	ampd1	GPL9248__3310__UF_Ppr_AF_102349	FJU.1845.C1___1_nrnt	FJU.1845.C1___1_nrnt	NM_200893	gomLmCwmz4d2iSXJQ9Sk	FJU.1845.C1___1_nrnt	NP_957187	sk7cboPodiO9XuSeToDc	A_15_P105123	NM_200893	NM_200893	NM_200893	393867	ampd1
7955	570159	-	-	BX119903	-	kcnk5a	GPL9248__3088__UF_Ppr_AF_117560	gi_73726873___1_nrnt	gi_73726873___1_nrnt	BX119903	TI1XLphVhNucyEYfmffE	gi_73726873___1_nrnt	NP_001032478	JxJ459o3Wwb0b2i8gLIn	A_15_P111823	NM_001037401	NM_001037401	NM_001037401	570159	kcnk5a
7955	570159	NM_001037401	NP_001032478	NC_007128	-	kcnk5a	GPL9248__3088__UF_Ppr_AF_117560	gi_73726873___1_nrnt	gi_73726873___1_nrnt	BX119903	TI1XLphVhNucyEYfmffE	gi_73726873___1_nrnt	NP_001032478	JxJ459o3Wwb0b2i8gLIn	A_15_P111823	NM_001037401	NM_001037401	NM_001037401	570159	kcnk5a
7955	570159	NM_001037401	NP_001032478	NW_001877807	-	kcnk5a	GPL9248__3088__UF_Ppr_AF_117560	gi_73726873___1_nrnt	gi_73726873___1_nrnt	BX119903	TI1XLphVhNucyEYfmffE	gi_73726873___1_nrnt	NP_001032478	JxJ459o3Wwb0b2i8gLIn	A_15_P111823	NM_001037401	NM_001037401	NM_001037401	570159	kcnk5a
7955	795398	NM_001126457	NP_001119929	NC_007119	-	ybx1	GPL9248__11500__UF_Ppr_AF_111787	FJU.1112.C2___1_nrnt	FJU.1112.C2___1_nrnt	NM_001126457	TiU5vg7z6zULYprp10KH	FJU.1112.C2___1_nrnt	BAA19849	WwLZhK0UNaRXhWNQq32f	A_15_P108935	NM_131620	NM_131620	NM_131620	795398	ybx1
7955	795398	NM_001126457	NP_001119929	NW_001879376	-	ybx1	GPL9248__11500__UF_Ppr_AF_111787	FJU.1112.C2___1_nrnt	FJU.1112.C2___1_nrnt	NM_001126457	TiU5vg7z6zULYprp10KH	FJU.1112.C2___1_nrnt	BAA19849	WwLZhK0UNaRXhWNQq32f	A_15_P108935	NM_131620	NM_131620	NM_131620	795398	ybx1
7955	402960	NM_205661	NP_991224	NC_007117	-	tex264a	GPL9248__12577__UF_Ppr_AF_102477	FJU.9464.C1___1_nrnt	FJU.9464.C1___1_nrnt	NM_205661	ILNSt1iuzF0qisIIMEVP	FJU.9464.C1___1_nrnt	NP_991224	qshcJI7OtrFAHm4BVakw	A_15_P121254	NM_205661	NM_205661	NM_205661	402960	zgc:77817
7955	402960	NM_205661	NP_991224	NW_001879150	-	tex264a	GPL9248__12577__UF_Ppr_AF_102477	FJU.9464.C1___1_nrnt	FJU.9464.C1___1_nrnt	NM_205661	ILNSt1iuzF0qisIIMEVP	FJU.9464.C1___1_nrnt	NP_991224	qshcJI7OtrFAHm4BVakw	A_15_P121254	NM_205661	NM_205661	NM_205661	402960	zgc:77817
7955	336568	NM_001002155	NP_001002155	NC_007135	-	rpl21	GPL9248__6959__UF_Ppr_AF_100361	FJU.278.C1___1_nrnt	FJU.278.C1___1_nrnt	NM_001002155	s0LhFI1Ofio1ibKu9CSV	FJU.278.C1___1_nrnt	NP_001002155	Rw4qooR0X97m5bOGsAFr	A_15_P112517	NM_001002155	NM_001002155	NM_001002155	336568	rpl21
7955	336568	NM_001002155	NP_001002155	NW_001878487	-	rpl21	GPL9248__6959__UF_Ppr_AF_100361	FJU.278.C1___1_nrnt	FJU.278.C1___1_nrnt	NM_001002155	s0LhFI1Ofio1ibKu9CSV	FJU.278.C1___1_nrnt	NP_001002155	Rw4qooR0X97m5bOGsAFr	A_15_P112517	NM_001002155	NM_001002155	NM_001002155	336568	rpl21
7955	562636	NM_001002699	NP_001002699	NC_007133	-	csrp2bp	GPL9248__6070__UF_Ppr_AF_109232	FJU.6550.C2___1_nrnt	FJU.6550.C2___1_nrnt	NM_001002699	jhGr8BwHgV36eZxDoW1v	FJU.6550.C2___1_nrnt	NP_001002699	el2SQXliL2alikXtO3Xv	A_15_P106079	NM_001002699	NM_001002699	NM_001002699	562636	csrp2bp
7955	562636	NM_001002699	NP_001002699	NW_003335976	-	csrp2bp	GPL9248__6070__UF_Ppr_AF_109232	FJU.6550.C2___1_nrnt	FJU.6550.C2___1_nrnt	NM_001002699	jhGr8BwHgV36eZxDoW1v	FJU.6550.C2___1_nrnt	NP_001002699	el2SQXliL2alikXtO3Xv	A_15_P106079	NM_001002699	NM_001002699	NM_001002699	562636	csrp2bp
7955	393750	-	F1QRX7	-	-	tbc1d7	GPL9248__4411__UF_Ppr_AF_103675	FJU_SB_30.262.C1___1_nrnt	FJU_SB_30.262.C1___1_nrnt	NM_200777	gDn3GjuzcjM8kpzWetEg	FJU_SB_30.262.C1___1_nrnt	F1QRX7	TBCD7_DANRE	A_15_P102114	NM_200777	NM_200777	NM_200777	393750	tbc1d7
7955	393750	NM_200777	NP_957071	NC_007131	-	tbc1d7	GPL9248__4411__UF_Ppr_AF_103675	FJU_SB_30.262.C1___1_nrnt	FJU_SB_30.262.C1___1_nrnt	NM_200777	gDn3GjuzcjM8kpzWetEg	FJU_SB_30.262.C1___1_nrnt	F1QRX7	TBCD7_DANRE	A_15_P102114	NM_200777	NM_200777	NM_200777	393750	tbc1d7
7955	393750	NM_200777	NP_957071	NW_003335867	-	tbc1d7	GPL9248__4411__UF_Ppr_AF_103675	FJU_SB_30.262.C1___1_nrnt	FJU_SB_30.262.C1___1_nrnt	NM_200777	gDn3GjuzcjM8kpzWetEg	FJU_SB_30.262.C1___1_nrnt	F1QRX7	TBCD7_DANRE	A_15_P102114	NM_200777	NM_200777	NM_200777	393750	tbc1d7
7955	100001316	BC152254	AAI52255	-	-	gosr1	GPL9248__10557__UF_Ppr_AF_117101	FJU.4894.C1___1_nrnt	FJU.4894.C1___1_nrnt	BC152254	6auUQ3mjE7JGmnHL1VaK	FJU.4894.C1___1_nrnt	NP_001135314	R2qANUzMzgu1EJ2rvRsa	A_15_P114623	ENSDART00000100746	XM_005157563	BC152254	100001316	gosr1
7955	100001316	-	-	CR524483	-	gosr1	GPL9248__12620__UF_Ppr_AF_114821	FJU.7957.C1___1_nrnt	FJU.7957.C1___1_nrnt	CR524483	YPTL5oyMue5sP2egd6xY	FJU.7957.C1___1_nrnt	XP_691464	j5EwxpODy62Per3omrd7	A_15_P114623	ENSDART00000100746	XM_005157563	BC152254	100001316	gosr1
7955	393175	NM_200206	NP_956500	NC_007116	-	zgc:56194	GPL9248__6895__UF_Ppr_AF_110082	FJU.437.C1___1_nrnt	FJU.437.C1___1_nrnt	NM_200206	JSD2zF5n8X7OvFuqbxJD	FJU.437.C1___1_nrnt	AAH45983	RtygVZed7jBUb8fyC3SH	A_15_P113254	NM_200206	NM_200206	NM_200206	393175	zgc:56194
7955	393175	NM_200206	NP_956500	NW_003334370	-	zgc:56194	GPL9248__6895__UF_Ppr_AF_110082	FJU.437.C1___1_nrnt	FJU.437.C1___1_nrnt	NM_200206	JSD2zF5n8X7OvFuqbxJD	FJU.437.C1___1_nrnt	AAH45983	RtygVZed7jBUb8fyC3SH	A_15_P113254	NM_200206	NM_200206	NM_200206	393175	zgc:56194
7955	751746	NM_001045456	NP_001038921	NC_007124	-	mrps6	GPL9248__9889__UF_Ppr_AF_111705	FJU.9312.C1___1_nrnt	FJU.9312.C1___1_nrnt	NM_001045456	g9cZa1eiIywIPZy3IfNd	FJU.9312.C1___1_nrnt	NP_001038921	Jgg8huNSArAjEv5FUaWT	A_15_P103512	NM_001045456	NM_001045456	NM_001045456	751746	mrps6
7955	751746	NM_001045456	NP_001038921	NW_001877324	-	mrps6	GPL9248__9889__UF_Ppr_AF_111705	FJU.9312.C1___1_nrnt	FJU.9312.C1___1_nrnt	NM_001045456	g9cZa1eiIywIPZy3IfNd	FJU.9312.C1___1_nrnt	NP_001038921	Jgg8huNSArAjEv5FUaWT	A_15_P103512	NM_001045456	NM_001045456	NM_001045456	751746	mrps6
7955	553453	BC095665	AAH95665	-	-	samhd1	GPL9248__14416__UF_Ppr_AF_117602	FJU.7599.C2___1_nrnt	FJU.7599.C2___1_nrnt	BC095665	E07DnwHX3OEuL9OV9ATx	FJU.7599.C2___1_nrnt	NP_001153405	JvHSSQmXSjLpsp1fvzz1	A_15_P113413	NM_001159933	NM_001159933	NM_001159933	553453	samhd1
7955	553453	NM_001159933	NP_001153405	NC_007134	-	samhd1	GPL9248__14416__UF_Ppr_AF_117602	FJU.7599.C2___1_nrnt	FJU.7599.C2___1_nrnt	BC095665	E07DnwHX3OEuL9OV9ATx	FJU.7599.C2___1_nrnt	NP_001153405	JvHSSQmXSjLpsp1fvzz1	A_15_P113413	NM_001159933	NM_001159933	NM_001159933	553453	samhd1
7955	553453	NM_001159933	NP_001153405	NW_001878385	-	samhd1	GPL9248__14416__UF_Ppr_AF_117602	FJU.7599.C2___1_nrnt	FJU.7599.C2___1_nrnt	BC095665	E07DnwHX3OEuL9OV9ATx	FJU.7599.C2___1_nrnt	NP_001153405	JvHSSQmXSjLpsp1fvzz1	A_15_P113413	NM_001159933	NM_001159933	NM_001159933	553453	samhd1
7955	559435	BC115284	AAI15285	-	-	slc23a1	GPL9248__11797__UF_Ppr_AF_110228	gi_73724543___1_nrnt	gi_73724543___1_nrnt	NM_001173499	t9FxmUPgjrFT1n0sDWpM	gi_73724543___1_nrnt	AAI15285	rAPnPPsDoBK981UvVHvD	A_15_P114890	NM_001173499	NM_001173499	NM_001173499	559435	slc23a1
7955	559435	NM_001173499	NP_001166970	NC_007132	-	slc23a1	GPL9248__11797__UF_Ppr_AF_110228	gi_73724543___1_nrnt	gi_73724543___1_nrnt	NM_001173499	t9FxmUPgjrFT1n0sDWpM	gi_73724543___1_nrnt	AAI15285	rAPnPPsDoBK981UvVHvD	A_15_P114890	NM_001173499	NM_001173499	NM_001173499	559435	slc23a1
7955	559435	NM_001173499	NP_001166970	NW_001878221	-	slc23a1	GPL9248__11797__UF_Ppr_AF_110228	gi_73724543___1_nrnt	gi_73724543___1_nrnt	NM_001173499	t9FxmUPgjrFT1n0sDWpM	gi_73724543___1_nrnt	AAI15285	rAPnPPsDoBK981UvVHvD	A_15_P114890	NM_001173499	NM_001173499	NM_001173499	559435	slc23a1
7955	559435	-	-	CU855895	-	slc23a1	GPL9248__3054__UF_Ppr_AF_108640	FJU.9312.C2___1_nrnt	FJU.9312.C2___1_nrnt	CU855895	ihQLK7hwUT847U9x7iBa	FJU.9312.C2___1_nrnt	XP_687488	R1hVvWTndt4m54kiw33S	A_15_P114890	NM_001173499	NM_001173499	NM_001173499	559435	slc23a1
7955	334065	-	-	CR354556	-	rnf146	GPL9248__8904__UF_Ppr_AF_106183	gi_73730204___1_nrnt	gi_73730204___1_nrnt	CR354556	QJ7jKi9yNZ9hCUvQs0II	gi_73730204___1_nrnt	XP_003201278	QNgO84n9J1bg33sZog2N	A_15_P120083	ENSDART00000140623	Q7ZnoMTPImruGwYwa2MS	Q7ZnoMTPImruGwYwa2MS	334065	rnf146
7955	334065	NM_199854	NP_956148	NC_007134	-	rnf146	GPL9248__3625__UF_Ppr_AF_113236	FJU.2431.C1___1_nrnt	FJU.2431.C1___1_nrnt	NM_199854	BfwN7HV9yr8UacIXUrem	FJU.2431.C1___1_nrnt	NP_956148	AgMmQ21QaD4ycWziHmsx	A_15_P120083	ENSDART00000140623	Q7ZnoMTPImruGwYwa2MS	Q7ZnoMTPImruGwYwa2MS	334065	rnf146
7955	334065	NM_199854	NP_956148	NW_001878431	-	rnf146	GPL9248__3625__UF_Ppr_AF_113236	FJU.2431.C1___1_nrnt	FJU.2431.C1___1_nrnt	NM_199854	BfwN7HV9yr8UacIXUrem	FJU.2431.C1___1_nrnt	NP_956148	AgMmQ21QaD4ycWziHmsx	A_15_P120083	ENSDART00000140623	Q7ZnoMTPImruGwYwa2MS	Q7ZnoMTPImruGwYwa2MS	334065	rnf146
7955	492707	NM_001256205	NP_001243134	NC_007112	-	ncapg	GPL9248__14988__UF_Ppr_AF_102763	FJU.3525.C1___1_nrnt	FJU.3525.C1___1_nrnt	NM_001256205	7nz8nPBdfLJ5VXspDj19	FJU.3525.C1___1_nrnt	NP_001243134	zwQljlDvjnXSPLeJIfoi	A_15_P119479	NM_001256205	NM_001256205	NM_001256205	492707	ncapg
7955	492707	NM_001256205	NP_001243134	NW_003334054	-	ncapg	GPL9248__14988__UF_Ppr_AF_102763	FJU.3525.C1___1_nrnt	FJU.3525.C1___1_nrnt	NM_001256205	7nz8nPBdfLJ5VXspDj19	FJU.3525.C1___1_nrnt	NP_001243134	zwQljlDvjnXSPLeJIfoi	A_15_P119479	NM_001256205	NM_001256205	NM_001256205	492707	ncapg
7955	562365	NM_001083550	NP_001077019	NC_007118	-	klc2	GPL9248__14463__UF_Ppr_AF_112195	gi_73641397___1rc_nrnt	gi_73641397___1rc_nrnt	NM_001083550	rRvW15QKjw3WVDzHVNmk	gi_73641397___1rc_nrnt	NP_001077019	e1abprvN8uxWHnB5UCmn	A_15_P101356	ENSDART00000126692	XM_005172168	XM_005172168	562365	klc2
7955	562365	NM_001083550	NP_001077019	NW_003334548	-	klc2	GPL9248__14463__UF_Ppr_AF_112195	gi_73641397___1rc_nrnt	gi_73641397___1rc_nrnt	NM_001083550	rRvW15QKjw3WVDzHVNmk	gi_73641397___1rc_nrnt	NP_001077019	e1abprvN8uxWHnB5UCmn	A_15_P101356	ENSDART00000126692	XM_005172168	XM_005172168	562365	klc2
7955	562365	NM_001083550	NP_001077019	NC_007118	-	klc2	GPL9248__10057__UF_Ppr_AF_107077	gi_73641398___1_nrnt	gi_73641398___1_nrnt	NM_001083550	DvGfsfv4PO5wX79uXI84	gi_73641398___1_nrnt	NP_001077019	5aEhxYPTo70J0Ourt3Qe	A_15_P101356	ENSDART00000126692	XM_005172168	XM_005172168	562365	klc2
7955	562365	NM_001083550	NP_001077019	NW_003334548	-	klc2	GPL9248__10057__UF_Ppr_AF_107077	gi_73641398___1_nrnt	gi_73641398___1_nrnt	NM_001083550	DvGfsfv4PO5wX79uXI84	gi_73641398___1_nrnt	NP_001077019	5aEhxYPTo70J0Ourt3Qe	A_15_P101356	ENSDART00000126692	XM_005172168	XM_005172168	562365	klc2
7955	449995	-	-	CR626869	-	atl3	GPL9248__909__UF_Ppr_AF_108203	FJU.4004.C1___1_nrnt	FJU.4004.C1___1_nrnt	CR626869	cxyEV0XZwTv6ivrpNKQV	FJU.4004.C1___1_nrnt	XP_001923743	F4zAJtwAQYYbnJZqScE0	A_15_P113788	NM_001006016	NM_001006016	NM_001006016	449995	atl3
7955	449995	NM_001006016	NP_001006016	NC_007125	-	atl3	GPL9248__9788__UF_Ppr_AF_104708	FJU.4360.C2___1rc_nrnt	FJU.4360.C2___1rc_nrnt	NM_001006016	4VmSYXchPcY3QV5cyIHu	FJU.4360.C2___1rc_nrnt	NP_001006016	Db8Xujbf1chM6QzsON7m	A_15_P113788	NM_001006016	NM_001006016	NM_001006016	449995	atl3
7955	449995	NM_001006016	NP_001006016	NW_001877447	-	atl3	GPL9248__9788__UF_Ppr_AF_104708	FJU.4360.C2___1rc_nrnt	FJU.4360.C2___1rc_nrnt	NM_001006016	4VmSYXchPcY3QV5cyIHu	FJU.4360.C2___1rc_nrnt	NP_001006016	Db8Xujbf1chM6QzsON7m	A_15_P113788	NM_001006016	NM_001006016	NM_001006016	449995	atl3
7955	566515	XM_689787	XP_694879	NC_007125	-	abcb7	GPL9248__4965__UF_Ppr_AF_106384	FJU.1186.C3___1rc_nrnt	FJU.1186.C3___1rc_nrnt	XM_689787	74rBlSoy9Dm4KpML1xkP	FJU.1186.C3___1rc_nrnt	XP_694879	UEOx7inIWB9OZxmJKByl	A_15_P110865	ENSDART00000091169	XM_689787	XM_689787	566515	abcb7
7955	566515	XM_689787	XP_694879	NW_001877433	-	abcb7	GPL9248__4965__UF_Ppr_AF_106384	FJU.1186.C3___1rc_nrnt	FJU.1186.C3___1rc_nrnt	XM_689787	74rBlSoy9Dm4KpML1xkP	FJU.1186.C3___1rc_nrnt	XP_694879	UEOx7inIWB9OZxmJKByl	A_15_P110865	ENSDART00000091169	XM_689787	XM_689787	566515	abcb7
7955	100150909	XM_001922830	XP_001922865	NC_007132	-	si:ch211-241b2.4	GPL9248__7735__UF_Ppr_AF_109762	gi_73461838___1_nrnt	gi_73461838___1_nrnt	XM_001922830	OEtGk2Fs4I1C0QNy7bEx	gi_73461838___1_nrnt	XP_001922865	yJjDvcpvVyNEhJ96A59K	A_15_P107144	EH555109	XM_001922830	EH555109	100150909	si:ch211-241b2.4
7955	100150909	XM_001922830	XP_001922865	NW_001878191	-	si:ch211-241b2.4	GPL9248__7735__UF_Ppr_AF_109762	gi_73461838___1_nrnt	gi_73461838___1_nrnt	XM_001922830	OEtGk2Fs4I1C0QNy7bEx	gi_73461838___1_nrnt	XP_001922865	yJjDvcpvVyNEhJ96A59K	A_15_P107144	EH555109	XM_001922830	EH555109	100150909	si:ch211-241b2.4
7955	368684	-	-	BX510646	-	scel	GPL9248__6751__UF_Ppr_AF_106264	FJU.10426.C2___1rc_nr-1nt	FJU.10426.C2___1rc_nr-1nt	BX510646	09Tlrw7N1aWG8MnMTLXV	FJU.10426.C2___1rc_nr-1nt	NP_001005305	bvUwT8IWlbUCbNH9UKXm	A_15_P101400	ENSDART00000133594	XM_005167970	BC096960	368684	scel
7955	368684	-	-	BX510646	-	scel	GPL9248__14810__UF_Ppr_AF_100944	FJU.10779.C1___1_nrnt	FJU.10779.C1___1_nrnt	BX510646	V8D4awyRjHqtrnJ4HA2g	FJU.10779.C1___1_nrnt	XP_001334231	HkIlTQt9ljcoYjfcRDHB	A_15_P101400	ENSDART00000133594	XM_005167970	BC096960	368684	scel
7955	368684	NM_001005304	NP_001005304	NC_007120	-	scel	GPL9248__377__UF_Ppr_AF_108740	gi_72737656___1_nrnt	gi_72737656___1_nrnt	NM_001005304	P001w7GBPLsGqXImcTRv	gi_72737656___1_nrnt	NP_001005304	5KOTXEDArWJqGKYFfFhM	A_15_P101400	ENSDART00000133594	XM_005167970	BC096960	368684	scel
7955	368684	NM_001005304	NP_001005304	NW_001879509	-	scel	GPL9248__377__UF_Ppr_AF_108740	gi_72737656___1_nrnt	gi_72737656___1_nrnt	NM_001005304	P001w7GBPLsGqXImcTRv	gi_72737656___1_nrnt	NP_001005304	5KOTXEDArWJqGKYFfFhM	A_15_P101400	ENSDART00000133594	XM_005167970	BC096960	368684	scel
7955	406286	BC071455	AAH71455	-	-	zgc:56095	GPL9248__6974__UF_Ppr_AF_118595	FJU.1145.C1___1_nrnt	FJU.1145.C1___1_nrnt	BC071455	Mx1pDxGwzMC9s90UQY4t	FJU.1145.C1___1_nrnt	AAH71455	z7SCMNPc7IZWUjrdVQrL	A_15_P100145	NM_213013	NM_213013	NM_213013	406286	zgc:56095
7955	402819	NM_001039497	NP_001034586	NC_007113	-	cnpy1	GPL9248__15720__UF_Ppr_AF_118896	gi_72412407___1rc_nrnt	gi_72412407___1rc_nrnt	NM_001039497	trEeMAGEcLR0WVuNVnfe	gi_72412407___1rc_nrnt	NP_001034586	fx3Vz01BIdZTZ0EIFevo	A_15_P113490	NM_001039497	NM_001039497	NM_001039497	402819	cnpy1
7955	402819	NM_001039497	NP_001034586	NW_001878670	-	cnpy1	GPL9248__15720__UF_Ppr_AF_118896	gi_72412407___1rc_nrnt	gi_72412407___1rc_nrnt	NM_001039497	trEeMAGEcLR0WVuNVnfe	gi_72412407___1rc_nrnt	NP_001034586	fx3Vz01BIdZTZ0EIFevo	A_15_P113490	NM_001039497	NM_001039497	NM_001039497	402819	cnpy1
7955	399487	BC154307	AAI54308	-	-	ywhaqa	GPL9248__1437__UF_Ppr_AF_109156	FJU.4170.C1___1_nrnt	FJU.4170.C1___1_nrnt	BC154307	vnQUn35jVI9ME7rnIp6M	FJU.4170.C1___1_nrnt	NP_958921	NlH3B9SMia8e34FNfokk	A_15_P115434	NM_201513	NM_201513	NM_201513	399487	ywhaqa
7955	399487	NM_201513	NP_958921	NC_007131	-	ywhaqa	GPL9248__1437__UF_Ppr_AF_109156	FJU.4170.C1___1_nrnt	FJU.4170.C1___1_nrnt	BC154307	vnQUn35jVI9ME7rnIp6M	FJU.4170.C1___1_nrnt	NP_958921	NlH3B9SMia8e34FNfokk	A_15_P115434	NM_201513	NM_201513	NM_201513	399487	ywhaqa
7955	399487	NM_201513	NP_958921	NW_001878142	-	ywhaqa	GPL9248__1437__UF_Ppr_AF_109156	FJU.4170.C1___1_nrnt	FJU.4170.C1___1_nrnt	BC154307	vnQUn35jVI9ME7rnIp6M	FJU.4170.C1___1_nrnt	NP_958921	NlH3B9SMia8e34FNfokk	A_15_P115434	NM_201513	NM_201513	NM_201513	399487	ywhaqa
7955	114428	NM_201452	NP_958860	NC_007113	-	arf1	GPL9248__13204__UF_Ppr_AF_101619	FJU.4612.C1___1_nrnt	FJU.4612.C1___1_nrnt	NM_201452	MSWOmx9FLOLVMv4YuAwf	FJU.4612.C1___1_nrnt	NP_958860	pLvYPwxhGWdrpK0JbCc1	A_15_P106242	NM_201452	NM_201452	NM_201452	114428	arf1
7955	114428	NM_201452	NP_958860	NW_003334141	-	arf1	GPL9248__13204__UF_Ppr_AF_101619	FJU.4612.C1___1_nrnt	FJU.4612.C1___1_nrnt	NM_201452	MSWOmx9FLOLVMv4YuAwf	FJU.4612.C1___1_nrnt	NP_958860	pLvYPwxhGWdrpK0JbCc1	A_15_P106242	NM_201452	NM_201452	NM_201452	114428	arf1
7955	324153	NM_001004665	NP_001004665	NC_007134	-	taf13	GPL9248__5428__UF_Ppr_AF_110449	FJU_SB_30.136.C2___1_nrnt	FJU_SB_30.136.C2___1_nrnt	NM_001004665	yqzUTBq1cQtWgoJnXlPk	FJU_SB_30.136.C2___1_nrnt	NP_001004665	aflLAnASUHeat3jugiA0	A_15_P100165	NM_001004665	NM_001004665	NM_001004665	324153	taf13
7955	324153	NM_001004665	NP_001004665	NW_001878407	-	taf13	GPL9248__5428__UF_Ppr_AF_110449	FJU_SB_30.136.C2___1_nrnt	FJU_SB_30.136.C2___1_nrnt	NM_001004665	yqzUTBq1cQtWgoJnXlPk	FJU_SB_30.136.C2___1_nrnt	NP_001004665	aflLAnASUHeat3jugiA0	A_15_P100165	NM_001004665	NM_001004665	NM_001004665	324153	taf13
7955	553480	BC095799	AAH95799	-	-	si:ch1073-416j23.1	GPL9248__10554__UF_Ppr_AF_109757	FJU.12195.C1___1rc_nrnt	FJU.12195.C1___1rc_nrnt	XM_690285	9J1LIUicOZmR9HLs0ayi	FJU.12195.C1___1rc_nrnt	AAH95799	BRpfupGF3bykg7mSp3K0	A_15_P103649	ENSDART00000078348	XM_690285	XM_690285	553480	si:ch1073-416j23.1
7955	553480	XM_690285	XP_695377	NC_007120	-	si:ch1073-416j23.1	GPL9248__10554__UF_Ppr_AF_109757	FJU.12195.C1___1rc_nrnt	FJU.12195.C1___1rc_nrnt	XM_690285	9J1LIUicOZmR9HLs0ayi	FJU.12195.C1___1rc_nrnt	AAH95799	BRpfupGF3bykg7mSp3K0	A_15_P103649	ENSDART00000078348	XM_690285	XM_690285	553480	si:ch1073-416j23.1
7955	553480	XM_690285	XP_695377	NW_001879462	-	si:ch1073-416j23.1	GPL9248__10554__UF_Ppr_AF_109757	FJU.12195.C1___1rc_nrnt	FJU.12195.C1___1rc_nrnt	XM_690285	9J1LIUicOZmR9HLs0ayi	FJU.12195.C1___1rc_nrnt	AAH95799	BRpfupGF3bykg7mSp3K0	A_15_P103649	ENSDART00000078348	XM_690285	XM_690285	553480	si:ch1073-416j23.1
7955	368234	-	-	BX640521	-	plp1b	GPL9248__13886__UF_Ppr_AF_105970	gi_73739279___1_nr2nt	gi_73739279___1_nr2nt	BX640521	xbkEgr4Jitif158Tmk5k	gi_73739279___1_nr2nt	XP_696044	vcXGveJEyukvmVdztVvA	A_15_P106736	NM_001005586	NM_001005586	NM_001005586	368234	plp1b
7955	368234	AY070260	AAL59886	-	-	plp1b	GPL9248__8668__UF_Ppr_AF_112983	FJU.828.C4___1rc_nrnt	FJU.828.C4___1rc_nrnt	NM_001005586	Au97Ro9oIg8IfW19eOn5	FJU.828.C4___1rc_nrnt	AAL59886	Vs4dDZInHNqpY5LlYGzt	A_15_P106736	NM_001005586	NM_001005586	NM_001005586	368234	plp1b
7955	368234	NM_001005586	NP_001005586	NC_007116	-	plp1b	GPL9248__8668__UF_Ppr_AF_112983	FJU.828.C4___1rc_nrnt	FJU.828.C4___1rc_nrnt	NM_001005586	Au97Ro9oIg8IfW19eOn5	FJU.828.C4___1rc_nrnt	AAL59886	Vs4dDZInHNqpY5LlYGzt	A_15_P106736	NM_001005586	NM_001005586	NM_001005586	368234	plp1b
7955	368234	NM_001005586	NP_001005586	NW_001879000	-	plp1b	GPL9248__8668__UF_Ppr_AF_112983	FJU.828.C4___1rc_nrnt	FJU.828.C4___1rc_nrnt	NM_001005586	Au97Ro9oIg8IfW19eOn5	FJU.828.C4___1rc_nrnt	AAL59886	Vs4dDZInHNqpY5LlYGzt	A_15_P106736	NM_001005586	NM_001005586	NM_001005586	368234	plp1b
7955	368234	-	-	BX640521	-	plp1b	GPL9248__12764__UF_Ppr_AF_102843	FJU.9174.C1___1_nrnt	FJU.9174.C1___1_nrnt	BX640521	s8ez5q96W66exQCcdPxR	FJU.9174.C1___1_nrnt	NP_001013368	20pu4TkMleVyFOIbYEuA	A_15_P106736	NM_001005586	NM_001005586	NM_001005586	368234	plp1b
7955	492340	NM_001007306	NP_001007307	NC_007114	-	cln3	GPL9248__3330__UF_Ppr_AF_105353	FJU.9630.C1___1_nrnt	FJU.9630.C1___1_nrnt	NM_001007306	AVwMlsprKFDTP84UAaOf	FJU.9630.C1___1_nrnt	NP_001007307	A1dmGz0zCCRf6WDjxSfV	A_15_P100317	NM_001007306	NM_001007306	NM_001007306	492340	cln3
7955	492340	NM_001007306	NP_001007307	NW_001878804	-	cln3	GPL9248__3330__UF_Ppr_AF_105353	FJU.9630.C1___1_nrnt	FJU.9630.C1___1_nrnt	NM_001007306	AVwMlsprKFDTP84UAaOf	FJU.9630.C1___1_nrnt	NP_001007307	A1dmGz0zCCRf6WDjxSfV	A_15_P100317	NM_001007306	NM_001007306	NM_001007306	492340	cln3
7955	562671	XM_686046	XP_691138	NC_007118	-	rcn1	GPL9248__12876__UF_Ppr_AF_103050	FJU.12424.C2___1rc_nrnt	FJU.12424.C2___1rc_nrnt	XM_686046	S4KnPh3GhujJsSqY7tjo	FJU.12424.C2___1rc_nrnt	XP_691138	ECutN2il51MmRCbX3btG	A_15_P120546	BC049329	XM_686046	BC049329	LsXeCnA4dOK1M9kfX5FO	LsXeCnA4dOK1M9kfX5FO
7955	562671	XM_686046	XP_691138	NW_003039672	-	rcn1	GPL9248__12876__UF_Ppr_AF_103050	FJU.12424.C2___1rc_nrnt	FJU.12424.C2___1rc_nrnt	XM_686046	S4KnPh3GhujJsSqY7tjo	FJU.12424.C2___1rc_nrnt	XP_691138	ECutN2il51MmRCbX3btG	A_15_P120546	BC049329	XM_686046	BC049329	LsXeCnA4dOK1M9kfX5FO	LsXeCnA4dOK1M9kfX5FO
7955	393612	NM_200639	NP_956933	NC_007126	-	flot2b	GPL9248__1397__UF_Ppr_AF_118765	FJU.6848.C1___1_nrnt	FJU.6848.C1___1_nrnt	NM_200639	H0PrJ5WWVGZE8mZGOEbV	FJU.6848.C1___1_nrnt	O42305	FLOT2_CARAU	A_15_P105314	NM_200639	NM_200639	NM_200639	393612	flot2b
7955	393612	NM_200639	NP_956933	NW_001877542	-	flot2b	GPL9248__1397__UF_Ppr_AF_118765	FJU.6848.C1___1_nrnt	FJU.6848.C1___1_nrnt	NM_200639	H0PrJ5WWVGZE8mZGOEbV	FJU.6848.C1___1_nrnt	O42305	FLOT2_CARAU	A_15_P105314	NM_200639	NM_200639	NM_200639	393612	flot2b
7955	393612	-	-	CR847990	-	flot2b	GPL9248__1064__UF_Ppr_AF_100439	gi_73452373___1_nrnt	gi_73452373___1_nrnt	CR847990	7k46GtxZzm3kzeyIaKhH	gi_73452373___1_nrnt	XP_696189	C8ng7sJhJYgoV2mUthxx	A_15_P105314	NM_200639	NM_200639	NM_200639	393612	flot2b
7955	497123	-	-	BX511265	-	crygs2	GPL9248__14296__UF_Ppr_AF_102297	FJU.6297.C1___1_nrnt	FJU.6297.C1___1_nrnt	BX511265	PSHSb4rc8jMiezOPRNX1	FJU.6297.C1___1_nrnt	CAI11698	lTNNmX8BQx5kRBLwT3D9	A_15_P100286	ENSDART00000060347	1ZDAedoozOficjTsdKVF	DN861271	497123	crygs2
7955	497123	-	CAI11698	AL772198	-	crygs2	GPL9248__14296__UF_Ppr_AF_102297	FJU.6297.C1___1_nrnt	FJU.6297.C1___1_nrnt	BX511265	PSHSb4rc8jMiezOPRNX1	FJU.6297.C1___1_nrnt	CAI11698	lTNNmX8BQx5kRBLwT3D9	A_15_P100286	ENSDART00000060347	1ZDAedoozOficjTsdKVF	DN861271	497123	crygs2
7955	393909	NM_200935	NP_957229	NC_007126	-	pitpnaa	GPL9248__11591__UF_Ppr_AF_100992	FJU.377.C1___1_nrnt	FJU.377.C1___1_nrnt	NM_200935	7KtsNcFBnM7BV5MhSSko	FJU.377.C1___1_nrnt	NP_957229	9OJww0Wnkouf0cmVLT0Q	A_15_P109946	NM_200935	NM_200935	NM_200935	393909	pitpnaa
7955	393909	NM_200935	NP_957229	NW_001877562	-	pitpnaa	GPL9248__11591__UF_Ppr_AF_100992	FJU.377.C1___1_nrnt	FJU.377.C1___1_nrnt	NM_200935	7KtsNcFBnM7BV5MhSSko	FJU.377.C1___1_nrnt	NP_957229	9OJww0Wnkouf0cmVLT0Q	A_15_P109946	NM_200935	NM_200935	NM_200935	393909	pitpnaa
7955	406860	-	-	CR628365	-	ipo9	GPL9248__10764__UF_Ppr_AF_102197	FJU.7416.C2___1_nrnt	FJU.7416.C2___1_nrnt	CR628365	X2A9bfR5kF97K5pcGFyI	FJU.7416.C2___1_nrnt	AAI29157	isgc6QP7Ib4JJyXaaJc2	A_15_P117757	NM_213539	NM_213539	NM_213539	406860	ipo9
7955	406860	BC129156	AAI29157	-	-	ipo9	GPL9248__10764__UF_Ppr_AF_102197	FJU.7416.C2___1_nrnt	FJU.7416.C2___1_nrnt	CR628365	X2A9bfR5kF97K5pcGFyI	FJU.7416.C2___1_nrnt	AAI29157	isgc6QP7Ib4JJyXaaJc2	A_15_P117757	NM_213539	NM_213539	NM_213539	406860	ipo9
7955	447801	-	-	BX927365	-	aldh8a1	GPL9248__13286__UF_Ppr_AF_110736	gi_73454547___1_nrnt	gi_73454547___1_nrnt	BX927365	BT3KNMOIkm1tlaiOt90R	gi_73454547___1_nrnt	NP_001004540	oMIVjA7ZqSCIzX7r3PAV	A_15_P101872	NM_001004540	NM_001004540	NM_001004540	447801	aldh8a1
7955	447801	NM_001004540	NP_001004540	NC_007134	-	aldh8a1	GPL9248__13286__UF_Ppr_AF_110736	gi_73454547___1_nrnt	gi_73454547___1_nrnt	BX927365	BT3KNMOIkm1tlaiOt90R	gi_73454547___1_nrnt	NP_001004540	oMIVjA7ZqSCIzX7r3PAV	A_15_P101872	NM_001004540	NM_001004540	NM_001004540	447801	aldh8a1
7955	447801	NM_001004540	NP_001004540	NW_001878414	-	aldh8a1	GPL9248__13286__UF_Ppr_AF_110736	gi_73454547___1_nrnt	gi_73454547___1_nrnt	BX927365	BT3KNMOIkm1tlaiOt90R	gi_73454547___1_nrnt	NP_001004540	oMIVjA7ZqSCIzX7r3PAV	A_15_P101872	NM_001004540	NM_001004540	NM_001004540	447801	aldh8a1
7955	450023	NM_001006044	NP_001006044	NC_007121	-	cldn5b	GPL9248__13083__UF_Ppr_AF_102435	FJU.9566.C1___1_nrnt	FJU.9566.C1___1_nrnt	NM_001006044	5vfsQ0ghGDJ2mnnieWSJ	FJU.9566.C1___1_nrnt	NP_001006044	erQXBkBVLaNBa93oCfvf	A_15_P101599	NM_001006044	NM_001006044	NM_001006044	450023	cldn5b
7955	450023	NM_001006044	NP_001006044	NW_001877080	-	cldn5b	GPL9248__13083__UF_Ppr_AF_102435	FJU.9566.C1___1_nrnt	FJU.9566.C1___1_nrnt	NM_001006044	5vfsQ0ghGDJ2mnnieWSJ	FJU.9566.C1___1_nrnt	NP_001006044	erQXBkBVLaNBa93oCfvf	A_15_P101599	NM_001006044	NM_001006044	NM_001006044	450023	cldn5b
7955	324476	BC097020	AAH97020	-	-	zmat2	GPL9248__13539__UF_Ppr_AF_111014	FJU.12345.C1___1_nrnt	FJU.12345.C1___1_nrnt	BC097020	FLsJu0l6lzZlaTbSjNSA	FJU.12345.C1___1_nrnt	NP_001005119	Lrdm46wOmAusqpLUI6Lb	A_15_P121025	NM_212681	NM_212681	NM_212681	324476	zmat2
7955	573209	BC095305	AAH95305	-	-	cry2a	GPL9248__189__UF_Ppr_AF_117379	FJU.1358.C1___1_nrnt	FJU.1358.C1___1_nrnt	BC095305	PKopCFjzyMc7OvfzE53V	FJU.1358.C1___1_nrnt	NP_571866	PNaHDOT1caqUIxoBAO7I	A_15_P105520	NM_131791	NM_131791	NM_131791	573209	cry2a
7955	573209	NM_131791	NP_571866	NC_007119	-	cry2a	GPL9248__189__UF_Ppr_AF_117379	FJU.1358.C1___1_nrnt	FJU.1358.C1___1_nrnt	BC095305	PKopCFjzyMc7OvfzE53V	FJU.1358.C1___1_nrnt	NP_571866	PNaHDOT1caqUIxoBAO7I	A_15_P105520	NM_131791	NM_131791	NM_131791	573209	cry2a
7955	573209	NM_131791	NP_571866	NW_001879345	-	cry2a	GPL9248__189__UF_Ppr_AF_117379	FJU.1358.C1___1_nrnt	FJU.1358.C1___1_nrnt	BC095305	PKopCFjzyMc7OvfzE53V	FJU.1358.C1___1_nrnt	NP_571866	PNaHDOT1caqUIxoBAO7I	A_15_P105520	NM_131791	NM_131791	NM_131791	573209	cry2a
7955	573209	-	-	BX530098	-	cry2a	GPL9248__10772__UF_Ppr_AF_105043	FJU.9910.C1___1_nrnt	FJU.9910.C1___1_nrnt	BX530098	jSf5TmZyWjLT8M3eeVHP	FJU.9910.C1___1_nrnt	XP_696192	HsWOJCU36fBBXVISWwzN	A_15_P105520	NM_131791	NM_131791	NM_131791	573209	cry2a
7955	406318	NM_213045	NP_998210	NC_007112	-	clta	GPL9248__9914__UF_Ppr_AF_112736	FJU.5004.C2___1_nrnt	FJU.5004.C2___1_nrnt	NM_213045	e3nG2gmxGyp5aHiDCVHc	FJU.5004.C2___1_nrnt	NP_998210	ITT9aYvdEUJcAWrTCgC9	A_15_P100153	NM_213045	NM_213045	NM_213045	406318	clta
7955	406318	NM_213045	NP_998210	NW_001878020	-	clta	GPL9248__9914__UF_Ppr_AF_112736	FJU.5004.C2___1_nrnt	FJU.5004.C2___1_nrnt	NM_213045	e3nG2gmxGyp5aHiDCVHc	FJU.5004.C2___1_nrnt	NP_998210	ITT9aYvdEUJcAWrTCgC9	A_15_P100153	NM_213045	NM_213045	NM_213045	406318	clta
7955	573096	BC154328	AAI54329	-	-	hnrnpl2	GPL9248__14753__UF_Ppr_AF_114562	FJU.5342.C1___1_nrnt	FJU.5342.C1___1_nrnt	BC154328	8vkRq9DwuO3CcUfebkh7	FJU.5342.C1___1_nrnt	AAI54329	tvCKNxx1L4muCzR1npFS	A_15_P109651	NM_213383	NM_213383	NM_213383	573096	hnrnpl2
7955	322571	BC091460	AAH91460	-	-	rpl3	GPL9248__9789__UF_Ppr_AF_106961	FJU.555.C2___1_nrnt	FJU.555.C2___1_nrnt	BC091460	yHbPmA8v00Vmf5lhH9M1	FJU.555.C2___1_nrnt	ACO09102	iqCI9jhzq4NMIweL2GO6	A_15_P100924	NM_001001590	NM_001001590	NM_001001590	322571	rpl3
7955	559527	-	-	BX539345	-	ankrd10b	GPL9248__8382__UF_Ppr_AF_102959	FJU.337.C1___1rc_nrnt	FJU.337.C1___1rc_nrnt	BX539345	bIoOyysKZZnYYDqIU7AM	FJU.337.C1___1rc_nrnt	NP_001103590	XqnOTBiegIX9Ru6MRINW	A_15_P114726	NM_001077377	NM_001077377	NM_001077377	559527	ankrd10b
7955	324140	NM_199212	NP_954682	NC_007134	-	sgk1	GPL9248__14635__UF_Ppr_AF_108360	FJU.1937.C1___1rc_nrnt	FJU.1937.C1___1rc_nrnt	JN766303	KHfXCKmxbuBoMmYSbCNH	FJU.1937.C1___1rc_nrnt	NP_954682	I4Q88dT0dgEACRDPwBim	A_15_P118556	NM_199212	NM_199212	NM_199212	324140	sgk1
7955	324140	NM_199212	NP_954682	NW_001878414	-	sgk1	GPL9248__14635__UF_Ppr_AF_108360	FJU.1937.C1___1rc_nrnt	FJU.1937.C1___1rc_nrnt	JN766303	KHfXCKmxbuBoMmYSbCNH	FJU.1937.C1___1rc_nrnt	NP_954682	I4Q88dT0dgEACRDPwBim	A_15_P118556	NM_199212	NM_199212	NM_199212	324140	sgk1
7955	324140	-	-	BX927365	-	sgk1	GPL9248__13286__UF_Ppr_AF_110736	gi_73454547___1_nrnt	gi_73454547___1_nrnt	BX927365	BT3KNMOIkm1tlaiOt90R	gi_73454547___1_nrnt	NP_001004540	oMIVjA7ZqSCIzX7r3PAV	A_15_P118556	NM_199212	NM_199212	NM_199212	324140	sgk1
7955	368851	BC162194	AAI62194	-	-	coch	GPL9248__10661__UF_Ppr_AF_116539	FJU.7024.C1___1_nrnt	FJU.7024.C1___1_nrnt	NM_001003823	79cJRWyoC3bw9EdDFiCN	FJU.7024.C1___1_nrnt	AAI62194	erI0GbNdPmEmZhsA8u2b	A_15_P119533	NM_001003823	NM_001003823	NM_001003823	368851	coch
7955	368851	NM_001003823	NP_001003823	NC_007128	-	coch	GPL9248__10661__UF_Ppr_AF_116539	FJU.7024.C1___1_nrnt	FJU.7024.C1___1_nrnt	NM_001003823	79cJRWyoC3bw9EdDFiCN	FJU.7024.C1___1_nrnt	AAI62194	erI0GbNdPmEmZhsA8u2b	A_15_P119533	NM_001003823	NM_001003823	NM_001003823	368851	coch
7955	368851	NM_001003823	NP_001003823	NW_001877782	-	coch	GPL9248__10661__UF_Ppr_AF_116539	FJU.7024.C1___1_nrnt	FJU.7024.C1___1_nrnt	NM_001003823	79cJRWyoC3bw9EdDFiCN	FJU.7024.C1___1_nrnt	AAI62194	erI0GbNdPmEmZhsA8u2b	A_15_P119533	NM_001003823	NM_001003823	NM_001003823	368851	coch
7955	796446	NM_001004565	NP_001004565	NC_007128	-	adprhl2	GPL9248__15435__UF_Ppr_AF_114090	FJU.4646.C1___1_nrnt	FJU.4646.C1___1_nrnt	NM_001004565	nkTb2eERk09xsgKm9Xcz	FJU.4646.C1___1_nrnt	NP_001004565	aErxdsfp6yyypHlBPMV0	A_15_P120425	NM_001004565	NM_001004565	NM_001004565	796446	adprhl2
7955	796446	NM_001004565	NP_001004565	NW_001877782	-	adprhl2	GPL9248__15435__UF_Ppr_AF_114090	FJU.4646.C1___1_nrnt	FJU.4646.C1___1_nrnt	NM_001004565	nkTb2eERk09xsgKm9Xcz	FJU.4646.C1___1_nrnt	NP_001004565	aErxdsfp6yyypHlBPMV0	A_15_P120425	NM_001004565	NM_001004565	NM_001004565	796446	adprhl2
7955	796446	-	-	CT027705	-	adprhl2	GPL9248__7476__UF_Ppr_AF_113575	FJU.5415.C3___1_nrnt	FJU.5415.C3___1_nrnt	CT027705	jl426giBP0tcdQTSLKDD	FJU.5415.C3___1_nrnt	XP_003200406	PtqWQMsaJV1hq8Z4RfdF	A_15_P120425	NM_001004565	NM_001004565	NM_001004565	796446	adprhl2
7955	403130	-	-	BX539313	-	has1	GPL9248__12562__UF_Ppr_AF_103339	FJU.11935.C1___1_nrnt	FJU.11935.C1___1_nrnt	BX539313	OvLOboakdIIoOUqAPtp2	FJU.11935.C1___1_nrnt	XP_003200236	HzwaMC2uFzbpHIeqqU2U	A_15_P110298	NM_001164030	NM_001164030	NM_001164030	403130	has1
7955	403130	-	-	BX539313	-	has1	GPL9248__5179__UF_Ppr_AF_108295	FJU.4315.C1___1_nrnt	FJU.4315.C1___1_nrnt	BX539313	IKPpjw5lxkbFuPq9hniy	FJU.4315.C1___1_nrnt	XP_003458468	EXoxJZu4nYthR3O9ZWux	A_15_P110298	NM_001164030	NM_001164030	NM_001164030	403130	has1
7955	403130	-	-	BX539313	-	has1	GPL9248__1367__UF_Ppr_AF_104417	FJU.8382.C1___1_nrnt	FJU.8382.C1___1_nrnt	BX539313	xt3m0Tlu5EdYcZQrWS1M	FJU.8382.C1___1_nrnt	XP_004560151	hjyIEX7db0Kl2kphErY5	A_15_P110298	NM_001164030	NM_001164030	NM_001164030	403130	has1
7955	403130	-	-	BX539313	-	has1	GPL9248__3534__UF_Ppr_AF_118533	FJU.8382.C3___1rc_nrnt-1	FJU.8382.C3___1rc_nrnt-1	BX539313	Qz2PKeDWedFODAa8mLix	FJU.8382.C3___1rc_nrnt-1	XP_004560151	p1z2mLnnXhOJ2s6NynDk	A_15_P110298	NM_001164030	NM_001164030	NM_001164030	403130	has1
7955	567500	BC131855	-	-	-	ctnna2	GPL9248__14305__UF_Ppr_AM_120072	FJU.10928.C3___1_nrnt_ms	FJU.10928.C3___1_nrnt_ms	BC131855	wsgLQYJvsfZsp3C4fMVe	FJU.10928.C3___1_nrnt_ms	CAF96602	6uLWp8JJHsbYf9LSp6cn	A_15_P115209	NM_001159372	NM_001159372	NM_001159372	567500	ctnna2
7955	567500	BC131855	-	-	-	ctnna2	GPL9248__3208__UF_Ppr_AF_100013	FJU.10928.C3___1_nrnt_ms	FJU.10928.C3___1_nrnt_ms	BC131855	wsgLQYJvsfZsp3C4fMVe	FJU.10928.C3___1_nrnt_ms	CAF96602	6uLWp8JJHsbYf9LSp6cn	A_15_P115209	NM_001159372	NM_001159372	NM_001159372	567500	ctnna2
7955	567500	BC096942	AAH96942	-	-	ctnna2	GPL9248__7347__UF_Ppr_AF_118839	FJU.10928.C4___1_nrnt	FJU.10928.C4___1_nrnt	BC153431	OP2ZJlGycYDhR9ZrRiZ7	FJU.10928.C4___1_nrnt	AAH96942	V8C1iPUVZMOfoJdSs7Nx	A_15_P115209	NM_001159372	NM_001159372	NM_001159372	567500	ctnna2
7955	567500	BC153431	AAI53432	-	-	ctnna2	GPL9248__7347__UF_Ppr_AF_118839	FJU.10928.C4___1_nrnt	FJU.10928.C4___1_nrnt	BC153431	OP2ZJlGycYDhR9ZrRiZ7	FJU.10928.C4___1_nrnt	AAH96942	V8C1iPUVZMOfoJdSs7Nx	A_15_P115209	NM_001159372	NM_001159372	NM_001159372	567500	ctnna2
7955	567500	-	-	CU076051	-	ctnna2	GPL9248__7753__UF_Ppr_AF_108761	FJU.9810.C1___1_nrnt	FJU.9810.C1___1_nrnt	CU076051	uRehvbjSzxlmrV2CDohA	FJU.9810.C1___1_nrnt	CAP08018	ZgnIw8Zh71qVimgDPK0R	A_15_P115209	NM_001159372	NM_001159372	NM_001159372	567500	ctnna2
7955	567500	-	-	CU076051	-	ctnna2	GPL9248__14113__UF_Ppr_AF_118481	FJU.9810.C2___1_nrnt	FJU.9810.C2___1_nrnt	CU076051	BHjhrWaNB3hdSGiCEiOB	FJU.9810.C2___1_nrnt	XP_003197743	rRtVtsHCgBLqjmi7jXEl	A_15_P115209	NM_001159372	NM_001159372	NM_001159372	567500	ctnna2
7955	324140	NM_199212	NP_954682	NC_007134	-	sgk1	GPL9248__14635__UF_Ppr_AF_108360	FJU.1937.C1___1rc_nrnt	FJU.1937.C1___1rc_nrnt	JN766303	KHfXCKmxbuBoMmYSbCNH	FJU.1937.C1___1rc_nrnt	NP_954682	I4Q88dT0dgEACRDPwBim	A_15_P107450	NM_199212	NM_199212	NM_199212	324140	sgk1
7955	324140	NM_199212	NP_954682	NW_001878414	-	sgk1	GPL9248__14635__UF_Ppr_AF_108360	FJU.1937.C1___1rc_nrnt	FJU.1937.C1___1rc_nrnt	JN766303	KHfXCKmxbuBoMmYSbCNH	FJU.1937.C1___1rc_nrnt	NP_954682	I4Q88dT0dgEACRDPwBim	A_15_P107450	NM_199212	NM_199212	NM_199212	324140	sgk1
7955	324140	-	-	BX927365	-	sgk1	GPL9248__13286__UF_Ppr_AF_110736	gi_73454547___1_nrnt	gi_73454547___1_nrnt	BX927365	BT3KNMOIkm1tlaiOt90R	gi_73454547___1_nrnt	NP_001004540	oMIVjA7ZqSCIzX7r3PAV	A_15_P107450	NM_199212	NM_199212	NM_199212	324140	sgk1
7955	30502	NM_131252	NP_571327	NC_007127	-	ck2a1	GPL9248__10227__UF_Ppr_AF_114752	FJU.2479.C1___1rc_nrnt	FJU.2479.C1___1rc_nrnt	NM_131252	6DjAU19lKphL6mHlNHyx	FJU.2479.C1___1rc_nrnt	NP_571327	NOHEBfBIKcYCr8Cun6UX	A_15_P114881	NM_131252	NM_131252	NM_131252	30502	ck2a1
7955	30502	NM_131252	NP_571327	NW_001877671	-	ck2a1	GPL9248__10227__UF_Ppr_AF_114752	FJU.2479.C1___1rc_nrnt	FJU.2479.C1___1rc_nrnt	NM_131252	6DjAU19lKphL6mHlNHyx	FJU.2479.C1___1rc_nrnt	NP_571327	NOHEBfBIKcYCr8Cun6UX	A_15_P114881	NM_131252	NM_131252	NM_131252	30502	ck2a1
7955	393725	NM_200752	NP_957046	NC_007131	-	rps7	GPL9248__3287__UF_Ppr_AF_107068	FJU_SB_30.63.C1___1_nrnt	FJU_SB_30.63.C1___1_nrnt	NM_200752	GVRWZAk5rGOeEiFuwv0j	FJU_SB_30.63.C1___1_nrnt	NP_957046	a9W4z3mPzQZjMBlCsMr0	A_15_P111341	NM_200752	NM_200752	NM_200752	393725	rps7
7955	393725	NM_200752	NP_957046	NW_001878142	-	rps7	GPL9248__3287__UF_Ppr_AF_107068	FJU_SB_30.63.C1___1_nrnt	FJU_SB_30.63.C1___1_nrnt	NM_200752	GVRWZAk5rGOeEiFuwv0j	FJU_SB_30.63.C1___1_nrnt	NP_957046	a9W4z3mPzQZjMBlCsMr0	A_15_P111341	NM_200752	NM_200752	NM_200752	393725	rps7
7955	415183	NM_001002093	NP_001002093	NC_007126	-	tubd1	GPL9248__4709__UF_Ppr_AF_117754	gi_73718044___1_nrnt	gi_73718044___1_nrnt	NM_001002093	7ncDp7utsd5TTYHPWGm8	gi_73718044___1_nrnt	NP_001002093	Yzixu3Xjh8U3qSTIpzwE	A_15_P120955	ENSDART00000146735	XM_005157418	XM_005157418	415183	tubd1
7955	415183	NM_001002093	NP_001002093	NW_001877542	-	tubd1	GPL9248__4709__UF_Ppr_AF_117754	gi_73718044___1_nrnt	gi_73718044___1_nrnt	NM_001002093	7ncDp7utsd5TTYHPWGm8	gi_73718044___1_nrnt	NP_001002093	Yzixu3Xjh8U3qSTIpzwE	A_15_P120955	ENSDART00000146735	XM_005157418	XM_005157418	415183	tubd1
7955	415183	-	-	BX539348	-	tubd1	GPL9248__7765__UF_Ppr_AF_104010	FJU.3070.C2___1_nrnt	FJU.3070.C2___1_nrnt	BX539348	JB9j5EiW9VXnMuKZBqmu	FJU.3070.C2___1_nrnt	NP_998241	JYkn44lOrErOe09vvesp	A_15_P120955	ENSDART00000146735	XM_005157418	XM_005157418	415183	tubd1
7955	406756	NM_213447	NP_998612	NC_007125	-	tmem129	GPL9248__8621__UF_Ppr_AF_104155	FJU.7052.C1___1_nrnt	FJU.7052.C1___1_nrnt	NM_213447	ZJ2dSbcMLmZG5NftXMel	FJU.7052.C1___1_nrnt	NP_998612	GwoOjnhCNjUDh0hsg3B4	A_15_P121402	NM_213447	NM_213447	NM_213447	406756	tmem129
7955	406756	NM_213447	NP_998612	NW_001877433	-	tmem129	GPL9248__8621__UF_Ppr_AF_104155	FJU.7052.C1___1_nrnt	FJU.7052.C1___1_nrnt	NM_213447	ZJ2dSbcMLmZG5NftXMel	FJU.7052.C1___1_nrnt	NP_998612	GwoOjnhCNjUDh0hsg3B4	A_15_P121402	NM_213447	NM_213447	NM_213447	406756	tmem129
7955	336957	NM_200041	NP_956335	NC_007115	-	atp5c1	GPL9248__862__UF_Ppr_AF_112986	FJU.1547.C1___1_nrnt	FJU.1547.C1___1_nrnt	AB042438	JUsjZbM0qGTZsszZA1Kr	FJU.1547.C1___1_nrnt	NP_956335	IUFlSNviDl0bRNCsqmPv	A_15_P100302	NM_200041	NM_200041	NM_200041	336957	atp5c1
7955	336957	NM_200041	NP_956335	NW_001878908	-	atp5c1	GPL9248__862__UF_Ppr_AF_112986	FJU.1547.C1___1_nrnt	FJU.1547.C1___1_nrnt	AB042438	JUsjZbM0qGTZsszZA1Kr	FJU.1547.C1___1_nrnt	NP_956335	IUFlSNviDl0bRNCsqmPv	A_15_P100302	NM_200041	NM_200041	NM_200041	336957	atp5c1
7955	793873	-	-	BX649265	-	snip1	GPL9248__7273__UF_Ppr_AF_117909	FJU.2973.C4___1rc_nrnt	FJU.2973.C4___1rc_nrnt	BX649265	tqzuLEus2pK4cucXYnrm	FJU.2973.C4___1rc_nrnt	NP_001020641	wOYHkefV94wwGR006rFb	A_15_P100049	NM_001025470	NM_001025470	NM_001025470	793873	snip1
7955	793873	NM_001025470	NP_001020641	NC_007127	-	snip1	GPL9248__7273__UF_Ppr_AF_117909	FJU.2973.C4___1rc_nrnt	FJU.2973.C4___1rc_nrnt	BX649265	tqzuLEus2pK4cucXYnrm	FJU.2973.C4___1rc_nrnt	NP_001020641	wOYHkefV94wwGR006rFb	A_15_P100049	NM_001025470	NM_001025470	NM_001025470	793873	snip1
7955	793873	NM_001025470	NP_001020641	NW_001877686	-	snip1	GPL9248__7273__UF_Ppr_AF_117909	FJU.2973.C4___1rc_nrnt	FJU.2973.C4___1rc_nrnt	BX649265	tqzuLEus2pK4cucXYnrm	FJU.2973.C4___1rc_nrnt	NP_001020641	wOYHkefV94wwGR006rFb	A_15_P100049	NM_001025470	NM_001025470	NM_001025470	793873	snip1
7955	793873	-	-	BX649265	-	snip1	GPL9248__682__UF_Ppr_AF_114320	FJU.7076.C1___1_nrnt	FJU.7076.C1___1_nrnt	BX649265	Z6C79NUos5OehUGaJNwf	FJU.7076.C1___1_nrnt	XP_004560008	bN9QQMgwVxkJvkuYRVds	A_15_P100049	NM_001025470	NM_001025470	NM_001025470	793873	snip1
7955	450045	NM_001006065	NP_001006065	NC_007128	-	tssc1	GPL9248__7911__UF_Ppr_AF_111215	FJU.9275.C1___1_nrnt	FJU.9275.C1___1_nrnt	NM_001130298	jhpiPII5fE8NhoAIevyO	FJU.9275.C1___1_nrnt	NP_001006065	1DtKiPBr6bkpPchwQqjJ	A_15_P119316	NM_001006065	NM_001006065	NM_001006065	450045	tssc1
7955	450045	NM_001006065	NP_001006065	NC_007128	-	tssc1	GPL9248__7911__UF_Ppr_AF_111215	FJU.9275.C1___1_nrnt	FJU.9275.C1___1_nrnt	NM_001130298	jhpiPII5fE8NhoAIevyO	FJU.9275.C1___1_nrnt	NP_001006065	1DtKiPBr6bkpPchwQqjJ	A_15_P119316	NM_001006065	NM_001006065	NM_001006065	450045	tssc1
7955	450045	NM_001006065	NP_001006065	NW_003040480	-	tssc1	GPL9248__7911__UF_Ppr_AF_111215	FJU.9275.C1___1_nrnt	FJU.9275.C1___1_nrnt	NM_001130298	jhpiPII5fE8NhoAIevyO	FJU.9275.C1___1_nrnt	NP_001006065	1DtKiPBr6bkpPchwQqjJ	A_15_P119316	NM_001006065	NM_001006065	NM_001006065	450045	tssc1
7955	450045	NM_001006065	NP_001006065	NW_003335617	-	tssc1	GPL9248__7911__UF_Ppr_AF_111215	FJU.9275.C1___1_nrnt	FJU.9275.C1___1_nrnt	NM_001130298	jhpiPII5fE8NhoAIevyO	FJU.9275.C1___1_nrnt	NP_001006065	1DtKiPBr6bkpPchwQqjJ	A_15_P119316	NM_001006065	NM_001006065	NM_001006065	450045	tssc1
7955	414930	NM_001001833	NP_001001833	NC_007126	-	ift20	GPL9248__7505__UF_Ppr_AF_106851	FJU.575.C1___1_nrnt	FJU.575.C1___1_nrnt	NM_001001833	LihjTkuZzIg5R1LgxUlc	FJU.575.C1___1_nrnt	NP_001001833	YzNxbRp3cwGDrrd4gUrn	A_15_P102307	NM_001001833	NM_001001833	NM_001001833	414930	ift20
7955	414930	NM_001001833	NP_001001833	NW_001877558	-	ift20	GPL9248__7505__UF_Ppr_AF_106851	FJU.575.C1___1_nrnt	FJU.575.C1___1_nrnt	NM_001001833	LihjTkuZzIg5R1LgxUlc	FJU.575.C1___1_nrnt	NP_001001833	YzNxbRp3cwGDrrd4gUrn	A_15_P102307	NM_001001833	NM_001001833	NM_001001833	414930	ift20
7955	447945	NM_001004683	NP_001004683	NC_007127	-	mrpl17	GPL9248__9967__UF_Ppr_AF_100418	FJU.887.C1___1_nrnt	FJU.887.C1___1_nrnt	NM_001004683	f6yrszyNITx99CE1jvte	FJU.887.C1___1_nrnt	NP_001004683	HVuRKQ2BFKVWWK0aVEjw	A_15_P117017	NM_001004683	NM_001004683	NM_001004683	447945	mrpl17
7955	447945	NM_001004683	NP_001004683	NW_001877663	-	mrpl17	GPL9248__9967__UF_Ppr_AF_100418	FJU.887.C1___1_nrnt	FJU.887.C1___1_nrnt	NM_001004683	f6yrszyNITx99CE1jvte	FJU.887.C1___1_nrnt	NP_001004683	HVuRKQ2BFKVWWK0aVEjw	A_15_P117017	NM_001004683	NM_001004683	NM_001004683	447945	mrpl17
7955	394066	NM_201091	NP_957385	NC_007130	-	lin28a	GPL9248__9497__UF_Ppr_AF_110749	gi_72426573___1_nrnt	gi_72426573___1_nrnt	NM_201091	exwee5fXwZAZdCza9i6U	gi_72426573___1_nrnt	NP_957385	JMd9s4xUR5qKvaxN1yyk	A_15_P103857	NM_201091	NM_201091	NM_201091	394066	lin28a
7955	394066	NM_201091	NP_957385	NW_001877960	-	lin28a	GPL9248__9497__UF_Ppr_AF_110749	gi_72426573___1_nrnt	gi_72426573___1_nrnt	NM_201091	exwee5fXwZAZdCza9i6U	gi_72426573___1_nrnt	NP_957385	JMd9s4xUR5qKvaxN1yyk	A_15_P103857	NM_201091	NM_201091	NM_201091	394066	lin28a
7955	394066	-	-	BX322664	-	lin28a	GPL9248__14273__UF_Ppr_AF_102262	gi_73435237___1_nrnt	gi_73435237___1_nrnt	BX322664	p0iO9xoBKpfHbk8cIFIT	gi_73435237___1_nrnt	NP_957385	OLRrIDgdNToWtJsi12eh	A_15_P103857	NM_201091	NM_201091	NM_201091	394066	lin28a
7955	394066	NM_201091	NP_957385	NC_007130	-	lin28a	GPL9248__14273__UF_Ppr_AF_102262	gi_73435237___1_nrnt	gi_73435237___1_nrnt	BX322664	p0iO9xoBKpfHbk8cIFIT	gi_73435237___1_nrnt	NP_957385	OLRrIDgdNToWtJsi12eh	A_15_P103857	NM_201091	NM_201091	NM_201091	394066	lin28a
7955	394066	NM_201091	NP_957385	NW_001877960	-	lin28a	GPL9248__14273__UF_Ppr_AF_102262	gi_73435237___1_nrnt	gi_73435237___1_nrnt	BX322664	p0iO9xoBKpfHbk8cIFIT	gi_73435237___1_nrnt	NP_957385	OLRrIDgdNToWtJsi12eh	A_15_P103857	NM_201091	NM_201091	NM_201091	394066	lin28a
7955	30497	-	Q9PVK4	-	-	ldhba	GPL9248__13351__UF_Ppr_AF_115711	FJU.1045.C2___1rc_nrnt	FJU.1045.C2___1rc_nrnt	BC044190	39TNeiJITYUTX93IzY2R	FJU.1045.C2___1rc_nrnt	Q9PVK4	LDHBA_DANRE	A_15_P115226	ENSDART00000010777	XrVPL2z13AOUiRgjXVKG	BC068981	30497	ldhba
7955	30497	BC044190	AAH44190	-	-	ldhba	GPL9248__13351__UF_Ppr_AF_115711	FJU.1045.C2___1rc_nrnt	FJU.1045.C2___1rc_nrnt	BC044190	39TNeiJITYUTX93IzY2R	FJU.1045.C2___1rc_nrnt	Q9PVK4	LDHBA_DANRE	A_15_P115226	ENSDART00000010777	XrVPL2z13AOUiRgjXVKG	BC068981	30497	ldhba
7955	449823	-	-	AL844193	-	zgc:101566	GPL9248__13200__UF_Ppr_AF_116160	FJU.10947.C2___1_nrnt	FJU.10947.C2___1_nrnt	AL844193	3rpZqESmOSuxvZxasX6G	FJU.10947.C2___1_nrnt	Q6DBY9	CHST1_DANRE	A_15_P112396	BC096958	Zqotdq875nlZO3CFURFT	BC096958	449823	zgc:101566
7955	449823	NM_001005996	NP_001005996	NC_007136	-	zgc:101566	GPL9248__6822__UF_Ppr_AF_110777	FJU.9100.C1___1_nrnt	FJU.9100.C1___1_nrnt	NM_001005996	FSfI5kOYBlbPr0jpWZ0c	FJU.9100.C1___1_nrnt	NP_001005996	2sn3135wUviCI4CHG8dm	A_15_P112396	BC096958	Zqotdq875nlZO3CFURFT	BC096958	449823	zgc:101566
7955	449823	NM_001005996	NP_001005996	NW_003336223	-	zgc:101566	GPL9248__6822__UF_Ppr_AF_110777	FJU.9100.C1___1_nrnt	FJU.9100.C1___1_nrnt	NM_001005996	FSfI5kOYBlbPr0jpWZ0c	FJU.9100.C1___1_nrnt	NP_001005996	2sn3135wUviCI4CHG8dm	A_15_P112396	BC096958	Zqotdq875nlZO3CFURFT	BC096958	449823	zgc:101566
7955	140616	NM_131875	NP_571950	NC_007114	-	sox10	GPL9248__3619__UF_Ppr_AF_108725	FJU.8215.C1___1rc_nrnt	FJU.8215.C1___1rc_nrnt	NM_131875	8iFSztH2FQXtV44PtOrh	FJU.8215.C1___1rc_nrnt	AAI27564	ZGmRPP5hgYNr0WqEcJs7	A_15_P103375	NM_131875	NM_131875	NM_131875	140616	sox10
7955	140616	NM_131875	NP_571950	NW_001877660	-	sox10	GPL9248__3619__UF_Ppr_AF_108725	FJU.8215.C1___1rc_nrnt	FJU.8215.C1___1rc_nrnt	NM_131875	8iFSztH2FQXtV44PtOrh	FJU.8215.C1___1rc_nrnt	AAI27564	ZGmRPP5hgYNr0WqEcJs7	A_15_P103375	NM_131875	NM_131875	NM_131875	140616	sox10
7955	678518	NM_001040245	NP_001035335	NC_007114	-	baiap2a	GPL9248__8229__UF_Ppr_AF_117791	FJU.6585.C1___1_nrnt	FJU.6585.C1___1_nrnt	NM_001040245	z1B97OOqVyCqjjbjZ5NN	FJU.6585.C1___1_nrnt	XP_004559525	kSZzWGOs4qhoQS4pj8K4	A_15_P104416	NM_001040245	NM_001040245	NM_001040245	678518	baiap2a
7955	678518	NM_001040245	NP_001035335	NW_001878785	-	baiap2a	GPL9248__8229__UF_Ppr_AF_117791	FJU.6585.C1___1_nrnt	FJU.6585.C1___1_nrnt	NM_001040245	z1B97OOqVyCqjjbjZ5NN	FJU.6585.C1___1_nrnt	XP_004559525	kSZzWGOs4qhoQS4pj8K4	A_15_P104416	NM_001040245	NM_001040245	NM_001040245	678518	baiap2a
7955	678518	-	-	BX547935	-	baiap2a	GPL9248__12053__UF_Ppr_AF_106859	gi_73491286___1_nrnt	gi_73491286___1_nrnt	BX547935	23cNSnU31XZhS8Xji1K4	gi_73491286___1_nrnt	XP_001344052	lJppuPd2tAbtXv8Q6irk	A_15_P104416	NM_001040245	NM_001040245	NM_001040245	678518	baiap2a
7955	445058	NM_001003452	NP_001003452	NC_007118	-	tipin	GPL9248__7840__UF_Ppr_AF_115347	FJU.2521.C1___1_nrnt	FJU.2521.C1___1_nrnt	NM_001003452	Dw2OAvR8EnBUNxsRUdmE	FJU.2521.C1___1_nrnt	NP_001003452	gFyJeTb7Kzt6rVmMhBWB	A_15_P119496	NM_001003452	NM_001003452	NM_001003452	445058	tipin
7955	445058	NM_001003452	NP_001003452	NW_003039680	-	tipin	GPL9248__7840__UF_Ppr_AF_115347	FJU.2521.C1___1_nrnt	FJU.2521.C1___1_nrnt	NM_001003452	Dw2OAvR8EnBUNxsRUdmE	FJU.2521.C1___1_nrnt	NP_001003452	gFyJeTb7Kzt6rVmMhBWB	A_15_P119496	NM_001003452	NM_001003452	NM_001003452	445058	tipin
7955	445058	-	-	BX119977	-	tipin	GPL9248__1889__UF_Ppr_AF_113138	gi_72724476___1_nrnt	gi_72724476___1_nrnt	BX119977	wxSMTJ2vk9MXCWnysHo2	gi_72724476___1_nrnt	AAH92975	FeFAJAUbtYzaudSQIGxG	A_15_P119496	NM_001003452	NM_001003452	NM_001003452	445058	tipin
7955	100330353	XM_002662838	XP_002662884	NC_007118	-	LOC100330353	GPL9248__3894__UF_Ppr_AF_103508	FJU.6398.C1___1rc_nrnt	FJU.6398.C1___1rc_nrnt	XM_002662838	jdsxLUsPwHLUZTN5EETA	FJU.6398.C1___1rc_nrnt	XP_002662884	FVEXmbnEcBwhaoY1Ift8	A_15_P105574	TC391086	XM_002662838	XM_002662838	6vxwzNCoZwiOd8tgYSJF	6vxwzNCoZwiOd8tgYSJF
7955	100330353	XM_002662838	XP_002662884	NW_003039680	-	LOC100330353	GPL9248__3894__UF_Ppr_AF_103508	FJU.6398.C1___1rc_nrnt	FJU.6398.C1___1rc_nrnt	XM_002662838	jdsxLUsPwHLUZTN5EETA	FJU.6398.C1___1rc_nrnt	XP_002662884	FVEXmbnEcBwhaoY1Ift8	A_15_P105574	TC391086	XM_002662838	XM_002662838	6vxwzNCoZwiOd8tgYSJF	6vxwzNCoZwiOd8tgYSJF
7955	436941	NM_001002668	NP_001002668	NC_007130	-	zgc:91944	GPL9248__1636__UF_Ppr_AF_109209	FJU.2549.C2___1rc_nrnt	FJU.2549.C2___1rc_nrnt	NM_001002668	D1XbxsEUK3TbFPrZKSSS	FJU.2549.C2___1rc_nrnt	NP_001002668	zlIUNxaacjhvbvLwqB5A	A_15_P111679	NM_001002668	NM_001002668	NM_001002668	436941	zgc:91944
7955	436941	NM_001002668	NP_001002668	NW_001877966	-	zgc:91944	GPL9248__1636__UF_Ppr_AF_109209	FJU.2549.C2___1rc_nrnt	FJU.2549.C2___1rc_nrnt	NM_001002668	D1XbxsEUK3TbFPrZKSSS	FJU.2549.C2___1rc_nrnt	NP_001002668	zlIUNxaacjhvbvLwqB5A	A_15_P111679	NM_001002668	NM_001002668	NM_001002668	436941	zgc:91944
7955	30415	BC058305	AAH58305	-	-	jupa	GPL9248__4799__UF_Ppr_AF_118578	FJU.3594.C1___1_nrnt	FJU.3594.C1___1_nrnt	BC058305	JvmK5uUlbrkWt5mCGdWD	FJU.3594.C1___1_nrnt	NP_571252	UocOExlCCpgnLRPJJMX8	A_15_P106935	NM_131177	NM_131177	NM_131177	30415	jupa
7955	30415	NM_131177	NP_571252	NC_007122	-	jupa	GPL9248__4799__UF_Ppr_AF_118578	FJU.3594.C1___1_nrnt	FJU.3594.C1___1_nrnt	BC058305	JvmK5uUlbrkWt5mCGdWD	FJU.3594.C1___1_nrnt	NP_571252	UocOExlCCpgnLRPJJMX8	A_15_P106935	NM_131177	NM_131177	NM_131177	30415	jupa
7955	30415	NM_131177	NP_571252	NW_001877144	-	jupa	GPL9248__4799__UF_Ppr_AF_118578	FJU.3594.C1___1_nrnt	FJU.3594.C1___1_nrnt	BC058305	JvmK5uUlbrkWt5mCGdWD	FJU.3594.C1___1_nrnt	NP_571252	UocOExlCCpgnLRPJJMX8	A_15_P106935	NM_131177	NM_131177	NM_131177	30415	jupa
7955	323656	AY007991	AAG23292	-	-	her8a	GPL9248__11574__UF_Ppr_AF_108276	FJU.3892.C1___1_nrnt	FJU.3892.C1___1_nrnt	BC068368	x6wknGm86IaZfTn3zcmM	FJU.3892.C1___1_nrnt	AAG23292	QhhcsiVBBeWhNR6Dt7lZ	A_15_P112430	NM_199624	NM_199624	NM_199624	323656	her8a
7955	323656	BC068368	AAH68368	-	-	her8a	GPL9248__11574__UF_Ppr_AF_108276	FJU.3892.C1___1_nrnt	FJU.3892.C1___1_nrnt	BC068368	x6wknGm86IaZfTn3zcmM	FJU.3892.C1___1_nrnt	AAG23292	QhhcsiVBBeWhNR6Dt7lZ	A_15_P112430	NM_199624	NM_199624	NM_199624	323656	her8a
7955	323656	-	-	CR848737	-	her8a	GPL9248__1517__UF_Ppr_AF_114271	FJU.6474.C1___1_nrnt	FJU.6474.C1___1_nrnt	CR848737	RjUndNTbxwLEdexeg7EL	FJU.6474.C1___1_nrnt	XP_693925	5iYAeX9FYvPdsj1prhDk	A_15_P112430	NM_199624	NM_199624	NM_199624	323656	her8a
7955	386775	-	-	BX936429	-	gltscr1	GPL9248__5609__UF_Ppr_AF_115818	FJU.353.C2___1_nrnt	FJU.353.C2___1_nrnt	BX936429	9QKp5c3EVPPOL0UmTxff	FJU.353.C2___1_nrnt	XP_001335117	DgkcxXUbdFxg0FG5P5Gb	A_15_P110888	ENSDART00000098540	XM_005159253	CF673250	386775	gltscr1
7955	393240	NM_200270	NP_956564	NC_007128	-	zgc:56576	GPL9248__6426__UF_Ppr_AF_116864	FJU.11993.C1___1_nrnt	FJU.11993.C1___1_nrnt	NM_200270	kvA4a6gc0b4o1A1McEkZ	FJU.11993.C1___1_nrnt	NP_956564	qxd49bHHovTEK1peXaSD	A_15_P120868	NM_200270	NM_200270	NM_200270	393240	zgc:56576
7955	393240	NM_200270	NP_956564	NW_003040454	-	zgc:56576	GPL9248__6426__UF_Ppr_AF_116864	FJU.11993.C1___1_nrnt	FJU.11993.C1___1_nrnt	NM_200270	kvA4a6gc0b4o1A1McEkZ	FJU.11993.C1___1_nrnt	NP_956564	qxd49bHHovTEK1peXaSD	A_15_P120868	NM_200270	NM_200270	NM_200270	393240	zgc:56576
7955	393240	-	-	CR774184	-	zgc:56576	GPL9248__206__UF_Ppr_AF_100313	FJU.6709.C1___1_nrnt	FJU.6709.C1___1_nrnt	CR774184	LtqerT2xBqA9GktpUsfK	FJU.6709.C1___1_nrnt	XP_005079677	JOsyZDAh3ST8C4Uw52XY	A_15_P120868	NM_200270	NM_200270	NM_200270	393240	zgc:56576
7955	447811	BC093276	AAH93276	-	-	rassf1	GPL9248__2517__UF_Ppr_AF_103636	FJU.1124.C1___1_nrnt	FJU.1124.C1___1_nrnt	BC093276	9zdQ0Nfa5ULaaz5MiFHC	FJU.1124.C1___1_nrnt	AAH93276	dsdZZkKeFmIJn0hTg9Nn	A_15_P102076	NM_001004550	NM_001004550	NM_001004550	447811	rassf1
7955	447811	-	-	BX465868	-	rassf1	GPL9248__672__UF_Ppr_AF_111451	FJU.305.C1___1_nrnt_ms	FJU.305.C1___1_nrnt_ms	BX465868	wpB46MaMxuawfv9P3r6b	FJU.305.C1___1_nrnt_ms	NP_001002402	cNHOC7PtXDIrjo81gC17	A_15_P102076	NM_001004550	NM_001004550	NM_001004550	447811	rassf1
7955	447811	-	-	BX465868	-	rassf1	GPL9248__865__UF_Ppr_AM_120751	FJU.305.C1___1_nrnt_ms	FJU.305.C1___1_nrnt_ms	BX465868	wpB46MaMxuawfv9P3r6b	FJU.305.C1___1_nrnt_ms	NP_001002402	cNHOC7PtXDIrjo81gC17	A_15_P102076	NM_001004550	NM_001004550	NM_001004550	447811	rassf1
7955	30574	BC095303	AAH95303	-	-	dlx2a	GPL9248__2153__UF_Ppr_AF_115991	gi_73505650___1_nrnt	gi_73505650___1_nrnt	BC095303	ohdgcIyrepCGYstwq2V8	gi_73505650___1_nrnt	AAH95303	2qo6wodMhvFMA6gLdTFn	A_15_P107861	NM_131311	NM_131311	NM_131311	30574	dlx2a
7955	541507	NM_001014320	NP_001014342	NC_007129	-	ppp1r13l	GPL9248__5548__UF_Ppr_AF_105932	FJU.16.C2___1_nrnt	FJU.16.C2___1_nrnt	NM_001014320	GAVVzy2gtbOrB928a4K3	FJU.16.C2___1_nrnt	NP_001014342	ys6IP4oqIebWuo3SJRX6	A_15_P106781	NM_001014320	NM_001014320	NM_001014320	541507	ppp1r13l
7955	541507	NM_001014320	NP_001014342	NW_003335681	-	ppp1r13l	GPL9248__5548__UF_Ppr_AF_105932	FJU.16.C2___1_nrnt	FJU.16.C2___1_nrnt	NM_001014320	GAVVzy2gtbOrB928a4K3	FJU.16.C2___1_nrnt	NP_001014342	ys6IP4oqIebWuo3SJRX6	A_15_P106781	NM_001014320	NM_001014320	NM_001014320	541507	ppp1r13l
7955	492587	-	-	CR847785	-	si:dkeyp-87d8.8	GPL9248__10471__UF_Ppr_AF_110556	gi_72730208___1_nrnt	gi_72730208___1_nrnt	CR847785	NYc5q04mMO6J4RyHc34D	gi_72730208___1_nrnt	XP_001919327	8a1wmk7rwyDokQZZe6EA	A_15_P116375	CO810549	Twcjc23WzPUXmy5LAkI2	CO810549	492587	si:dkeyp-87d8.8
7955	565592	XM_688861	XP_693953	NC_007126	-	pds5b	GPL9248__10736__UF_Ppr_AF_108304	FJU.7332.C1___1_nrnt	FJU.7332.C1___1_nrnt	XM_688861	rHrlj4PxOMF4OHkOaPQM	FJU.7332.C1___1_nrnt	AAH39256	eB22E9gsCGy9DJdbcoCe	A_15_P116574	ENSDART00000087246	XM_688861	XM_688861	565592	pds5b
7955	565592	XM_688861	XP_693953	NW_001877560	-	pds5b	GPL9248__10736__UF_Ppr_AF_108304	FJU.7332.C1___1_nrnt	FJU.7332.C1___1_nrnt	XM_688861	rHrlj4PxOMF4OHkOaPQM	FJU.7332.C1___1_nrnt	AAH39256	eB22E9gsCGy9DJdbcoCe	A_15_P116574	ENSDART00000087246	XM_688861	XM_688861	565592	pds5b
7955	565592	XM_688861	XP_693953	NC_007126	-	pds5b	GPL9248__1686__UF_Ppr_AF_115190	FJU.7332.C2___1_nrnt	FJU.7332.C2___1_nrnt	XM_688861	buhxr5ScOwSCl7NqZJHb	FJU.7332.C2___1_nrnt	XP_693953	kxaIk3xmGXozxTWJzXtI	A_15_P116574	ENSDART00000087246	XM_688861	XM_688861	565592	pds5b
7955	565592	XM_688861	XP_693953	NW_001877560	-	pds5b	GPL9248__1686__UF_Ppr_AF_115190	FJU.7332.C2___1_nrnt	FJU.7332.C2___1_nrnt	XM_688861	buhxr5ScOwSCl7NqZJHb	FJU.7332.C2___1_nrnt	XP_693953	kxaIk3xmGXozxTWJzXtI	A_15_P116574	ENSDART00000087246	XM_688861	XM_688861	565592	pds5b
7955	321061	BC065341	AAH65341	-	-	pdcd4b	GPL9248__1760__UF_Ppr_AF_103999	FJU.1823.C1___1_nrnt	FJU.1823.C1___1_nrnt	BC065341	WSsznWw7zG74ulwTKPIq	FJU.1823.C1___1_nrnt	NP_945329	w6qt2DZI76JTJWiHTPLw	A_15_P121218	NM_198978	NM_198978	NM_198978	321061	pdcd4b
7955	321061	NM_198978	NP_945329	NC_007133	-	pdcd4b	GPL9248__1760__UF_Ppr_AF_103999	FJU.1823.C1___1_nrnt	FJU.1823.C1___1_nrnt	BC065341	WSsznWw7zG74ulwTKPIq	FJU.1823.C1___1_nrnt	NP_945329	w6qt2DZI76JTJWiHTPLw	A_15_P121218	NM_198978	NM_198978	NM_198978	321061	pdcd4b
7955	321061	NM_198978	NP_945329	NW_001878356	-	pdcd4b	GPL9248__1760__UF_Ppr_AF_103999	FJU.1823.C1___1_nrnt	FJU.1823.C1___1_nrnt	BC065341	WSsznWw7zG74ulwTKPIq	FJU.1823.C1___1_nrnt	NP_945329	w6qt2DZI76JTJWiHTPLw	A_15_P121218	NM_198978	NM_198978	NM_198978	321061	pdcd4b
7955	553275	-	-	CR376740	-	mtdhb	GPL9248__13541__UF_Ppr_AF_102255	FJU.6404.C2___1_nrnt	FJU.6404.C2___1_nrnt	CR376740	jI5VTBaci3Dho4saKnF1	FJU.6404.C2___1_nrnt	XP_001923099	dQvyYyDK3l3sjv9L4CsO	A_15_P120409	BC085523	XM_005158257	BC085523	553275	mtdhb
7955	553275	XM_001923064	XP_001923099	NC_007127	-	mtdhb	GPL9248__13541__UF_Ppr_AF_102255	FJU.6404.C2___1_nrnt	FJU.6404.C2___1_nrnt	CR376740	jI5VTBaci3Dho4saKnF1	FJU.6404.C2___1_nrnt	XP_001923099	dQvyYyDK3l3sjv9L4CsO	A_15_P120409	BC085523	XM_005158257	BC085523	553275	mtdhb
7955	553275	XM_001923064	XP_001923099	NW_001877674	-	mtdhb	GPL9248__13541__UF_Ppr_AF_102255	FJU.6404.C2___1_nrnt	FJU.6404.C2___1_nrnt	CR376740	jI5VTBaci3Dho4saKnF1	FJU.6404.C2___1_nrnt	XP_001923099	dQvyYyDK3l3sjv9L4CsO	A_15_P120409	BC085523	XM_005158257	BC085523	553275	mtdhb
7955	436704	NM_001002431	NP_001002431	NC_007113	-	rgs20	GPL9248__15148__UF_Ppr_AF_101064	FJU.7774.C2___1rc_nrnt	FJU.7774.C2___1rc_nrnt	NM_001002431	5u9i23NXXEiSa3w9PP7o	FJU.7774.C2___1rc_nrnt	NP_001002431	7uYVBMisblrX9PIB7BS1	A_15_P115855	NM_001002431	NM_001002431	NM_001002431	436704	rgs20
7955	436704	NM_001002431	NP_001002431	NW_001878670	-	rgs20	GPL9248__15148__UF_Ppr_AF_101064	FJU.7774.C2___1rc_nrnt	FJU.7774.C2___1rc_nrnt	NM_001002431	5u9i23NXXEiSa3w9PP7o	FJU.7774.C2___1rc_nrnt	NP_001002431	7uYVBMisblrX9PIB7BS1	A_15_P115855	NM_001002431	NM_001002431	NM_001002431	436704	rgs20
7955	140633	-	-	BX890608	-	per2	GPL9248__4169__UF_Ppr_AF_110744	gi_72741449___1_nrnt	gi_72741449___1_nrnt	BX890608	kGbrmkad7cTg1SqyHlIt	gi_72741449___1_nrnt	XP_001333765	c2wOSWIG4Oh5KFX3Q2Xr	A_15_P102459	NM_182857	NM_182857	NM_182857	140633	per2
7955	492512	BC153564	AAI53565	-	-	ftsj1	GPL9248__7938__UF_Ppr_AF_107467	FJU.5705.C1___1_nrnt	FJU.5705.C1___1_nrnt	BC153564	HWWuUD7pRtYrWMGTRDGb	FJU.5705.C1___1_nrnt	AAI53565	rW07dzrabVL4qtqTnMe3	A_15_P118586	NM_001007384	NM_001007384	NM_001007384	492512	ftsj1
7955	436663	NM_001002390	NP_001002390	NW_003337086	-	zgc:92045	GPL9248__11121__UF_Ppr_AF_103366	FJU.5689.C1___1_nrnt	FJU.5689.C1___1_nrnt	NM_001002390	pqKtqiO1tJz6vXx4kHNo	FJU.5689.C1___1_nrnt	NP_001002390	WFsV5xbKdzw7ePc7Yive	A_15_P108012	NM_001002390	NM_001002390	NM_001002390	436663	zgc:92045
7955	436893	NM_001002620	NP_001002620	NC_007127	-	coq3	GPL9248__12658__UF_Ppr_AF_118985	FJU.3776.C1___1_nrnt	FJU.3776.C1___1_nrnt	NM_001002620	ALVktcBQuLBbB7wpcgBf	FJU.3776.C1___1_nrnt	NP_001002620	lKpqMef5oQT2prnnrKQN	A_15_P103673	NM_001002620	NM_001002620	NM_001002620	436893	coq3
7955	436893	NM_001002620	NP_001002620	NW_001877686	-	coq3	GPL9248__12658__UF_Ppr_AF_118985	FJU.3776.C1___1_nrnt	FJU.3776.C1___1_nrnt	NM_001002620	ALVktcBQuLBbB7wpcgBf	FJU.3776.C1___1_nrnt	NP_001002620	lKpqMef5oQT2prnnrKQN	A_15_P103673	NM_001002620	NM_001002620	NM_001002620	436893	coq3
7955	503769	BC090706	AAH90706	-	-	zgc:110741	GPL9248__8246__UF_Ppr_AF_112319	FJU_SB_30.425.C1___1_nrnt	FJU_SB_30.425.C1___1_nrnt	BC090706	gK7QRyynfIWvIAeGCSsy	FJU_SB_30.425.C1___1_nrnt	NP_001013365	VCUUPH1mcAeHH5jIMahA	A_15_P106182	NM_001013347	NM_001013347	NM_001013347	503769	zgc:110741
7955	503769	NM_001013347	NP_001013365	NC_007125	-	zgc:110741	GPL9248__8246__UF_Ppr_AF_112319	FJU_SB_30.425.C1___1_nrnt	FJU_SB_30.425.C1___1_nrnt	BC090706	gK7QRyynfIWvIAeGCSsy	FJU_SB_30.425.C1___1_nrnt	NP_001013365	VCUUPH1mcAeHH5jIMahA	A_15_P106182	NM_001013347	NM_001013347	NM_001013347	503769	zgc:110741
7955	503769	NM_001013347	NP_001013365	NW_003040719	-	zgc:110741	GPL9248__8246__UF_Ppr_AF_112319	FJU_SB_30.425.C1___1_nrnt	FJU_SB_30.425.C1___1_nrnt	BC090706	gK7QRyynfIWvIAeGCSsy	FJU_SB_30.425.C1___1_nrnt	NP_001013365	VCUUPH1mcAeHH5jIMahA	A_15_P106182	NM_001013347	NM_001013347	NM_001013347	503769	zgc:110741
7955	450021	NM_001006042	NP_001006042	NC_007112	-	fip1l1b	GPL9248__9681__UF_Ppr_AF_116851	FJU.5300.C3___1rc_nrnt	FJU.5300.C3___1rc_nrnt	NM_001006042	SqRM5Aor2k4htDR7WJzu	FJU.5300.C3___1rc_nrnt	NP_001121404	M6X7IgxQ6fiVAZ2RBWTn	A_15_P108413	NM_001006042	NM_001006042	NM_001006042	450021	fip1l1b
7955	450021	NM_001006042	NP_001006042	NW_001878024	-	fip1l1b	GPL9248__9681__UF_Ppr_AF_116851	FJU.5300.C3___1rc_nrnt	FJU.5300.C3___1rc_nrnt	NM_001006042	SqRM5Aor2k4htDR7WJzu	FJU.5300.C3___1rc_nrnt	NP_001121404	M6X7IgxQ6fiVAZ2RBWTn	A_15_P108413	NM_001006042	NM_001006042	NM_001006042	450021	fip1l1b
7955	553372	BC092986	AAH92986	-	-	zcchc8	GPL9248__3105__UF_Ppr_AF_103385	FJU.6558.C1___1_nrnt	FJU.6558.C1___1_nrnt	BC092986	GW2NTUfYidvJeW8oVFfO	FJU.6558.C1___1_nrnt	AAH92986	e6Yr9Qh3JdBFk9hj3fkL	A_15_P110317	NM_001083818	NM_001083818	NM_001083818	553372	zcchc8
7955	404627	NM_207095	NP_996978	NC_007131	-	six1b	GPL9248__6739__UF_Ppr_AF_108495	FJU.13876.C1___1_nrnt	FJU.13876.C1___1_nrnt	NM_207095	iG6HoCEbcCNfLEnBr3q0	FJU.13876.C1___1_nrnt	NP_996978	ZSL8SSjgQele1INgqSAi	A_15_P103455	NM_207095	NM_207095	NM_207095	404627	six1b
7955	404627	NM_207095	NP_996978	NW_001878137	-	six1b	GPL9248__6739__UF_Ppr_AF_108495	FJU.13876.C1___1_nrnt	FJU.13876.C1___1_nrnt	NM_207095	iG6HoCEbcCNfLEnBr3q0	FJU.13876.C1___1_nrnt	NP_996978	ZSL8SSjgQele1INgqSAi	A_15_P103455	NM_207095	NM_207095	NM_207095	404627	six1b
7955	664718	-	-	BX323079	-	krt1-19d	GPL9248__13749__UF_Ppr_AF_102687	FJU.7422.C2___1rc_nrnt	FJU.7422.C2___1rc_nrnt	BX323079	xXOvmry4pWEjgR9PCTsk	FJU.7422.C2___1rc_nrnt	NP_999959	3uiuJFOrLx1azwvnlGKA	A_15_P109461	ENSDART00000010373	XM_001342753	BC116481	664718	krt1-19d
7955	83413	-	-	BX005218	-	glra4a	GPL9248__9635__UF_Ppr_AF_117744	gi_73507126___1rc_nrnt	gi_73507126___1rc_nrnt	BX005218	P1j84bcOBLm0jdqZqstp	gi_73507126___1rc_nrnt	NP_571857	rPBPeb0NQ4kzl2Dzhwmh	A_15_P115403	XM_005169598	XM_005169598	XM_005169598	83413	glra4a
7955	83413	NM_131782	NP_571857	NC_007125	-	glra4a	GPL9248__9635__UF_Ppr_AF_117744	gi_73507126___1rc_nrnt	gi_73507126___1rc_nrnt	BX005218	P1j84bcOBLm0jdqZqstp	gi_73507126___1rc_nrnt	NP_571857	rPBPeb0NQ4kzl2Dzhwmh	A_15_P115403	XM_005169598	XM_005169598	XM_005169598	83413	glra4a
7955	83413	NM_131782	NP_571857	NW_003040236	-	glra4a	GPL9248__9635__UF_Ppr_AF_117744	gi_73507126___1rc_nrnt	gi_73507126___1rc_nrnt	BX005218	P1j84bcOBLm0jdqZqstp	gi_73507126___1rc_nrnt	NP_571857	rPBPeb0NQ4kzl2Dzhwmh	A_15_P115403	XM_005169598	XM_005169598	XM_005169598	83413	glra4a
7955	83413	BC090676	AAH90676	-	-	glra4a	GPL9248__11556__UF_Ppr_AF_114281	gi_73507127___1_nrnt	gi_73507127___1_nrnt	BC090676	2VHffxNiXUmkulPb5Z52	gi_73507127___1_nrnt	AAH90676	9CyD8ZpiExPK6SH9DqhQ	A_15_P115403	XM_005169598	XM_005169598	XM_005169598	83413	glra4a
7955	565404	-	-	CR388062	-	gpatch8	GPL9248__5715__UF_Ppr_AF_103075	gi_73459842___1_nrnt	gi_73459842___1_nrnt	CR388062	P6uRSAjJIuf5FGKPWdJr	gi_73459842___1_nrnt	XP_693776	KGv984uA72Ff1TSbCpDZ	A_15_P116186	ENSDART00000108937	XM_005164152	BC125884	565404	gpatch8
7955	565404	XM_688684	XP_693776	NC_007114	-	gpatch8	GPL9248__5715__UF_Ppr_AF_103075	gi_73459842___1_nrnt	gi_73459842___1_nrnt	CR388062	P6uRSAjJIuf5FGKPWdJr	gi_73459842___1_nrnt	XP_693776	KGv984uA72Ff1TSbCpDZ	A_15_P116186	ENSDART00000108937	XM_005164152	BC125884	565404	gpatch8
7955	565404	XM_688684	XP_693776	NW_001878804	-	gpatch8	GPL9248__5715__UF_Ppr_AF_103075	gi_73459842___1_nrnt	gi_73459842___1_nrnt	CR388062	P6uRSAjJIuf5FGKPWdJr	gi_73459842___1_nrnt	XP_693776	KGv984uA72Ff1TSbCpDZ	A_15_P116186	ENSDART00000108937	XM_005164152	BC125884	565404	gpatch8
7955	322482	AF295407	AAK97853	-	-	adh8a	GPL9248__2672__UF_Ppr_AF_100038	FJU.223.C2___1_nrnt	FJU.223.C2___1_nrnt	AF295407	KrcqvSUfCKM4TXxnV6d4	FJU.223.C2___1_nrnt	AAK97853	AF295407_1	A_15_P115720	NM_001001946	NM_001001946	NM_001001946	322482	adh8a
7955	550132	-	Q568B7	-	-	gtdc1	GPL9248__6730__UF_Ppr_AF_115729	FJU.9560.C1___1_nrnt	FJU.9560.C1___1_nrnt	NM_001017560	s5C8Zf82pmVhXWOYsHRM	FJU.9560.C1___1_nrnt	Q568B7	GTDC1_DANRE	A_15_P100291	NM_001017560	NM_001017560	NM_001017560	550132	gtdc1
7955	550132	NM_001017560	NP_001017560	NC_007120	-	gtdc1	GPL9248__6730__UF_Ppr_AF_115729	FJU.9560.C1___1_nrnt	FJU.9560.C1___1_nrnt	NM_001017560	s5C8Zf82pmVhXWOYsHRM	FJU.9560.C1___1_nrnt	Q568B7	GTDC1_DANRE	A_15_P100291	NM_001017560	NM_001017560	NM_001017560	550132	gtdc1
7955	550132	NM_001017560	NP_001017560	NW_001879464	-	gtdc1	GPL9248__6730__UF_Ppr_AF_115729	FJU.9560.C1___1_nrnt	FJU.9560.C1___1_nrnt	NM_001017560	s5C8Zf82pmVhXWOYsHRM	FJU.9560.C1___1_nrnt	Q568B7	GTDC1_DANRE	A_15_P100291	NM_001017560	NM_001017560	NM_001017560	550132	gtdc1
7955	336786	BC154336	AAI54337	-	-	psmc1a	GPL9248__9797__UF_Ppr_AF_118373	FJU.4161.C2___1_nrnt	FJU.4161.C2___1_nrnt	BC154336	p4GrpI4n81MMHXBUcePG	FJU.4161.C2___1_nrnt	AAI54337	JEVo282rVVaQ1IbQKVyK	A_15_P116386	NM_200033	NM_200033	NM_200033	336786	psmc1a
7955	326729	NM_198807	NP_942102	NC_007113	-	pif1	GPL9248__12180__UF_Ppr_AF_115660	FJU.682.C4___1_nrnt	FJU.682.C4___1_nrnt	NM_198807	dH0X2ickoNdwDYaYtQNe	FJU.682.C4___1_nrnt	NP_942102	km1WuuqojRmChytmQfrB	A_15_P110408	NM_198807	NM_198807	NM_198807	326729	pif1
7955	326729	NM_198807	NP_942102	NW_001878657	-	pif1	GPL9248__12180__UF_Ppr_AF_115660	FJU.682.C4___1_nrnt	FJU.682.C4___1_nrnt	NM_198807	dH0X2ickoNdwDYaYtQNe	FJU.682.C4___1_nrnt	NP_942102	km1WuuqojRmChytmQfrB	A_15_P110408	NM_198807	NM_198807	NM_198807	326729	pif1
7955	326729	-	-	BX296556	-	pif1	GPL9248__3555__UF_Ppr_AF_106197	gi_73497580___1_nrnt	gi_73497580___1_nrnt	BX296556	zoa5rGqUjpgGefqkT6sr	gi_73497580___1_nrnt	BAN62846	WilgIAoNfVZYZ9jskcsl	A_15_P110408	NM_198807	NM_198807	NM_198807	326729	pif1
7955	404623	NM_207091	NP_996974	NC_007116	-	uprt	GPL9248__9200__UF_Ppr_AF_107846	FJU.9476.C1___1_nrnt	FJU.9476.C1___1_nrnt	NM_207091	QrsIoTzTMWP73Nxu5Bii	FJU.9476.C1___1_nrnt	NP_996974	uV8RT8YewSpEqFkRr7sB	A_15_P108811	NM_207091	NM_207091	NM_207091	404623	uprt
7955	404623	NM_207091	NP_996974	NW_001879000	-	uprt	GPL9248__9200__UF_Ppr_AF_107846	FJU.9476.C1___1_nrnt	FJU.9476.C1___1_nrnt	NM_207091	QrsIoTzTMWP73Nxu5Bii	FJU.9476.C1___1_nrnt	NP_996974	uV8RT8YewSpEqFkRr7sB	A_15_P108811	NM_207091	NM_207091	NM_207091	404623	uprt
7955	558005	BC109416	AAI09417	-	-	rsph9	GPL9248__11613__UF_Ppr_AF_104809	FJU.4456.C1___1_nrnt	FJU.4456.C1___1_nrnt	BC109416	XczzfE2dYc85b32tdzkb	FJU.4456.C1___1_nrnt	NP_001025284	pUDEcEB76Euv5NOx15M6	A_15_P120904	NM_001030113	NM_001030113	NM_001030113	558005	rsph9
7955	558005	NM_001030113	NP_001025284	NC_007115	-	rsph9	GPL9248__11613__UF_Ppr_AF_104809	FJU.4456.C1___1_nrnt	FJU.4456.C1___1_nrnt	BC109416	XczzfE2dYc85b32tdzkb	FJU.4456.C1___1_nrnt	NP_001025284	pUDEcEB76Euv5NOx15M6	A_15_P120904	NM_001030113	NM_001030113	NM_001030113	558005	rsph9
7955	558005	NM_001030113	NP_001025284	NW_001878891	-	rsph9	GPL9248__11613__UF_Ppr_AF_104809	FJU.4456.C1___1_nrnt	FJU.4456.C1___1_nrnt	BC109416	XczzfE2dYc85b32tdzkb	FJU.4456.C1___1_nrnt	NP_001025284	pUDEcEB76Euv5NOx15M6	A_15_P120904	NM_001030113	NM_001030113	NM_001030113	558005	rsph9
7955	352913	-	-	CU463315	-	selm	GPL9248__12851__UF_Ppr_AF_106826	FJU.846.C4___1_nrnt	FJU.846.C4___1_nrnt	CU463315	Tw3cuDgU7n0yYBv0q7mV	FJU.846.C4___1_nrnt	XP_002662240	TBzan0N8zv5f5OkgIiNj	A_15_P114776	NM_178286	NM_178286	NM_178286	352913	selm
7955	393191	NM_200222	NP_956516	NC_007119	-	gpx8	GPL9248__6540__UF_Ppr_AF_110460	FJU.2525.C1___1_nrnt	FJU.2525.C1___1_nrnt	NM_200222	TIJoTET8pGfPXcKyLoJH	FJU.2525.C1___1_nrnt	NP_956516	lUaD9lAMoR6xWVboQJdd	A_15_P115923	NM_200222	NM_200222	NM_200222	393191	gpx8
7955	393191	NM_200222	NP_956516	NW_003334717	-	gpx8	GPL9248__6540__UF_Ppr_AF_110460	FJU.2525.C1___1_nrnt	FJU.2525.C1___1_nrnt	NM_200222	TIJoTET8pGfPXcKyLoJH	FJU.2525.C1___1_nrnt	NP_956516	lUaD9lAMoR6xWVboQJdd	A_15_P115923	NM_200222	NM_200222	NM_200222	393191	gpx8
7955	324573	NM_199689	NP_955983	NC_007118	-	ogfod1	GPL9248__13153__UF_Ppr_AF_115657	FJU.4854.C1___1_nrnt	FJU.4854.C1___1_nrnt	NM_199689	LWgwCuBygOgMVvKZVKXB	FJU.4854.C1___1_nrnt	NP_955983	8esseMDU3BBv0u2fKaRX	A_15_P116457	NM_199689	NM_199689	NM_199689	324573	ogfod1
7955	324573	NM_199689	NP_955983	NW_003039680	-	ogfod1	GPL9248__13153__UF_Ppr_AF_115657	FJU.4854.C1___1_nrnt	FJU.4854.C1___1_nrnt	NM_199689	LWgwCuBygOgMVvKZVKXB	FJU.4854.C1___1_nrnt	NP_955983	8esseMDU3BBv0u2fKaRX	A_15_P116457	NM_199689	NM_199689	NM_199689	324573	ogfod1
7955	334613	AY725818	AAU14809	-	-	fn1b	GPL9248__2451__UF_Ppr_AF_113874	FJU.247.C3___1_nrnt	FJU.247.C3___1_nrnt	AY725818	O10t4LEhMkEQnbnLO6eW	FJU.247.C3___1_nrnt	AAU14809	umNfhJbuJixWBwyT3cQP	A_15_P111775	NM_001013261	NM_001013261	NM_001013261	334613	fn1b
7955	565497	BC122381	AAI22382	-	-	zgc:158852	GPL9248__5967__UF_Ppr_AF_101679	FJU.625.C2___1_nrnt	FJU.625.C2___1_nrnt	BC141785	XpHKqDI4uAtXVeP3ltqY	FJU.625.C2___1_nrnt	AAI22382	Pt5cn9N4OHuVKG7eHQz3	A_15_P119014	NM_001198751	NM_001198751	NM_001198751	565497	zgc:158852
7955	565497	BC141785	AAI41786	-	-	zgc:158852	GPL9248__5967__UF_Ppr_AF_101679	FJU.625.C2___1_nrnt	FJU.625.C2___1_nrnt	BC141785	XpHKqDI4uAtXVeP3ltqY	FJU.625.C2___1_nrnt	AAI22382	Pt5cn9N4OHuVKG7eHQz3	A_15_P119014	NM_001198751	NM_001198751	NM_001198751	565497	zgc:158852
7955	406374	NM_213101	NP_998266	NC_007136	-	hapln3	GPL9248__2117__UF_Ppr_AF_111140	FJU.9319.C1___1_nrnt	FJU.9319.C1___1_nrnt	NM_213101	r6PgP4SAUD9nzsZbUSL7	FJU.9319.C1___1_nrnt	NP_998266	2tySCUe0HLvuOkVtE3iM	A_15_P112225	NM_213101	NM_213101	NM_213101	406374	hapln3
7955	406374	NM_213101	NP_998266	NW_001878587	-	hapln3	GPL9248__2117__UF_Ppr_AF_111140	FJU.9319.C1___1_nrnt	FJU.9319.C1___1_nrnt	NM_213101	r6PgP4SAUD9nzsZbUSL7	FJU.9319.C1___1_nrnt	NP_998266	2tySCUe0HLvuOkVtE3iM	A_15_P112225	NM_213101	NM_213101	NM_213101	406374	hapln3
7955	793730	XM_001332652	XP_001332688	NC_007113	-	rasal2	GPL9248__481__UF_Ppr_AF_113557	gi_73569201___1_nrnt	gi_73569201___1_nrnt	XM_001332652	lohfNLo9P08JXqM3NY7Q	gi_73569201___1_nrnt	XP_001332688	QL8tJYTlwiQjTYVqGaMb	A_15_P110187	ENSDART00000052666	XM_001332652	XM_001332652	793730	rasal2
7955	793730	XM_001332652	XP_001332688	NW_003334160	-	rasal2	GPL9248__481__UF_Ppr_AF_113557	gi_73569201___1_nrnt	gi_73569201___1_nrnt	XM_001332652	lohfNLo9P08JXqM3NY7Q	gi_73569201___1_nrnt	XP_001332688	QL8tJYTlwiQjTYVqGaMb	A_15_P110187	ENSDART00000052666	XM_001332652	XM_001332652	793730	rasal2
7955	793730	XM_001332652	XP_001332688	NC_007113	-	rasal2	GPL9248__3265__UF_Ppr_AF_102782	gi_73575319___1_nrnt	gi_73575319___1_nrnt	XM_001332652	MuPFmHGdJHcaMsYMMjNd	gi_73575319___1_nrnt	XP_001332688	fAvopT1kGlhF4vE7qkpE	A_15_P110187	ENSDART00000052666	XM_001332652	XM_001332652	793730	rasal2
7955	793730	XM_001332652	XP_001332688	NW_003334160	-	rasal2	GPL9248__3265__UF_Ppr_AF_102782	gi_73575319___1_nrnt	gi_73575319___1_nrnt	XM_001332652	MuPFmHGdJHcaMsYMMjNd	gi_73575319___1_nrnt	XP_001332688	fAvopT1kGlhF4vE7qkpE	A_15_P110187	ENSDART00000052666	XM_001332652	XM_001332652	793730	rasal2
7955	492463	BC164271	AAI64271	-	-	neil3	GPL9248__2721__UF_Ppr_AF_113140	FJU.13204.C1___1_nrnt	FJU.13204.C1___1_nrnt	BC164271	BcJhwdgu3YgsoLXS35FO	FJU.13204.C1___1_nrnt	NP_001007336	imOlcxPuvuaKq0gbEtfk	A_15_P117549	NM_001007335	NM_001007335	NM_001007335	492463	neil3
7955	492463	NM_001007335	NP_001007336	NC_007125	-	neil3	GPL9248__2721__UF_Ppr_AF_113140	FJU.13204.C1___1_nrnt	FJU.13204.C1___1_nrnt	BC164271	BcJhwdgu3YgsoLXS35FO	FJU.13204.C1___1_nrnt	NP_001007336	imOlcxPuvuaKq0gbEtfk	A_15_P117549	NM_001007335	NM_001007335	NM_001007335	492463	neil3
7955	492463	NM_001007335	NP_001007336	NW_001877464	-	neil3	GPL9248__2721__UF_Ppr_AF_113140	FJU.13204.C1___1_nrnt	FJU.13204.C1___1_nrnt	BC164271	BcJhwdgu3YgsoLXS35FO	FJU.13204.C1___1_nrnt	NP_001007336	imOlcxPuvuaKq0gbEtfk	A_15_P117549	NM_001007335	NM_001007335	NM_001007335	492463	neil3
7955	564271	BC153311	AAI53312	-	-	chfr	GPL9248__8391__UF_Ppr_AF_113205	FJU.6057.C1___1_nrnt	FJU.6057.C1___1_nrnt	BC153311	yin46sGTvQLLwfLMmp4G	FJU.6057.C1___1_nrnt	AAI53312	vj2nsh8x6dd5BJtA7uNz	A_15_P100543	NM_001100015	NM_001100015	NM_001100015	564271	chfr
7955	560281	NM_001257146	NP_001244075	NC_007114	-	flii	GPL9248__6924__UF_Ppr_AF_108010	FJU.12102.C2___1rc_nrnt	FJU.12102.C2___1rc_nrnt	NM_001257146	FBJIW9DzpKoxMQRCNJsu	FJU.12102.C2___1rc_nrnt	NP_001244075	WviMfpgTm9SFqHKpyNyH	A_15_P115876	NM_001257146	NM_001257146	NM_001257146	560281	flii
7955	560281	NM_001257146	NP_001244075	NW_001878804	-	flii	GPL9248__6924__UF_Ppr_AF_108010	FJU.12102.C2___1rc_nrnt	FJU.12102.C2___1rc_nrnt	NM_001257146	FBJIW9DzpKoxMQRCNJsu	FJU.12102.C2___1rc_nrnt	NP_001244075	WviMfpgTm9SFqHKpyNyH	A_15_P115876	NM_001257146	NM_001257146	NM_001257146	560281	flii
7955	792041	BC115233	AAI15234	-	-	tbxas1	GPL9248__6573__UF_Ppr_AF_101930	FJU.10698.C2___1_nrnt	FJU.10698.C2___1_nrnt	BC115233	mb9bs9J6G2456FZp3wfm	FJU.10698.C2___1_nrnt	NP_991172	FAOqxQdTv0bVO8LgMXyf	A_15_P108159	NM_205609	NM_205609	NM_205609	792041	tbxas1
7955	792041	NM_205609	NP_991172	NC_007129	-	tbxas1	GPL9248__6573__UF_Ppr_AF_101930	FJU.10698.C2___1_nrnt	FJU.10698.C2___1_nrnt	BC115233	mb9bs9J6G2456FZp3wfm	FJU.10698.C2___1_nrnt	NP_991172	FAOqxQdTv0bVO8LgMXyf	A_15_P108159	NM_205609	NM_205609	NM_205609	792041	tbxas1
7955	792041	NM_205609	NP_991172	NW_001877855	-	tbxas1	GPL9248__6573__UF_Ppr_AF_101930	FJU.10698.C2___1_nrnt	FJU.10698.C2___1_nrnt	BC115233	mb9bs9J6G2456FZp3wfm	FJU.10698.C2___1_nrnt	NP_991172	FAOqxQdTv0bVO8LgMXyf	A_15_P108159	NM_205609	NM_205609	NM_205609	792041	tbxas1
7955	792041	-	-	BX927072	-	tbxas1	GPL9248__5252__UF_Ppr_AF_112909	gi_73453857___1_nrnt	gi_73453857___1_nrnt	BX927072	VIenbq1q34ZPmtegNN2A	gi_73453857___1_nrnt	EGV99405	zmsNCi7AWR6EPZswVDGC	A_15_P108159	NM_205609	NM_205609	NM_205609	792041	tbxas1
7955	394009	NM_201034	NP_957328	NC_007134	-	srm	GPL9248__5680__UF_Ppr_AF_114516	FJU.403.C2___1rc_nrnt	FJU.403.C2___1rc_nrnt	NM_201034	PVlgen7sVH6ADTOanhai	FJU.403.C2___1rc_nrnt	NP_957328	UODWpuQqLn882x2HueUN	A_15_P110144	NM_201034	NM_201034	NM_201034	394009	srm
7955	394009	NM_201034	NP_957328	NW_001878411	-	srm	GPL9248__5680__UF_Ppr_AF_114516	FJU.403.C2___1rc_nrnt	FJU.403.C2___1rc_nrnt	NM_201034	PVlgen7sVH6ADTOanhai	FJU.403.C2___1rc_nrnt	NP_957328	UODWpuQqLn882x2HueUN	A_15_P110144	NM_201034	NM_201034	NM_201034	394009	srm
7955	561722	BC139578	AAI39579	-	-	si:dkey-222f8.3	GPL9248__13024__UF_Ppr_AF_119017	FJU.3840.C1___1_nrnt	FJU.3840.C1___1_nrnt	BC139578	Za86QGgX0a4xv06uBvgv	FJU.3840.C1___1_nrnt	AAI39579	m9tMn2Ox7TxKR3PbyZee	A_15_P108797	NM_001044967	NM_001044967	NM_001044967	561722	si:dkey-222f8.3
7955	445104	-	-	CU681836	-	zgc:91999	GPL9248__14849__UF_Ppr_AF_117626	FJU.11281.C1___1_nrnt	FJU.11281.C1___1_nrnt	CU681836	c4Y0In21oonr0hD94TL0	FJU.11281.C1___1_nrnt	XP_003201401	n1p2w32gOJqrDbWCwubF	A_15_P108473	NM_001003498	NM_001003498	NM_001003498	445104	zgc:91999
7955	445104	BC154284	AAI54285	-	-	zgc:91999	GPL9248__4887__UF_Ppr_AF_104339	FJU_SB_30.115.C2___1_nrnt	FJU_SB_30.115.C2___1_nrnt	BC154284	aHmwVHFhHRjzyFiLrLg2	FJU_SB_30.115.C2___1_nrnt	AAI54285	DonUtoZKLs99SZ7HUYEB	A_15_P108473	NM_001003498	NM_001003498	NM_001003498	445104	zgc:91999
7955	30592	NM_131329	NP_571404	NC_007119	-	myl7	GPL9248__8943__UF_Ppr_AF_104421	FJU.12193.C1___1_nrnt	FJU.12193.C1___1_nrnt	NM_131329	MHomYmlUBbkmLhAzUqn9	FJU.12193.C1___1_nrnt	NP_571404	5xfHoWi42OCC8DsijHSz	A_15_P115062	NM_131329	NM_131329	NM_131329	30592	myl7
7955	30592	NM_131329	NP_571404	NW_001879399	-	myl7	GPL9248__8943__UF_Ppr_AF_104421	FJU.12193.C1___1_nrnt	FJU.12193.C1___1_nrnt	NM_131329	MHomYmlUBbkmLhAzUqn9	FJU.12193.C1___1_nrnt	NP_571404	5xfHoWi42OCC8DsijHSz	A_15_P115062	NM_131329	NM_131329	NM_131329	30592	myl7
7955	326102	DQ177323	ABA54452	-	-	hhip	GPL9248__9279__UF_Ppr_AF_104139	FJU.7955.C1___1_nrnt	FJU.7955.C1___1_nrnt	DQ177323	WQQbzEvoRi8mzT7whbm9	FJU.7955.C1___1_nrnt	ABA54452	Hy8yWKOlqbzFrpLaayNw	A_15_P118583	NM_001080012	NM_001080012	NM_001080012	326102	hhip
7955	30677	AF204241	AAF18448	-	-	tpst1	GPL9248__14616__UF_Ppr_AF_114425	FJU.9417.C3___1rc_nrnt	FJU.9417.C3___1rc_nrnt	NM_131403	1ltAThcQbJt8HadZQVUt	FJU.9417.C3___1rc_nrnt	AAF18448	AF204241_1	A_15_P111126	NM_131403	NM_131403	NM_131403	30677	tpst1
7955	30677	NM_131403	NP_571478	NC_007126	-	tpst1	GPL9248__14616__UF_Ppr_AF_114425	FJU.9417.C3___1rc_nrnt	FJU.9417.C3___1rc_nrnt	NM_131403	1ltAThcQbJt8HadZQVUt	FJU.9417.C3___1rc_nrnt	AAF18448	AF204241_1	A_15_P111126	NM_131403	NM_131403	NM_131403	30677	tpst1
7955	30677	NM_131403	NP_571478	NW_001877557	-	tpst1	GPL9248__14616__UF_Ppr_AF_114425	FJU.9417.C3___1rc_nrnt	FJU.9417.C3___1rc_nrnt	NM_131403	1ltAThcQbJt8HadZQVUt	FJU.9417.C3___1rc_nrnt	AAF18448	AF204241_1	A_15_P111126	NM_131403	NM_131403	NM_131403	30677	tpst1
7955	445374	CU458871	CAM60084	-	-	negr1	GPL9248__348__UF_Ppr_AF_106623	FJU.10721.C2___1rc_nrnt	FJU.10721.C2___1rc_nrnt	NM_001003851	rHgPRVeTk6VSF2BlztgZ	FJU.10721.C2___1rc_nrnt	CAM60084	Y2GjU24uQHOnPaxyJZbT	A_15_P105844	NM_001003851	NM_001003851	NM_001003851	445374	negr1
7955	445374	NM_001003851	NP_001003851	NC_007117	-	negr1	GPL9248__348__UF_Ppr_AF_106623	FJU.10721.C2___1rc_nrnt	FJU.10721.C2___1rc_nrnt	NM_001003851	rHgPRVeTk6VSF2BlztgZ	FJU.10721.C2___1rc_nrnt	CAM60084	Y2GjU24uQHOnPaxyJZbT	A_15_P105844	NM_001003851	NM_001003851	NM_001003851	445374	negr1
7955	445374	NM_001003851	NP_001003851	NW_001879146	-	negr1	GPL9248__348__UF_Ppr_AF_106623	FJU.10721.C2___1rc_nrnt	FJU.10721.C2___1rc_nrnt	NM_001003851	rHgPRVeTk6VSF2BlztgZ	FJU.10721.C2___1rc_nrnt	CAM60084	Y2GjU24uQHOnPaxyJZbT	A_15_P105844	NM_001003851	NM_001003851	NM_001003851	445374	negr1
7955	445487	NM_001004115	NP_001004115	NC_007128	-	fuca2	GPL9248__14101__UF_Ppr_AF_117598	FJU_SB_30.403.C1___1_nrnt	FJU_SB_30.403.C1___1_nrnt	NM_001004115	y1bWaMtYmj1PSFvxuWvB	FJU_SB_30.403.C1___1_nrnt	NP_001004115	R5Vnr2yyiJrA9THwTF4x	A_15_P102984	NM_001004115	NM_001004115	NM_001004115	445487	fuca2
7955	445487	NM_001004115	NP_001004115	NW_001877750	-	fuca2	GPL9248__14101__UF_Ppr_AF_117598	FJU_SB_30.403.C1___1_nrnt	FJU_SB_30.403.C1___1_nrnt	NM_001004115	y1bWaMtYmj1PSFvxuWvB	FJU_SB_30.403.C1___1_nrnt	NP_001004115	R5Vnr2yyiJrA9THwTF4x	A_15_P102984	NM_001004115	NM_001004115	NM_001004115	445487	fuca2
7955	447876	NM_001004615	NP_001004615	NC_007124	-	pqlc3	GPL9248__8192__UF_Ppr_AF_114480	gi_73691563___1_nrnt	gi_73691563___1_nrnt	NM_001004615	UQkQIA3l8uvZQ5DyGxkD	gi_73691563___1_nrnt	NP_001004615	hT1ALgMGmC3GtuuhI0t1	A_15_P118339	NM_001004615	NM_001004615	NM_001004615	447876	pqlc3
7955	447876	NM_001004615	NP_001004615	NW_001877341	-	pqlc3	GPL9248__8192__UF_Ppr_AF_114480	gi_73691563___1_nrnt	gi_73691563___1_nrnt	NM_001004615	UQkQIA3l8uvZQ5DyGxkD	gi_73691563___1_nrnt	NP_001004615	hT1ALgMGmC3GtuuhI0t1	A_15_P118339	NM_001004615	NM_001004615	NM_001004615	447876	pqlc3
7955	321346	BC065895	AAH65895	-	-	phb	GPL9248__6622__UF_Ppr_AF_111867	FJU.5192.C1___1_nrnt	FJU.5192.C1___1_nrnt	BC065895	TU6VINSOB5HfajVWJeK8	FJU.5192.C1___1_nrnt	NP_958454	i8kwVCPaiPMOjLn7vfmD	A_15_P100517	NM_201297	NM_201297	NM_201297	321346	phb
7955	321346	NM_201297	NP_958454	NC_007114	-	phb	GPL9248__6622__UF_Ppr_AF_111867	FJU.5192.C1___1_nrnt	FJU.5192.C1___1_nrnt	BC065895	TU6VINSOB5HfajVWJeK8	FJU.5192.C1___1_nrnt	NP_958454	i8kwVCPaiPMOjLn7vfmD	A_15_P100517	NM_201297	NM_201297	NM_201297	321346	phb
7955	321346	NM_201297	NP_958454	NW_001878789	-	phb	GPL9248__6622__UF_Ppr_AF_111867	FJU.5192.C1___1_nrnt	FJU.5192.C1___1_nrnt	BC065895	TU6VINSOB5HfajVWJeK8	FJU.5192.C1___1_nrnt	NP_958454	i8kwVCPaiPMOjLn7vfmD	A_15_P100517	NM_201297	NM_201297	NM_201297	321346	phb
7955	321346	-	-	BX936308	-	phb	GPL9248__9072__UF_Ppr_AF_101941	gi_72717370___1_nrnt	gi_72717370___1_nrnt	BX936308	TFOAo4vZxq1NryLdUife	gi_72717370___1_nrnt	NP_998700	ztEOVb9YRnwEzCGyXZXj	A_15_P100517	NM_201297	NM_201297	NM_201297	321346	phb
7955	556994	-	-	BX927289	-	ppm1la	GPL9248__5448__UF_Ppr_AF_116182	gi_73630791___1rc_nrnt	gi_73630791___1rc_nrnt	BX927289	GvB03esOWzffaQyeKnMP	gi_73630791___1rc_nrnt	NP_001093211	ahRwct9RlxkYnUP5OgMQ	A_15_P112017	NM_001077600	NM_001077600	NM_001077600	556994	ppm1la
7955	556994	-	-	CU467637	-	ppm1la	GPL9248__4219__UF_Ppr_AF_111957	FJU.2538.C1___1rc_nrnt-1	FJU.2538.C1___1rc_nrnt-1	CU467637	4xxom4bzSXzmXtYCAvPH	FJU.2538.C1___1rc_nrnt-1	XP_003451039	OubTQzw3mlb1ssKcwJGQ	A_15_P112017	NM_001077600	NM_001077600	NM_001077600	556994	ppm1la
7955	556994	NM_001077600	NP_001071068	NC_007113	-	ppm1la	GPL9248__10965__UF_Ppr_AF_110027	FJU.6372.C1___1_nrnt	FJU.6372.C1___1_nrnt	NM_001077600	b4ls2RVbXxTn8wkzm5VX	FJU.6372.C1___1_nrnt	NP_001071068	uQ907Cj4iEiyexd2I2aH	A_15_P112017	NM_001077600	NM_001077600	NM_001077600	556994	ppm1la
7955	556994	NM_001077600	NP_001071068	NW_001878646	-	ppm1la	GPL9248__10965__UF_Ppr_AF_110027	FJU.6372.C1___1_nrnt	FJU.6372.C1___1_nrnt	NM_001077600	b4ls2RVbXxTn8wkzm5VX	FJU.6372.C1___1_nrnt	NP_001071068	uQ907Cj4iEiyexd2I2aH	A_15_P112017	NM_001077600	NM_001077600	NM_001077600	556994	ppm1la
7955	286779	BC059488	AAH59488	-	-	atp6v1h	GPL9248__5453__UF_Ppr_AF_117505	FJU.3793.C2___1_nrnt	FJU.3793.C2___1_nrnt	BC059488	NruZrfIxrPORg7wtvGbo	FJU.3793.C2___1_nrnt	AAH59488	ErN32TzaV8gPAXxSUHQ4	A_15_P109224	NM_173270	NM_173270	NM_173270	286779	atp6v1h
7955	286779	-	-	AL929096	-	atp6v1h	GPL9248__15413__UF_Ppr_AF_107761	FJU.8310.C1___1_nrnt	FJU.8310.C1___1_nrnt	AL929096	zldeSjSDbLL8I91HvaOe	FJU.8310.C1___1_nrnt	XP_001341669	MaXugCXDachV8dEgEAVN	A_15_P109224	NM_173270	NM_173270	NM_173270	286779	atp6v1h
7955	393399	-	-	BX855588	-	sinup	GPL9248__2867__UF_Ppr_AF_109321	FJU.5690.C1___1_nrnt	FJU.5690.C1___1_nrnt	BX855588	VEvWSzoXCHcird4os0kW	FJU.5690.C1___1_nrnt	NP_001076522	0hyL2nmb01HiR3S3ArOS	A_15_P110436	NM_197937	NM_197937	NM_197937	393399	sinup
7955	393399	NM_197937	NP_922919	NC_007115	-	sinup	GPL9248__5611__UF_Ppr_AF_118731	FJU.666.C3___1_nr1nt0	FJU.666.C3___1_nr1nt0	NM_197937	JUhHuYDra3LkJ96zyiWP	FJU.666.C3___1_nr1nt0	NP_922919	4ZGKTYnuAExhnR6PnvEW	A_15_P110436	NM_197937	NM_197937	NM_197937	393399	sinup
7955	393399	NM_197937	NP_922919	NW_001878915	-	sinup	GPL9248__5611__UF_Ppr_AF_118731	FJU.666.C3___1_nr1nt0	FJU.666.C3___1_nr1nt0	NM_197937	JUhHuYDra3LkJ96zyiWP	FJU.666.C3___1_nr1nt0	NP_922919	4ZGKTYnuAExhnR6PnvEW	A_15_P110436	NM_197937	NM_197937	NM_197937	393399	sinup
7955	406774	BC097063	AAH97063	-	-	sec23a	GPL9248__8935__UF_Ppr_AF_100092	FJU.7073.C2___1rc_nrnt	FJU.7073.C2___1rc_nrnt	BC097063	JEwAlhPNCv3oFPGCb0Zm	FJU.7073.C2___1rc_nrnt	AAH97063	Q4vzaQHZZzApJaKuXUhT	A_15_P120998	NM_213465	NM_213465	NM_213465	406774	sec23a
7955	323426	XM_704562	XP_709654	NC_007118	-	mphosph10	GPL9248__10358__UF_Ppr_AF_108269	FJU.12060.C1___1_nrnt	FJU.12060.C1___1_nrnt	XM_704562	YZDpMhLiXzX7QN2TvdAX	FJU.12060.C1___1_nrnt	XP_709654	TtuJQ1cHDXbSTFAJ1msa	A_15_P109539	ENSDART00000004782	XM_704562	BC049436	323426	mphosph10
7955	323426	XM_704562	XP_709654	NW_003039680	-	mphosph10	GPL9248__10358__UF_Ppr_AF_108269	FJU.12060.C1___1_nrnt	FJU.12060.C1___1_nrnt	XM_704562	YZDpMhLiXzX7QN2TvdAX	FJU.12060.C1___1_nrnt	XP_709654	TtuJQ1cHDXbSTFAJ1msa	A_15_P109539	ENSDART00000004782	XM_704562	BC049436	323426	mphosph10
7955	393487	NM_200515	NP_956809	NC_007122	-	pank4	GPL9248__597__UF_Ppr_AF_101125	FJU.5632.C1___1_nrnt	FJU.5632.C1___1_nrnt	NM_200515	nNRLLbTl01YPzwXhC2Fj	FJU.5632.C1___1_nrnt	NP_956809	SysvESfyTd9olUkixKVi	A_15_P107663	NM_200515	NM_200515	NM_200515	393487	pank4
7955	393487	NM_200515	NP_956809	NW_001877146	-	pank4	GPL9248__597__UF_Ppr_AF_101125	FJU.5632.C1___1_nrnt	FJU.5632.C1___1_nrnt	NM_200515	nNRLLbTl01YPzwXhC2Fj	FJU.5632.C1___1_nrnt	NP_956809	SysvESfyTd9olUkixKVi	A_15_P107663	NM_200515	NM_200515	NM_200515	393487	pank4
7955	560828	NM_212784	NP_997949	NC_007128	-	rpl13a	GPL9248__13675__UF_Ppr_AF_117519	FJU.511.C3___1_nrnt	FJU.511.C3___1_nrnt	NM_212784	MnZZRLvxzGI20OZZLoyH	FJU.511.C3___1_nrnt	XP_003962761	QmDqD20W1F156jzZw10j	A_15_P113944	ENSDART00000064739	xovNuvgwz3XVjsmnBvgV	EV555810	560828	rpl13a
7955	560828	NM_212784	NP_997949	NW_001877738	-	rpl13a	GPL9248__13675__UF_Ppr_AF_117519	FJU.511.C3___1_nrnt	FJU.511.C3___1_nrnt	NM_212784	MnZZRLvxzGI20OZZLoyH	FJU.511.C3___1_nrnt	XP_003962761	QmDqD20W1F156jzZw10j	A_15_P113944	ENSDART00000064739	xovNuvgwz3XVjsmnBvgV	EV555810	560828	rpl13a
7955	560828	-	-	CR352220	-	rpl13a	GPL9248__13853__UF_Ppr_AF_112101	FJU.9582.C1___1_nrnt	FJU.9582.C1___1_nrnt	CR352220	yKOvJHRANWCLKnRG6YdC	FJU.9582.C1___1_nrnt	XP_690924	WHlLUGESRD00uu1AN69k	A_15_P113944	ENSDART00000064739	xovNuvgwz3XVjsmnBvgV	EV555810	560828	rpl13a
7955	403068	BC049444	AAH49444	-	-	alg2	GPL9248__4685__UF_Ppr_AF_111959	FJU.2588.C1___1_nrnt	FJU.2588.C1___1_nrnt	NM_001104936	2o6zRpI9AGVE4EmfZAcg	FJU.2588.C1___1_nrnt	AAH49444	yhEaQRc9q0WxhUfp1bX0	A_15_P104364	NM_001104936	NM_001104936	NM_001104936	403068	alg2
7955	403068	NM_001104936	NP_001098406	NC_007127	-	alg2	GPL9248__4685__UF_Ppr_AF_111959	FJU.2588.C1___1_nrnt	FJU.2588.C1___1_nrnt	NM_001104936	2o6zRpI9AGVE4EmfZAcg	FJU.2588.C1___1_nrnt	AAH49444	yhEaQRc9q0WxhUfp1bX0	A_15_P104364	NM_001104936	NM_001104936	NM_001104936	403068	alg2
7955	403068	NM_001104936	NP_001098406	NW_001877665	-	alg2	GPL9248__4685__UF_Ppr_AF_111959	FJU.2588.C1___1_nrnt	FJU.2588.C1___1_nrnt	NM_001104936	2o6zRpI9AGVE4EmfZAcg	FJU.2588.C1___1_nrnt	AAH49444	yhEaQRc9q0WxhUfp1bX0	A_15_P104364	NM_001104936	NM_001104936	NM_001104936	403068	alg2
7955	550422	NM_001017727	NP_001017727	NC_007122	-	pecr	GPL9248__13648__UF_Ppr_AF_101719	FJU.4017.C1___1_nrnt	FJU.4017.C1___1_nrnt	NM_001017727	r7AAINn6tsLwlvYh8qNp	FJU.4017.C1___1_nrnt	NP_001017727	0meplDo4Y4BG6bmx2NxH	A_15_P115217	NM_001017727	NM_001017727	NM_001017727	550422	pecr
7955	550422	NM_001017727	NP_001017727	NW_003039988	-	pecr	GPL9248__13648__UF_Ppr_AF_101719	FJU.4017.C1___1_nrnt	FJU.4017.C1___1_nrnt	NM_001017727	r7AAINn6tsLwlvYh8qNp	FJU.4017.C1___1_nrnt	NP_001017727	0meplDo4Y4BG6bmx2NxH	A_15_P115217	NM_001017727	NM_001017727	NM_001017727	550422	pecr
7955	492492	NM_001007364	NP_001007365	NC_007113	-	cope	GPL9248__1895__UF_Ppr_AF_116037	FJU.5354.C1___1_nrnt	FJU.5354.C1___1_nrnt	NM_001007364	twU84DAuEJ34XBNuCCBi	FJU.5354.C1___1_nrnt	NP_001007365	HOOpq9jHyjs4wpzleibq	A_15_P107921	NM_001007364	NM_001007364	NM_001007364	492492	cope
7955	492492	NM_001007364	NP_001007365	NW_001878649	-	cope	GPL9248__1895__UF_Ppr_AF_116037	FJU.5354.C1___1_nrnt	FJU.5354.C1___1_nrnt	NM_001007364	twU84DAuEJ34XBNuCCBi	FJU.5354.C1___1_nrnt	NP_001007365	HOOpq9jHyjs4wpzleibq	A_15_P107921	NM_001007364	NM_001007364	NM_001007364	492492	cope
7955	286746	-	Q6NV26	-	-	sdad1	GPL9248__5521__UF_Ppr_AF_115465	FJU.872.C2___1rc_nrnt	FJU.872.C2___1rc_nrnt	NM_173230	cu0Qiz4rEuNguhsqxnMU	FJU.872.C2___1rc_nrnt	Q6NV26	SDA1_DANRE	A_15_P101658	NM_173230	NM_173230	NM_173230	286746	sdad1
7955	286746	NM_173230	NP_775337	NC_007132	-	sdad1	GPL9248__5521__UF_Ppr_AF_115465	FJU.872.C2___1rc_nrnt	FJU.872.C2___1rc_nrnt	NM_173230	cu0Qiz4rEuNguhsqxnMU	FJU.872.C2___1rc_nrnt	Q6NV26	SDA1_DANRE	A_15_P101658	NM_173230	NM_173230	NM_173230	286746	sdad1
7955	286746	NM_173230	NP_775337	NW_001878254	-	sdad1	GPL9248__5521__UF_Ppr_AF_115465	FJU.872.C2___1rc_nrnt	FJU.872.C2___1rc_nrnt	NM_173230	cu0Qiz4rEuNguhsqxnMU	FJU.872.C2___1rc_nrnt	Q6NV26	SDA1_DANRE	A_15_P101658	NM_173230	NM_173230	NM_173230	286746	sdad1
7955	436595	NM_001002323	NP_001002323	NC_007132	-	nudt2	GPL9248__1355__UF_Ppr_AF_107751	gi_73561410___1_nrnt	gi_73561410___1_nrnt	NM_001002323	Ojcc04a0DzffDQyjQ9Td	gi_73561410___1_nrnt	NP_001002323	uTMBQbQeQtF86gEec1Qk	A_15_P110797	NM_001002323	NM_001002323	NM_001002323	436595	nudt2
7955	436595	NM_001002323	NP_001002323	NW_001878201	-	nudt2	GPL9248__1355__UF_Ppr_AF_107751	gi_73561410___1_nrnt	gi_73561410___1_nrnt	NM_001002323	Ojcc04a0DzffDQyjQ9Td	gi_73561410___1_nrnt	NP_001002323	uTMBQbQeQtF86gEec1Qk	A_15_P110797	NM_001002323	NM_001002323	NM_001002323	436595	nudt2
7955	436595	-	-	CU694487	-	nudt2	GPL9248__3949__UF_Ppr_AF_118304	FJU.11349.C1___1_nrnt	FJU.11349.C1___1_nrnt	CU694487	nOGMYi9DQs5FpFGCP1xk	FJU.11349.C1___1_nrnt	XP_691270	u0CdBEKtDzGuqVVHI77R	A_15_P110797	NM_001002323	NM_001002323	NM_001002323	436595	nudt2
7955	436595	-	-	CU694487	-	nudt2	GPL9248__4417__UF_Ppr_AF_103070	FJU.3131.C1___1_nrnt	FJU.3131.C1___1_nrnt	CU694487	N0pLuq9udzf6FlpRzR46	FJU.3131.C1___1_nrnt	CBN81120	C1otB7EVdbe2QTrHeqtk	A_15_P110797	NM_001002323	NM_001002323	NM_001002323	436595	nudt2
7955	100005300	-	-	BX511265	-	lcmt2	GPL9248__14296__UF_Ppr_AF_102297	FJU.6297.C1___1_nrnt	FJU.6297.C1___1_nrnt	BX511265	PSHSb4rc8jMiezOPRNX1	FJU.6297.C1___1_nrnt	CAI11698	lTNNmX8BQx5kRBLwT3D9	A_15_P107278	ENSDART00000144481	KzMHzjsgc7W5Nv6bbwMc	BC080224	100005300	lcmt2
7955	100005300	NM_001128557	NP_001122029	NC_007120	-	lcmt2	GPL9248__10204__UF_Ppr_AF_110617	FJU.6297.C2___1rc_nrnt	FJU.6297.C2___1rc_nrnt	NM_001128557	O7Y7rWRtGarcIGmLTtcg	FJU.6297.C2___1rc_nrnt	NP_001122029	MPIARLoBl9LAoVcjQPiq	A_15_P107278	ENSDART00000144481	KzMHzjsgc7W5Nv6bbwMc	BC080224	100005300	lcmt2
7955	100005300	NM_001128557	NP_001122029	NW_001879471	-	lcmt2	GPL9248__10204__UF_Ppr_AF_110617	FJU.6297.C2___1rc_nrnt	FJU.6297.C2___1rc_nrnt	NM_001128557	O7Y7rWRtGarcIGmLTtcg	FJU.6297.C2___1rc_nrnt	NP_001122029	MPIARLoBl9LAoVcjQPiq	A_15_P107278	ENSDART00000144481	KzMHzjsgc7W5Nv6bbwMc	BC080224	100005300	lcmt2
7955	323579	NM_001005391	NP_001005391	NC_007121	-	cltca	GPL9248__3645__UF_Ppr_AF_116384	FJU.2859.C2___1rc_nrnt	FJU.2859.C2___1rc_nrnt	NM_001005391	PywipHfVK1UeC3bxUZeD	FJU.2859.C2___1rc_nrnt	NP_001005391	Bu08FLfhD6L4YB8rRZm4	A_15_P119337	NM_001005391	NM_001005391	NM_001005391	323579	cltca
7955	323579	NM_001005391	NP_001005391	NW_003334887	-	cltca	GPL9248__3645__UF_Ppr_AF_116384	FJU.2859.C2___1rc_nrnt	FJU.2859.C2___1rc_nrnt	NM_001005391	PywipHfVK1UeC3bxUZeD	FJU.2859.C2___1rc_nrnt	NP_001005391	Bu08FLfhD6L4YB8rRZm4	A_15_P119337	NM_001005391	NM_001005391	NM_001005391	323579	cltca
7955	323579	-	-	CR392341	-	cltca	GPL9248__14420__UF_Ppr_AF_106942	FJU.2859.C3___1_nrnt	FJU.2859.C3___1_nrnt	CR392341	snumsXrvcnQE1BcqRrqt	FJU.2859.C3___1_nrnt	NP_001106615	nrgVuq4a8VZ1lI8kMKdD	A_15_P119337	NM_001005391	NM_001005391	NM_001005391	323579	cltca
7955	393647	NM_200674	NP_956968	NC_007130	-	dus3l	GPL9248__7452__UF_Ppr_AF_108727	FJU.7372.C2___1_nrnt	FJU.7372.C2___1_nrnt	NM_200674	jpCnOih0rxUfJk8LxnDB	FJU.7372.C2___1_nrnt	NP_956968	k39U7MrMMvxhbXGcrrnq	A_15_P111135	ENSDART00000147780	HIw8uJo757SqKmFTBUHU	HIw8uJo757SqKmFTBUHU	393647	dus3l
7955	393647	NM_200674	NP_956968	NW_001877932	-	dus3l	GPL9248__7452__UF_Ppr_AF_108727	FJU.7372.C2___1_nrnt	FJU.7372.C2___1_nrnt	NM_200674	jpCnOih0rxUfJk8LxnDB	FJU.7372.C2___1_nrnt	NP_956968	k39U7MrMMvxhbXGcrrnq	A_15_P111135	ENSDART00000147780	HIw8uJo757SqKmFTBUHU	HIw8uJo757SqKmFTBUHU	393647	dus3l
7955	393647	-	-	CU571385	-	dus3l	GPL9248__15098__UF_Ppr_AF_106352	FJU_SB_30.481.C1___1_nrnt	FJU_SB_30.481.C1___1_nrnt	CU571385	L9N9R1kJPYMDPPAQvaww	FJU_SB_30.481.C1___1_nrnt	NP_998164	brNMLmIXvhOPdisbtC41	A_15_P111135	ENSDART00000147780	HIw8uJo757SqKmFTBUHU	HIw8uJo757SqKmFTBUHU	393647	dus3l
7955	447926	NM_001004664	NP_001004664	NC_007119	-	zgc:103670	GPL9248__2207__UF_Ppr_AF_107205	FJU_SB_30.507.C1___1_nrnt	FJU_SB_30.507.C1___1_nrnt	NM_001004664	F76ZXA11PwurdFM6v6da	FJU_SB_30.507.C1___1_nrnt	XP_004544524	89OHkMwCgtXCvdMERXmw	A_15_P103286	NM_001004664	NM_001004664	NM_001004664	447926	zgc:103670
7955	447926	NM_001004664	NP_001004664	NW_001879345	-	zgc:103670	GPL9248__2207__UF_Ppr_AF_107205	FJU_SB_30.507.C1___1_nrnt	FJU_SB_30.507.C1___1_nrnt	NM_001004664	F76ZXA11PwurdFM6v6da	FJU_SB_30.507.C1___1_nrnt	XP_004544524	89OHkMwCgtXCvdMERXmw	A_15_P103286	NM_001004664	NM_001004664	NM_001004664	447926	zgc:103670
7955	550500	NM_001017802	NP_001017802	NC_007116	-	zgc:110329	GPL9248__1069__UF_Ppr_AF_101938	FJU.1688.C2___1rc_nrnt	FJU.1688.C2___1rc_nrnt	NM_001017802	0z8u51JvoR3IWQ85NZ6z	FJU.1688.C2___1rc_nrnt	NP_001017802	qerEobXnDaSb5NUpRMyZ	A_15_P107162	NM_001017802	NM_001017802	NM_001017802	550500	zgc:110329
7955	550500	NM_001017802	NP_001017802	NW_003334370	-	zgc:110329	GPL9248__1069__UF_Ppr_AF_101938	FJU.1688.C2___1rc_nrnt	FJU.1688.C2___1rc_nrnt	NM_001017802	0z8u51JvoR3IWQ85NZ6z	FJU.1688.C2___1rc_nrnt	NP_001017802	qerEobXnDaSb5NUpRMyZ	A_15_P107162	NM_001017802	NM_001017802	NM_001017802	550500	zgc:110329
7955	558186	BC124261	AAI24262	-	-	enosf1	GPL9248__6519__UF_Ppr_AF_117316	gi_73574135___1_nrnt	gi_73574135___1_nrnt	NM_001076742	cIMys6LTpmI9FnjEX2wL	gi_73574135___1_nrnt	AAI24262	iB0yJZ5uF6wieTVZSEmZ	A_15_P100977	NM_001076742	NM_001076742	NM_001076742	558186	enosf1
7955	558186	NM_001076742	NP_001070210	NC_007118	-	enosf1	GPL9248__6519__UF_Ppr_AF_117316	gi_73574135___1_nrnt	gi_73574135___1_nrnt	NM_001076742	cIMys6LTpmI9FnjEX2wL	gi_73574135___1_nrnt	AAI24262	iB0yJZ5uF6wieTVZSEmZ	A_15_P100977	NM_001076742	NM_001076742	NM_001076742	558186	enosf1
7955	558186	NM_001076742	NP_001070210	NW_001879278	-	enosf1	GPL9248__6519__UF_Ppr_AF_117316	gi_73574135___1_nrnt	gi_73574135___1_nrnt	NM_001076742	cIMys6LTpmI9FnjEX2wL	gi_73574135___1_nrnt	AAI24262	iB0yJZ5uF6wieTVZSEmZ	A_15_P100977	NM_001076742	NM_001076742	NM_001076742	558186	enosf1
7955	436716	-	CAE30417	AL844847	-	opn1lw2	GPL9248__2802__UF_Ppr_AF_112917	FJU.9171.C1___1_nrnt	FJU.9171.C1___1_nrnt	AL844847	5re6fjNqiii1kzqZ2yoc	FJU.9171.C1___1_nrnt	NP_001038225	UdGN0WDeQHqrtmeAFIM3	A_15_P119429	NM_001002443	NM_001002443	NM_001002443	436716	opn1lw2
7955	792391	AF430840	AAL30666	-	-	hnf1ba	GPL9248__13923__UF_Ppr_AF_109057	FJU.2977.C3___1_nrnt	FJU.2977.C3___1_nrnt	NM_131880	D5kZUvEE4UJPWmV7LCKx	FJU.2977.C3___1_nrnt	AAL30666	AF430840_1	A_15_P115296	NM_131880	NM_131880	NM_131880	792391	hnf1ba
7955	792391	NM_131880	NP_571955	NC_007126	-	hnf1ba	GPL9248__13923__UF_Ppr_AF_109057	FJU.2977.C3___1_nrnt	FJU.2977.C3___1_nrnt	NM_131880	D5kZUvEE4UJPWmV7LCKx	FJU.2977.C3___1_nrnt	AAL30666	AF430840_1	A_15_P115296	NM_131880	NM_131880	NM_131880	792391	hnf1ba
7955	792391	NM_131880	NP_571955	NW_001877542	-	hnf1ba	GPL9248__13923__UF_Ppr_AF_109057	FJU.2977.C3___1_nrnt	FJU.2977.C3___1_nrnt	NM_131880	D5kZUvEE4UJPWmV7LCKx	FJU.2977.C3___1_nrnt	AAL30666	AF430840_1	A_15_P115296	NM_131880	NM_131880	NM_131880	792391	hnf1ba
7955	553436	BC165719	AAI65719	-	-	kif6	GPL9248__9306__UF_Ppr_AF_109376	gi_73576152___1_nrnt	gi_73576152___1_nrnt	BC165719	yWal2CXDH7TGdoFoQpfb	gi_73576152___1_nrnt	NP_001070899	7Y5SPhPZ5KqVg96Oy0Zu	A_15_P113828	NM_001077431	NM_001077431	NM_001077431	553436	kif6
7955	553436	NM_001077431	NP_001070899	NC_007128	-	kif6	GPL9248__9306__UF_Ppr_AF_109376	gi_73576152___1_nrnt	gi_73576152___1_nrnt	BC165719	yWal2CXDH7TGdoFoQpfb	gi_73576152___1_nrnt	NP_001070899	7Y5SPhPZ5KqVg96Oy0Zu	A_15_P113828	NM_001077431	NM_001077431	NM_001077431	553436	kif6
7955	553436	NM_001077431	NP_001070899	NW_001877807	-	kif6	GPL9248__9306__UF_Ppr_AF_109376	gi_73576152___1_nrnt	gi_73576152___1_nrnt	BC165719	yWal2CXDH7TGdoFoQpfb	gi_73576152___1_nrnt	NP_001070899	7Y5SPhPZ5KqVg96Oy0Zu	A_15_P113828	NM_001077431	NM_001077431	NM_001077431	553436	kif6
7955	553436	-	-	CU929370	-	kif6	GPL9248__4597__UF_Ppr_AF_115081	gi_73576295___1rc_nrnt-1	gi_73576295___1rc_nrnt-1	CU929370	YnEdKygMraxQEw5KpY8e	gi_73576295___1rc_nrnt-1	XP_003445454	pHiqZVfDfNnNVGvPpHbS	A_15_P113828	NM_001077431	NM_001077431	NM_001077431	553436	kif6
7955	321028	BC048895	AAH48895	-	-	apeh	GPL9248__894__UF_Ppr_AF_115439	FJU.3337.C2___1rc_nrnt	FJU.3337.C2___1rc_nrnt	BC048895	4F3aiP1SLIpPUb0FgmgF	FJU.3337.C2___1rc_nrnt	XP_004558946	BqNjgrYGvgSDQ5JAGudv	A_15_P102061	NM_198869	NM_198869	NM_198869	321028	apeh
7955	403029	AJ579536	CAE18459	-	-	pofut1	GPL9248__590__UF_Ppr_AF_115235	FJU_SB_30.633.C1___1_nrnt	FJU_SB_30.633.C1___1_nrnt	NM_205718	z2YLLs1IqZ3BwCop3FEe	FJU_SB_30.633.C1___1_nrnt	CAE18459	sss6lU4W8eQCphMw4Npy	A_15_P114396	NM_205718	NM_205718	NM_205718	403029	pofut1
7955	403029	NM_205718	NP_991281	NC_007134	-	pofut1	GPL9248__590__UF_Ppr_AF_115235	FJU_SB_30.633.C1___1_nrnt	FJU_SB_30.633.C1___1_nrnt	NM_205718	z2YLLs1IqZ3BwCop3FEe	FJU_SB_30.633.C1___1_nrnt	CAE18459	sss6lU4W8eQCphMw4Npy	A_15_P114396	NM_205718	NM_205718	NM_205718	403029	pofut1
7955	403029	NM_205718	NP_991281	NW_003336031	-	pofut1	GPL9248__590__UF_Ppr_AF_115235	FJU_SB_30.633.C1___1_nrnt	FJU_SB_30.633.C1___1_nrnt	NM_205718	z2YLLs1IqZ3BwCop3FEe	FJU_SB_30.633.C1___1_nrnt	CAE18459	sss6lU4W8eQCphMw4Npy	A_15_P114396	NM_205718	NM_205718	NM_205718	403029	pofut1
7955	568412	XM_691738	XP_696830	NC_007120	-	si:ch211-45c16.2	GPL9248__787__UF_Ppr_AF_112190	gi_73491997___1rc_nrnt	gi_73491997___1rc_nrnt	XM_691738	Eo1YhzjJ2DxaVHofvz3a	gi_73491997___1rc_nrnt	XP_696830	1PlQCVtEao0ruR93qYtc	A_15_P115159	ENSDART00000007401	XM_005172552	XM_005172552	568412	si:ch211-45c16.2
7955	568412	XM_691738	XP_696830	NW_003334811	-	si:ch211-45c16.2	GPL9248__787__UF_Ppr_AF_112190	gi_73491997___1rc_nrnt	gi_73491997___1rc_nrnt	XM_691738	Eo1YhzjJ2DxaVHofvz3a	gi_73491997___1rc_nrnt	XP_696830	1PlQCVtEao0ruR93qYtc	A_15_P115159	ENSDART00000007401	XM_005172552	XM_005172552	568412	si:ch211-45c16.2
7955	564098	BC167970	AAI67970	-	-	pof1b	GPL9248__11334__UF_Ppr_AF_110023	FJU.6974.C1___1_nrnt	FJU.6974.C1___1_nrnt	XM_002666059	k8nkNLMQhNuy6yLXaH7B	FJU.6974.C1___1_nrnt	AAI67970	9UifemGEO8J669P7sNK6	A_15_P110480	ENSDART00000076193	XM_002666059	BC167970	564098	pof1b
7955	564098	XM_002666059	XP_002666105	NC_007132	-	pof1b	GPL9248__11334__UF_Ppr_AF_110023	FJU.6974.C1___1_nrnt	FJU.6974.C1___1_nrnt	XM_002666059	k8nkNLMQhNuy6yLXaH7B	FJU.6974.C1___1_nrnt	AAI67970	9UifemGEO8J669P7sNK6	A_15_P110480	ENSDART00000076193	XM_002666059	BC167970	564098	pof1b
7955	564098	XM_002666059	XP_002666105	NW_003040742	-	pof1b	GPL9248__11334__UF_Ppr_AF_110023	FJU.6974.C1___1_nrnt	FJU.6974.C1___1_nrnt	XM_002666059	k8nkNLMQhNuy6yLXaH7B	FJU.6974.C1___1_nrnt	AAI67970	9UifemGEO8J669P7sNK6	A_15_P110480	ENSDART00000076193	XM_002666059	BC167970	564098	pof1b
7955	564098	-	-	CR735102	-	pof1b	GPL9248__325__UF_Ppr_AF_103021	gi_72716036___1_nrnt	gi_72716036___1_nrnt	CR735102	wTAktF5QH35IkJ1zVYu3	gi_72716036___1_nrnt	XP_001343190	EBWbnFdJf3ClzEUIsWgw	A_15_P110480	ENSDART00000076193	XM_002666059	BC167970	564098	pof1b
7955	777768	BC090425	-	-	-	fam46ba	GPL9248__11073__UF_Ppr_AF_105508	FJU.3515.C5___1rc_nrnt	FJU.3515.C5___1rc_nrnt	BC090425	8MozuJVo7wLoXTDQx125	FJU.3515.C5___1rc_nrnt	NP_001071274	QpJFjmn7Tclf9Nx6VPge	A_15_P108195	NM_001077806	NM_001077806	NM_001077806	777768	fam46ba
7955	777768	NM_001077806	NP_001071274	NC_007127	-	fam46ba	GPL9248__11073__UF_Ppr_AF_105508	FJU.3515.C5___1rc_nrnt	FJU.3515.C5___1rc_nrnt	BC090425	8MozuJVo7wLoXTDQx125	FJU.3515.C5___1rc_nrnt	NP_001071274	QpJFjmn7Tclf9Nx6VPge	A_15_P108195	NM_001077806	NM_001077806	NM_001077806	777768	fam46ba
7955	777768	NM_001077806	NP_001071274	NW_001877686	-	fam46ba	GPL9248__11073__UF_Ppr_AF_105508	FJU.3515.C5___1rc_nrnt	FJU.3515.C5___1rc_nrnt	BC090425	8MozuJVo7wLoXTDQx125	FJU.3515.C5___1rc_nrnt	NP_001071274	QpJFjmn7Tclf9Nx6VPge	A_15_P108195	NM_001077806	NM_001077806	NM_001077806	777768	fam46ba
7955	554143	NM_001024374	NP_001019545	NC_007128	-	gnpnat1	GPL9248__4412__UF_Ppr_AF_105556	gi_72418872___1_nrnt	gi_72418872___1_nrnt	NM_001024374	pZaFgp0xORKOlamRBYDa	gi_72418872___1_nrnt	NP_001019545	AMklAp7X9MHc3g1SAat5	A_15_P111937	NM_001024374	NM_001024374	NM_001024374	554143	gnpnat1
7955	554143	NM_001024374	NP_001019545	NW_003040454	-	gnpnat1	GPL9248__4412__UF_Ppr_AF_105556	gi_72418872___1_nrnt	gi_72418872___1_nrnt	NM_001024374	pZaFgp0xORKOlamRBYDa	gi_72418872___1_nrnt	NP_001019545	AMklAp7X9MHc3g1SAat5	A_15_P111937	NM_001024374	NM_001024374	NM_001024374	554143	gnpnat1
7955	791641	NM_001003497	NP_001003497	NC_007134	-	gltpd1	GPL9248__8533__UF_Ppr_AF_107310	FJU.3821.C1___1_nrnt	FJU.3821.C1___1_nrnt	NM_001003497	WZbJx9FPyAK7nsPNNFcV	FJU.3821.C1___1_nrnt	NP_001003497	t59HNIYjnh6HIwVGOton	A_15_P106461	NM_001003497	NM_001003497	NM_001003497	791641	gltpd1
7955	791641	NM_001003497	NP_001003497	NW_001879190	-	gltpd1	GPL9248__8533__UF_Ppr_AF_107310	FJU.3821.C1___1_nrnt	FJU.3821.C1___1_nrnt	NM_001003497	WZbJx9FPyAK7nsPNNFcV	FJU.3821.C1___1_nrnt	NP_001003497	t59HNIYjnh6HIwVGOton	A_15_P106461	NM_001003497	NM_001003497	NM_001003497	791641	gltpd1
7955	449823	-	-	AL844193	-	zgc:101566	GPL9248__13200__UF_Ppr_AF_116160	FJU.10947.C2___1_nrnt	FJU.10947.C2___1_nrnt	AL844193	3rpZqESmOSuxvZxasX6G	FJU.10947.C2___1_nrnt	Q6DBY9	CHST1_DANRE	A_15_P118059	NM_001005996	NM_001005996	NM_001005996	449823	zgc:101566
7955	449823	NM_001005996	NP_001005996	NC_007136	-	zgc:101566	GPL9248__6822__UF_Ppr_AF_110777	FJU.9100.C1___1_nrnt	FJU.9100.C1___1_nrnt	NM_001005996	FSfI5kOYBlbPr0jpWZ0c	FJU.9100.C1___1_nrnt	NP_001005996	2sn3135wUviCI4CHG8dm	A_15_P118059	NM_001005996	NM_001005996	NM_001005996	449823	zgc:101566
7955	449823	NM_001005996	NP_001005996	NW_003336223	-	zgc:101566	GPL9248__6822__UF_Ppr_AF_110777	FJU.9100.C1___1_nrnt	FJU.9100.C1___1_nrnt	NM_001005996	FSfI5kOYBlbPr0jpWZ0c	FJU.9100.C1___1_nrnt	NP_001005996	2sn3135wUviCI4CHG8dm	A_15_P118059	NM_001005996	NM_001005996	NM_001005996	449823	zgc:101566
7955	560944	XM_002666598	XP_002666644	NC_007135	-	pfkpa	GPL9248__6266__UF_Ppr_AF_100666	FJU_SB_30.721.C2___1_nrnt	FJU_SB_30.721.C2___1_nrnt	XM_002666598	Lrc13lgYNLIs2mMhyqAK	FJU_SB_30.721.C2___1_nrnt	XP_689435	m9uWkfk35yhNVLbyl6XD	A_15_P100084	ENSDART00000033394	XM_005162525	XM_005162525	560944	pfkpa
7955	560944	XM_002666598	XP_002666644	NW_001878476	-	pfkpa	GPL9248__6266__UF_Ppr_AF_100666	FJU_SB_30.721.C2___1_nrnt	FJU_SB_30.721.C2___1_nrnt	XM_002666598	Lrc13lgYNLIs2mMhyqAK	FJU_SB_30.721.C2___1_nrnt	XP_689435	m9uWkfk35yhNVLbyl6XD	A_15_P100084	ENSDART00000033394	XM_005162525	XM_005162525	560944	pfkpa
7955	560944	XM_684343	XP_689435	NC_007135	-	pfkpa	GPL9248__6266__UF_Ppr_AF_100666	FJU_SB_30.721.C2___1_nrnt	FJU_SB_30.721.C2___1_nrnt	XM_002666598	Lrc13lgYNLIs2mMhyqAK	FJU_SB_30.721.C2___1_nrnt	XP_689435	m9uWkfk35yhNVLbyl6XD	A_15_P100084	ENSDART00000033394	XM_005162525	XM_005162525	560944	pfkpa
7955	560944	XM_684343	XP_689435	NW_001878476	-	pfkpa	GPL9248__6266__UF_Ppr_AF_100666	FJU_SB_30.721.C2___1_nrnt	FJU_SB_30.721.C2___1_nrnt	XM_002666598	Lrc13lgYNLIs2mMhyqAK	FJU_SB_30.721.C2___1_nrnt	XP_689435	m9uWkfk35yhNVLbyl6XD	A_15_P100084	ENSDART00000033394	XM_005162525	XM_005162525	560944	pfkpa
7955	352931	-	-	AL929453	-	sepp1a	GPL9248__452__UF_Ppr_AF_108641	gi_73632122___1rc_nrnt-1	gi_73632122___1rc_nrnt-1	AL929453	M8tUppeJcO8g6WMBA7wC	gi_73632122___1rc_nrnt-1	XP_003199151	ZCkTwXVBjr7nH2X93lv3	A_15_P101685	NM_178297	NM_178297	NM_178297	352931	sepp1a
7955	352931	-	-	AL929453	-	sepp1a	GPL9248__5026__UF_Ppr_AF_100799	gi_73632123___1_nrnt	gi_73632123___1_nrnt	AL929453	arhh6NgwyeWWdFcc5Afl	gi_73632123___1_nrnt	XP_003199151	HEdzK1vG0kvDWWPYzYar	A_15_P101685	NM_178297	NM_178297	NM_178297	352931	sepp1a
7955	352931	AF322071	AAG53688	-	-	sepp1a	GPL9248__14395__UF_Ppr_AF_113291	FJU.205.C2___1_nrnt	FJU.205.C2___1_nrnt	AF322071	AF322071	FJU.205.C2___1_nrnt	AAH63960	V4jUwapXZe2NewieagIN	A_15_P101685	NM_178297	NM_178297	NM_178297	352931	sepp1a
7955	352931	BC063960	AAH63960	-	-	sepp1a	GPL9248__14395__UF_Ppr_AF_113291	FJU.205.C2___1_nrnt	FJU.205.C2___1_nrnt	AF322071	AF322071	FJU.205.C2___1_nrnt	AAH63960	V4jUwapXZe2NewieagIN	A_15_P101685	NM_178297	NM_178297	NM_178297	352931	sepp1a
7955	352931	-	-	AL929453	-	sepp1a	GPL9248__14177__UF_Ppr_AF_118021	gi_73453324___1_nrnt	gi_73453324___1_nrnt	AL929453	hx1hr1K3BKFt6Y4Pge3Z	gi_73453324___1_nrnt	XP_001340165	Umg4Z9sJsjUklkLFVILj	A_15_P101685	NM_178297	NM_178297	NM_178297	352931	sepp1a
7955	562636	NM_001002699	NP_001002699	NC_007133	-	csrp2bp	GPL9248__6070__UF_Ppr_AF_109232	FJU.6550.C2___1_nrnt	FJU.6550.C2___1_nrnt	NM_001002699	jhGr8BwHgV36eZxDoW1v	FJU.6550.C2___1_nrnt	NP_001002699	el2SQXliL2alikXtO3Xv	A_15_P109833	NM_001002699	NM_001002699	NM_001002699	562636	csrp2bp
7955	562636	NM_001002699	NP_001002699	NW_003335976	-	csrp2bp	GPL9248__6070__UF_Ppr_AF_109232	FJU.6550.C2___1_nrnt	FJU.6550.C2___1_nrnt	NM_001002699	jhGr8BwHgV36eZxDoW1v	FJU.6550.C2___1_nrnt	NP_001002699	el2SQXliL2alikXtO3Xv	A_15_P109833	NM_001002699	NM_001002699	NM_001002699	562636	csrp2bp
7955	352923	NM_178294	NP_840079	NC_007113	-	2014-09-15	GPL9248__9127__UF_Ppr_AF_116625	FJU.12615.C1___1_nrnt	FJU.12615.C1___1_nrnt	NM_178294	rwC5XLSjpnEW0AEp5wPD	FJU.12615.C1___1_nrnt	NP_840079	TaOXZuEcyZgfuMgsQYyw	A_15_P121043	NM_178294	NM_178294	NM_178294	352923	2014-09-15
7955	352923	NM_178294	NP_840079	NW_003334155	-	2014-09-15	GPL9248__9127__UF_Ppr_AF_116625	FJU.12615.C1___1_nrnt	FJU.12615.C1___1_nrnt	NM_178294	rwC5XLSjpnEW0AEp5wPD	FJU.12615.C1___1_nrnt	NP_840079	TaOXZuEcyZgfuMgsQYyw	A_15_P121043	NM_178294	NM_178294	NM_178294	352923	2014-09-15
7955	368823	BC092960	-	-	-	fkbp11	GPL9248__15322__UF_Ppr_AF_108140	FJU.13848.C1___1_nrnt	FJU.13848.C1___1_nrnt	BC092960	djibueRxiL3GfkTZn2TN	FJU.13848.C1___1_nrnt	NP_001012249	DP15yHHcd1NGgpqyPLrl	A_15_P100795	ENSDART00000133096	GQuXgykpDuYCrLmS0ZeH	GQuXgykpDuYCrLmS0ZeH	368823	fkbp11
7955	368823	NM_001012249	NP_001012249	NC_007117	-	fkbp11	GPL9248__15322__UF_Ppr_AF_108140	FJU.13848.C1___1_nrnt	FJU.13848.C1___1_nrnt	BC092960	djibueRxiL3GfkTZn2TN	FJU.13848.C1___1_nrnt	NP_001012249	DP15yHHcd1NGgpqyPLrl	A_15_P100795	ENSDART00000133096	GQuXgykpDuYCrLmS0ZeH	GQuXgykpDuYCrLmS0ZeH	368823	fkbp11
7955	368823	NM_001012249	NP_001012249	NW_001879125	-	fkbp11	GPL9248__15322__UF_Ppr_AF_108140	FJU.13848.C1___1_nrnt	FJU.13848.C1___1_nrnt	BC092960	djibueRxiL3GfkTZn2TN	FJU.13848.C1___1_nrnt	NP_001012249	DP15yHHcd1NGgpqyPLrl	A_15_P100795	ENSDART00000133096	GQuXgykpDuYCrLmS0ZeH	GQuXgykpDuYCrLmS0ZeH	368823	fkbp11
7955	30267	BC163261	AAI63261	-	-	sema3ab	GPL9248__4236__UF_Ppr_AF_116885	FJU.10894.C1___1_nrnt	FJU.10894.C1___1_nrnt	BC163261	y2nlP6PPUSNpYh7o3TPO	FJU.10894.C1___1_nrnt	AAI63261	1z0N3ujj0I0gBlG2dsbx	A_15_P116849	NM_131061	NM_131061	NM_131061	30267	sema3ab
7955	58152	-	-	CR376824	-	scn8aa	GPL9248__15491__UF_Ppr_AF_109573	FJU.2231.C2___1_nrnt	FJU.2231.C2___1_nrnt	CR376824	L5NPQ3m10ZOYbwwJI13a	FJU.2231.C2___1_nrnt	NP_571703	F4RO4oy79zkPxoaqNhuO	A_15_P118453	NM_131628	NM_131628	NM_131628	58152	scn8aa
7955	58152	NM_131628	NP_571703	NC_007134	-	scn8aa	GPL9248__15491__UF_Ppr_AF_109573	FJU.2231.C2___1_nrnt	FJU.2231.C2___1_nrnt	CR376824	L5NPQ3m10ZOYbwwJI13a	FJU.2231.C2___1_nrnt	NP_571703	F4RO4oy79zkPxoaqNhuO	A_15_P118453	NM_131628	NM_131628	NM_131628	58152	scn8aa
7955	58152	NM_131628	NP_571703	NW_001878411	-	scn8aa	GPL9248__15491__UF_Ppr_AF_109573	FJU.2231.C2___1_nrnt	FJU.2231.C2___1_nrnt	CR376824	L5NPQ3m10ZOYbwwJI13a	FJU.2231.C2___1_nrnt	NP_571703	F4RO4oy79zkPxoaqNhuO	A_15_P118453	NM_131628	NM_131628	NM_131628	58152	scn8aa
7955	450000	NM_001006021	NP_001006021	NC_007119	-	amt	GPL9248__4506__UF_Ppr_AF_114670	FJU.13205.C2___1rc_nrnt	FJU.13205.C2___1rc_nrnt	NM_001006021	AzAbFqrrFJwHkWnfDilC	FJU.13205.C2___1rc_nrnt	NP_001006021	vdWhE35RMAGU3DcGiRtY	A_15_P118526	NM_001006021	NM_001006021	NM_001006021	450000	amt
7955	450000	NM_001006021	NP_001006021	NW_001879347	-	amt	GPL9248__4506__UF_Ppr_AF_114670	FJU.13205.C2___1rc_nrnt	FJU.13205.C2___1rc_nrnt	NM_001006021	AzAbFqrrFJwHkWnfDilC	FJU.13205.C2___1rc_nrnt	NP_001006021	vdWhE35RMAGU3DcGiRtY	A_15_P118526	NM_001006021	NM_001006021	NM_001006021	450000	amt
7955	325221	NM_199707	NP_956001	NC_007133	-	ell	GPL9248__3070__UF_Ppr_AF_115608	FJU_SB_30.718.C1___1_nrnt	FJU_SB_30.718.C1___1_nrnt	NM_199707	eJEkwn27upt7t8xhqAdu	FJU_SB_30.718.C1___1_nrnt	NP_956001	a7Id6aw2Pcasmwd7T1j6	A_15_P102806	NM_199707	NM_199707	NM_199707	325221	ell
7955	325221	NM_199707	NP_956001	NW_003040779	-	ell	GPL9248__3070__UF_Ppr_AF_115608	FJU_SB_30.718.C1___1_nrnt	FJU_SB_30.718.C1___1_nrnt	NM_199707	eJEkwn27upt7t8xhqAdu	FJU_SB_30.718.C1___1_nrnt	NP_956001	a7Id6aw2Pcasmwd7T1j6	A_15_P102806	NM_199707	NM_199707	NM_199707	325221	ell
7955	100307086	NM_001271474	NP_001258403	NC_007125	-	pttg1	GPL9248__11572__UF_Ppr_AF_110151	FJU.4895.C1___1_nrnt	FJU.4895.C1___1_nrnt	NM_001271474	c6kNMkGT2I3iLAQMwDgR	FJU.4895.C1___1_nrnt	NP_001258403	q8na0rOV5A2nMY1p2f6t	A_15_P107580	NM_001271474	NM_001271474	NM_001271474	100307086	pttg1
7955	100307086	NM_001271474	NP_001258403	NW_003335294	-	pttg1	GPL9248__11572__UF_Ppr_AF_110151	FJU.4895.C1___1_nrnt	FJU.4895.C1___1_nrnt	NM_001271474	c6kNMkGT2I3iLAQMwDgR	FJU.4895.C1___1_nrnt	NP_001258403	q8na0rOV5A2nMY1p2f6t	A_15_P107580	NM_001271474	NM_001271474	NM_001271474	100307086	pttg1
7955	799904	NM_001083874	NP_001077343	NC_007130	-	LOC799904	GPL9248__4964__UF_Ppr_AF_108807	FJU.118.C1___1rc_nrnt-1	FJU.118.C1___1rc_nrnt-1	NM_001083874	hksARvJSwdblIz08dy8E	FJU.118.C1___1rc_nrnt-1	NP_001077343	4XI7rQI4vRAgvo0tb6NM	A_15_P116915	NM_001083874	NM_001083874	NM_001083874	799904	LOC799904
7955	799904	NM_001083874	NP_001077343	NW_003040620	-	LOC799904	GPL9248__4964__UF_Ppr_AF_108807	FJU.118.C1___1rc_nrnt-1	FJU.118.C1___1rc_nrnt-1	NM_001083874	hksARvJSwdblIz08dy8E	FJU.118.C1___1rc_nrnt-1	NP_001077343	4XI7rQI4vRAgvo0tb6NM	A_15_P116915	NM_001083874	NM_001083874	NM_001083874	799904	LOC799904
7955	393909	NM_200935	NP_957229	NC_007126	-	pitpnaa	GPL9248__11591__UF_Ppr_AF_100992	FJU.377.C1___1_nrnt	FJU.377.C1___1_nrnt	NM_200935	7KtsNcFBnM7BV5MhSSko	FJU.377.C1___1_nrnt	NP_957229	9OJww0Wnkouf0cmVLT0Q	A_15_P109955	NM_200935	NM_200935	NM_200935	393909	pitpnaa
7955	393909	NM_200935	NP_957229	NW_001877562	-	pitpnaa	GPL9248__11591__UF_Ppr_AF_100992	FJU.377.C1___1_nrnt	FJU.377.C1___1_nrnt	NM_200935	7KtsNcFBnM7BV5MhSSko	FJU.377.C1___1_nrnt	NP_957229	9OJww0Wnkouf0cmVLT0Q	A_15_P109955	NM_200935	NM_200935	NM_200935	393909	pitpnaa
7955	406681	NM_213372	NP_998537	NC_007121	-	actr1	GPL9248__9647__UF_Ppr_AF_111040	FJU_SB_30.667.C1___1_nrnt	FJU_SB_30.667.C1___1_nrnt	NM_213372	YkGl8hMTZyCnAI9XhAEl	FJU_SB_30.667.C1___1_nrnt	NP_998537	iM5xAIOLfXXi8hJlwIpS	A_15_P111891	NM_213372	NM_213372	NM_213372	406681	actr1
7955	406681	NM_213372	NP_998537	NW_003039937	-	actr1	GPL9248__9647__UF_Ppr_AF_111040	FJU_SB_30.667.C1___1_nrnt	FJU_SB_30.667.C1___1_nrnt	NM_213372	YkGl8hMTZyCnAI9XhAEl	FJU_SB_30.667.C1___1_nrnt	NP_998537	iM5xAIOLfXXi8hJlwIpS	A_15_P111891	NM_213372	NM_213372	NM_213372	406681	actr1
7955	58085	-	-	CR854979	-	prph2a	GPL9248__15210__UF_Ppr_AF_111320	FJU.3761.C1___1_nrnt	FJU.3761.C1___1_nrnt	CR854979	HTK19xB7NI1YTfr016jY	FJU.3761.C1___1_nrnt	XP_001922392	S6pHQYiNAUAmJ5txfEHh	A_15_P118926	NM_131566	NM_131566	NM_131566	58085	prph2a
7955	58085	-	-	CR854979	-	prph2a	GPL9248__3139__UF_Ppr_AF_108117	FJU.4578.C1___1_nrnt	FJU.4578.C1___1_nrnt	CR854979	1s4EWg1wHVjbrsyLPUPP	FJU.4578.C1___1_nrnt	NP_001243177	UTKkQMuoyLulzbS5CozA	A_15_P118926	NM_131566	NM_131566	NM_131566	58085	prph2a
7955	58085	-	-	CR854979	-	prph2a	GPL9248__13330__UF_Ppr_AF_105324	FJU.5142.C1___1_nrnt	FJU.5142.C1___1_nrnt	CR854979	F5vVr3iYBnIDD1ca25IL	FJU.5142.C1___1_nrnt	XP_690237	r6yqG0VYuTSE1Is5zwvb	A_15_P118926	NM_131566	NM_131566	NM_131566	58085	prph2a
7955	322387	-	A2BE76	-	-	zgc:77849	GPL9248__10180__UF_Ppr_AF_111962	FJU.1921.C1___1_nrnt	FJU.1921.C1___1_nrnt	NM_199602	n1UmAawjjwpZuFsz6Hty	FJU.1921.C1___1_nrnt	A2BE76	CP072_DANRE	A_15_P105567	NM_199602	NM_199602	NM_199602	322387	zgc:77849
7955	322387	NM_199602	NP_955896	NC_007112	-	zgc:77849	GPL9248__10180__UF_Ppr_AF_111962	FJU.1921.C1___1_nrnt	FJU.1921.C1___1_nrnt	NM_199602	n1UmAawjjwpZuFsz6Hty	FJU.1921.C1___1_nrnt	A2BE76	CP072_DANRE	A_15_P105567	NM_199602	NM_199602	NM_199602	322387	zgc:77849
7955	322387	NM_199602	NP_955896	NW_003334052	-	zgc:77849	GPL9248__10180__UF_Ppr_AF_111962	FJU.1921.C1___1_nrnt	FJU.1921.C1___1_nrnt	NM_199602	n1UmAawjjwpZuFsz6Hty	FJU.1921.C1___1_nrnt	A2BE76	CP072_DANRE	A_15_P105567	NM_199602	NM_199602	NM_199602	322387	zgc:77849
7955	322387	-	-	AL928650	-	zgc:77849	GPL9248__3455__UF_Ppr_AF_101730	FJU.9184.C2___1_nrnt	FJU.9184.C2___1_nrnt	AL928650	CS56IOanWt6Cxc5ASzEO	FJU.9184.C2___1_nrnt	XP_003228854	xbEevb6ALoRnEK8cOQQx	A_15_P105567	NM_199602	NM_199602	NM_199602	322387	zgc:77849
7955	553795	NM_001020757	NP_001018593	NC_007124	-	nanp	GPL9248__12580__UF_Ppr_AF_106146	gi_73467822___1_nrnt	gi_73467822___1_nrnt	NM_001020757	yChHl0mwj9aq5FwgO7jb	gi_73467822___1_nrnt	NP_001018593	Sd365hoqJsM1erVjfZ8s	A_15_P111182	NM_001020757	NM_001020757	NM_001020757	553795	nanp
7955	553795	NM_001020757	NP_001018593	NW_001877358	-	nanp	GPL9248__12580__UF_Ppr_AF_106146	gi_73467822___1_nrnt	gi_73467822___1_nrnt	NM_001020757	yChHl0mwj9aq5FwgO7jb	gi_73467822___1_nrnt	NP_001018593	Sd365hoqJsM1erVjfZ8s	A_15_P111182	NM_001020757	NM_001020757	NM_001020757	553795	nanp
7955	554019	NM_001024389	NP_001019560	NC_007122	-	lims1	GPL9248__11313__UF_Ppr_AF_108377	FJU.1766.C2___1rc_nrnt	FJU.1766.C2___1rc_nrnt	NM_001024389	B6ymQGJlnAsNO1QIiLaP	FJU.1766.C2___1rc_nrnt	NP_001019560	JHuZJu1kGHQc76wzgjp4	A_15_P114369	NM_001024389	NM_001024389	NM_001024389	554019	lims1
7955	554019	NM_001024389	NP_001019560	NW_003039990	-	lims1	GPL9248__11313__UF_Ppr_AF_108377	FJU.1766.C2___1rc_nrnt	FJU.1766.C2___1rc_nrnt	NM_001024389	B6ymQGJlnAsNO1QIiLaP	FJU.1766.C2___1rc_nrnt	NP_001019560	JHuZJu1kGHQc76wzgjp4	A_15_P114369	NM_001024389	NM_001024389	NM_001024389	554019	lims1
7955	445124	-	-	AL844193	-	chst1	GPL9248__13200__UF_Ppr_AF_116160	FJU.10947.C2___1_nrnt	FJU.10947.C2___1_nrnt	AL844193	3rpZqESmOSuxvZxasX6G	FJU.10947.C2___1_nrnt	Q6DBY9	CHST1_DANRE	A_15_P101777	NM_001003518	NM_001003518	NM_001003518	445124	chst1
7955	445124	-	Q6DBY9	-	-	chst1	GPL9248__13200__UF_Ppr_AF_116160	FJU.10947.C2___1_nrnt	FJU.10947.C2___1_nrnt	AL844193	3rpZqESmOSuxvZxasX6G	FJU.10947.C2___1_nrnt	Q6DBY9	CHST1_DANRE	A_15_P101777	NM_001003518	NM_001003518	NM_001003518	445124	chst1
7955	445176	NM_001003570	NP_001003570	NC_007130	-	mfsd2ab	GPL9248__2397__UF_Ppr_AF_117416	FJU.4875.C1___1_nrnt	FJU.4875.C1___1_nrnt	NM_001003570	J9FYh1UjYC3lF4VZdt0N	FJU.4875.C1___1_nrnt	NP_001003570	myfFz5NXhGdUaPrEXs87	A_15_P117696	NM_001003570	NM_001003570	NM_001003570	445176	mfsd2ab
7955	445176	NM_001003570	NP_001003570	NW_001877966	-	mfsd2ab	GPL9248__2397__UF_Ppr_AF_117416	FJU.4875.C1___1_nrnt	FJU.4875.C1___1_nrnt	NM_001003570	J9FYh1UjYC3lF4VZdt0N	FJU.4875.C1___1_nrnt	NP_001003570	myfFz5NXhGdUaPrEXs87	A_15_P117696	NM_001003570	NM_001003570	NM_001003570	445176	mfsd2ab
7955	442922	NM_001002872	NP_001002872	NC_007136	-	parvaa	GPL9248__12691__UF_Ppr_AF_100745	FJU.12042.C1___1_nrnt	FJU.12042.C1___1_nrnt	NM_001002872	UJMrYYba1heBhbtOyj35	FJU.12042.C1___1_nrnt	NP_001002872	VACdiKhF3cVLmbKKidR7	A_15_P110133	NM_001002872	NM_001002872	NM_001002872	442922	parvaa
7955	442922	NM_001002872	NP_001002872	NW_003336223	-	parvaa	GPL9248__12691__UF_Ppr_AF_100745	FJU.12042.C1___1_nrnt	FJU.12042.C1___1_nrnt	NM_001002872	UJMrYYba1heBhbtOyj35	FJU.12042.C1___1_nrnt	NP_001002872	VACdiKhF3cVLmbKKidR7	A_15_P110133	NM_001002872	NM_001002872	NM_001002872	442922	parvaa
7955	30580	BC098522	AAH98522	-	-	mef2d	GPL9248__8111__UF_Ppr_AF_110037	FJU.2270.C2___1rc_nrnt	FJU.2270.C2___1rc_nrnt	BC098522	z9XuTnHRoVMbkHoidIk9	FJU.2270.C2___1rc_nrnt	AAV91783	q3PQzlAtkoFllh7mtkgp	A_15_P107347	NM_131317	NM_131317	NM_131317	30580	mef2d
7955	568039	NM_001080603	NP_001074072	NC_007128	-	ttc7b	GPL9248__8753__UF_Ppr_AF_112180	FJU.6834.C1___1_nrnt	FJU.6834.C1___1_nrnt	NM_001080603	FW9C7M6XX2Dg4GjwQ2FG	FJU.6834.C1___1_nrnt	NP_001074072	khzkm2aj6xKBDRSNo6le	A_15_P111789	NM_001080603	NM_001080603	NM_001080603	568039	ttc7b
7955	568039	NM_001080603	NP_001074072	NW_001877738	-	ttc7b	GPL9248__8753__UF_Ppr_AF_112180	FJU.6834.C1___1_nrnt	FJU.6834.C1___1_nrnt	NM_001080603	FW9C7M6XX2Dg4GjwQ2FG	FJU.6834.C1___1_nrnt	NP_001074072	khzkm2aj6xKBDRSNo6le	A_15_P111789	NM_001080603	NM_001080603	NM_001080603	568039	ttc7b
7955	767742	-	-	CR392025	-	f13a1a.1	GPL9248__4271__UF_Ppr_AF_112062	FJU_SB_30.650.C1___1_nrnt	FJU_SB_30.650.C1___1_nrnt	CR392025	NeQ5979WBtqH3iVxXeTO	FJU_SB_30.650.C1___1_nrnt	NP_001002507	FJUQHJFKrxxsTKyeF16C	A_15_P116304	NM_001076711	NM_001076711	NM_001076711	767742	f13a1a.1
7955	767742	NM_001076711	NP_001070179	-	-	f13a1a.1	GPL9248__2576__UF_Ppr_AF_106707	FJU_SB_30.846.C3___1_nrnt	FJU_SB_30.846.C3___1_nrnt	NM_001076711	laLO1w3IibaCyf8ZNrE3	FJU_SB_30.846.C3___1_nrnt	NP_001070179	r9rD0CYA0OXtlQeAWae6	A_15_P116304	NM_001076711	NM_001076711	NM_001076711	767742	f13a1a.1
7955	404730	NM_212827	NP_997992	NC_007120	-	mao	GPL9248__5319__UF_Ppr_AF_111596	FJU.3476.C2___1rc_nrnt	FJU.3476.C2___1rc_nrnt	NM_212827	CjYQCADEmOLhcLQVAscy	FJU.3476.C2___1rc_nrnt	NP_997992	5WzksQtpl9OxFKR70HeV	A_15_P103005	NM_212827	NM_212827	NM_212827	404730	mao
7955	404730	NM_212827	NP_997992	NW_001879471	-	mao	GPL9248__5319__UF_Ppr_AF_111596	FJU.3476.C2___1rc_nrnt	FJU.3476.C2___1rc_nrnt	NM_212827	CjYQCADEmOLhcLQVAscy	FJU.3476.C2___1rc_nrnt	NP_997992	5WzksQtpl9OxFKR70HeV	A_15_P103005	NM_212827	NM_212827	NM_212827	404730	mao
7955	494063	-	-	CR759966	-	zgc:103499	GPL9248__7664__UF_Ppr_AF_108702	FJU.3984.C1___1_nrnt	FJU.3984.C1___1_nrnt	CR759966	4TL5GpthNuhtz96ntDXm	FJU.3984.C1___1_nrnt	XP_003967832	uLqb5pPvWaBPrFMSQfgD	A_15_P113227	NM_001008606	NM_001008606	NM_001008606	494063	zgc:103499
7955	494063	NM_001008606	NP_001008606	NC_007136	-	zgc:103499	GPL9248__6552__UF_Ppr_AF_103628	FJU.5413.C1___1_nrnt	FJU.5413.C1___1_nrnt	NM_001008606	8sUJhD69IIpMHTOriSsM	FJU.5413.C1___1_nrnt	NP_001008606	g2zzczOvZTrOqVgg642s	A_15_P113227	NM_001008606	NM_001008606	NM_001008606	494063	zgc:103499
7955	494063	NM_001008606	NP_001008606	NW_001878587	-	zgc:103499	GPL9248__6552__UF_Ppr_AF_103628	FJU.5413.C1___1_nrnt	FJU.5413.C1___1_nrnt	NM_001008606	8sUJhD69IIpMHTOriSsM	FJU.5413.C1___1_nrnt	NP_001008606	g2zzczOvZTrOqVgg642s	A_15_P113227	NM_001008606	NM_001008606	NM_001008606	494063	zgc:103499
7955	553787	-	-	CR352229	-	pop4	GPL9248__11687__UF_Ppr_AF_103834	FJU.1310.C1___1rc_nr2nt	FJU.1310.C1___1rc_nr2nt	CR352229	GSB8TQcfqn5lVE1f4prK	FJU.1310.C1___1rc_nr2nt	XP_703224	v0YEpnGSfkYwez1ck3XI	A_15_P115767	NM_001020749	NM_001020749	NM_001020749	553787	pop4
7955	793937	NM_001201345	NP_001188274	NC_007122	-	agtrap	GPL9248__2684__UF_Ppr_AF_109058	gi_72414786___1_nrnt	gi_72414786___1_nrnt	NM_001201345	O4C8aymXLEhNKvIa2Ukl	gi_72414786___1_nrnt	NP_001188274	PfYQZU32KKsf7YCWvEDU	A_15_P105885	BC067613	swKE6PhcdRXnP4G8IIpR	BC067613	793937	agtrap
7955	793937	NM_001201345	NP_001188274	NW_001877146	-	agtrap	GPL9248__2684__UF_Ppr_AF_109058	gi_72414786___1_nrnt	gi_72414786___1_nrnt	NM_001201345	O4C8aymXLEhNKvIa2Ukl	gi_72414786___1_nrnt	NP_001188274	PfYQZU32KKsf7YCWvEDU	A_15_P105885	BC067613	swKE6PhcdRXnP4G8IIpR	BC067613	793937	agtrap
7955	406367	NM_213094	NP_998259	NC_007127	-	gapdhs	GPL9248__7085__UF_Ppr_AF_118398	FJU_SB_30.120.C1___1_nrnt	FJU_SB_30.120.C1___1_nrnt	NM_213094	i551rCrZwH2f9ZTUkHY3	FJU_SB_30.120.C1___1_nrnt	NP_998259	baYm5KOUwk0bUj5Vew8w	A_15_P120936	NM_213094	NM_213094	NM_213094	406367	gapdhs
7955	406367	NM_213094	NP_998259	NW_001877691	-	gapdhs	GPL9248__7085__UF_Ppr_AF_118398	FJU_SB_30.120.C1___1_nrnt	FJU_SB_30.120.C1___1_nrnt	NM_213094	i551rCrZwH2f9ZTUkHY3	FJU_SB_30.120.C1___1_nrnt	NP_998259	baYm5KOUwk0bUj5Vew8w	A_15_P120936	NM_213094	NM_213094	NM_213094	406367	gapdhs
7955	556422	XM_679236	XP_684328	NC_007125	-	LOC556422	GPL9248__12191__UF_Ppr_AF_118371	FJU.4297.C1___1_nrnt	FJU.4297.C1___1_nrnt	XM_002664297	mammsAxzT3MQXjxxiduf	FJU.4297.C1___1_nrnt	XP_684328	MNcTiGUKeItE6iXnNZWu	A_15_P102051	TC378600	XM_679236	XM_679236	ZpWveebGxs5jWDE1tM9r	ZpWveebGxs5jWDE1tM9r
7955	556422	XM_679236	XP_684328	NW_003335287	-	LOC556422	GPL9248__12191__UF_Ppr_AF_118371	FJU.4297.C1___1_nrnt	FJU.4297.C1___1_nrnt	XM_002664297	mammsAxzT3MQXjxxiduf	FJU.4297.C1___1_nrnt	XP_684328	MNcTiGUKeItE6iXnNZWu	A_15_P102051	TC378600	XM_679236	XM_679236	ZpWveebGxs5jWDE1tM9r	ZpWveebGxs5jWDE1tM9r
7955	393899	NM_200925	NP_957219	NC_007135	-	stau2	GPL9248__10406__UF_Ppr_AF_106245	FJU.1435.C2___1rc_nrnt	FJU.1435.C2___1rc_nrnt	NM_200925	csq5ZbNpFqQiG2lRQbxg	FJU.1435.C2___1rc_nrnt	NP_957219	WihsG0LcTk0mBhPmkUZe	A_15_P117918	NM_200925	NM_200925	NM_200925	393899	stau2
7955	393899	NM_200925	NP_957219	NW_001878484	-	stau2	GPL9248__10406__UF_Ppr_AF_106245	FJU.1435.C2___1rc_nrnt	FJU.1435.C2___1rc_nrnt	NM_200925	csq5ZbNpFqQiG2lRQbxg	FJU.1435.C2___1rc_nrnt	NP_957219	WihsG0LcTk0mBhPmkUZe	A_15_P117918	NM_200925	NM_200925	NM_200925	393899	stau2
7955	393899	-	-	BX005418	-	stau2	GPL9248__6763__UF_Ppr_AF_109861	FJU.8551.C1___1_nrnt	FJU.8551.C1___1_nrnt	BX005418	wCaRIs1p8HYcvAda32lH	FJU.8551.C1___1_nrnt	NP_001074052	ME99KyHOuxiLBgi4v2Ou	A_15_P117918	NM_200925	NM_200925	NM_200925	393899	stau2
7955	405881	NM_212945	NP_998110	NC_007123	-	mrpl38	GPL9248__1805__UF_Ppr_AF_101261	FJU.3777.C3___1_nrnt	FJU.3777.C3___1_nrnt	NM_212945	wRNOJ6NNBQhGC3DN7EVb	FJU.3777.C3___1_nrnt	NP_001187321	qcvs3FBHOXllyVzysJHJ	A_15_P107433	NM_212945	NM_212945	NM_212945	405881	mrpl38
7955	405881	NM_212945	NP_998110	NW_003040069	-	mrpl38	GPL9248__1805__UF_Ppr_AF_101261	FJU.3777.C3___1_nrnt	FJU.3777.C3___1_nrnt	NM_212945	wRNOJ6NNBQhGC3DN7EVb	FJU.3777.C3___1_nrnt	NP_001187321	qcvs3FBHOXllyVzysJHJ	A_15_P107433	NM_212945	NM_212945	NM_212945	405881	mrpl38
7955	553276	XM_002666676	XP_002666722	NC_007135	-	rsu1	GPL9248__3882__UF_Ppr_AF_100388	FJU.12073.C1___1_nrnt	FJU.12073.C1___1_nrnt	XM_002666676	bjAi7td9tHtqPwRkCSa2	FJU.12073.C1___1_nrnt	XP_002666722	5opxA8uPRtS2G2UVPluV	A_15_P118141	ENSDART00000136731	XM_002666676	BC085572	553276	rsu1
7955	553276	XM_002666676	XP_002666722	NW_003336101	-	rsu1	GPL9248__3882__UF_Ppr_AF_100388	FJU.12073.C1___1_nrnt	FJU.12073.C1___1_nrnt	XM_002666676	bjAi7td9tHtqPwRkCSa2	FJU.12073.C1___1_nrnt	XP_002666722	5opxA8uPRtS2G2UVPluV	A_15_P118141	ENSDART00000136731	XM_002666676	BC085572	553276	rsu1
7955	100005580	-	-	BX324006	-	si:dkey-46m10.3	GPL9248__10171__UF_Ppr_AF_112064	FJU.9383.C1___1_nrnt	FJU.9383.C1___1_nrnt	BX324006	L7Kki89vmksHXpxRcyXs	FJU.9383.C1___1_nrnt	XP_001338096	2xBNjghGU3aRtpi47trc	A_15_P107653	XM_001338060	XM_001338060	XM_001338060	100005580	si:dkey-46m10.3
7955	100005580	XM_001338060	XP_001338096	NC_007127	-	si:dkey-46m10.3	GPL9248__10171__UF_Ppr_AF_112064	FJU.9383.C1___1_nrnt	FJU.9383.C1___1_nrnt	BX324006	L7Kki89vmksHXpxRcyXs	FJU.9383.C1___1_nrnt	XP_001338096	2xBNjghGU3aRtpi47trc	A_15_P107653	XM_001338060	XM_001338060	XM_001338060	100005580	si:dkey-46m10.3
7955	100005580	XM_001338060	XP_001338096	NW_003335493	-	si:dkey-46m10.3	GPL9248__10171__UF_Ppr_AF_112064	FJU.9383.C1___1_nrnt	FJU.9383.C1___1_nrnt	BX324006	L7Kki89vmksHXpxRcyXs	FJU.9383.C1___1_nrnt	XP_001338096	2xBNjghGU3aRtpi47trc	A_15_P107653	XM_001338060	XM_001338060	XM_001338060	100005580	si:dkey-46m10.3
7955	561225	-	-	BX942841	-	mysm1	GPL9248__6062__UF_Ppr_AF_110725	gi_73584386___1_nrnt	gi_73584386___1_nrnt	BX942841	wbvJHKmbcoFoNsxz85OO	gi_73584386___1_nrnt	XP_003200727	ZLIGiaX0GTAXHP580Dzl	A_15_P102642	NM_001164029	NM_001164029	NM_001164029	561225	mysm1
7955	561225	-	-	BX942841	-	mysm1	GPL9248__4027__UF_Ppr_AF_112155	FJU.11917.C1___1_nrnt	FJU.11917.C1___1_nrnt	BX942841	hYzJqRbkcYjQC77V7FuM	FJU.11917.C1___1_nrnt	NP_001076389	zdFtuEhQbtO7ncLB52hk	A_15_P102642	NM_001164029	NM_001164029	NM_001164029	561225	mysm1
7955	561225	NM_001164029	NP_001157501	NC_007131	-	mysm1	GPL9248__7318__UF_Ppr_AF_102570	FJU.8831.C1___1rc_nrnt	FJU.8831.C1___1rc_nrnt	NM_001164029	WPLVITIgYMLZHllMDCK4	FJU.8831.C1___1rc_nrnt	NP_001157501	1NJVFuOeUqwQ7LFmIYJx	A_15_P102642	NM_001164029	NM_001164029	NM_001164029	561225	mysm1
7955	561225	NM_001164029	NP_001157501	NW_003040642	-	mysm1	GPL9248__7318__UF_Ppr_AF_102570	FJU.8831.C1___1rc_nrnt	FJU.8831.C1___1rc_nrnt	NM_001164029	WPLVITIgYMLZHllMDCK4	FJU.8831.C1___1rc_nrnt	NP_001157501	1NJVFuOeUqwQ7LFmIYJx	A_15_P102642	NM_001164029	NM_001164029	NM_001164029	561225	mysm1
7955	561225	-	-	CU856363	-	mysm1	GPL9248__2473__UF_Ppr_AF_103410	gi_73444213___1_nrnt	gi_73444213___1_nrnt	CU856363	gno7mrc4xC3EJUCv6JFR	gi_73444213___1_nrnt	E9QBI7	OMA1_DANRE	A_15_P102642	NM_001164029	NM_001164029	NM_001164029	561225	mysm1
7955	393421	-	-	BX511067	-	etnppl	GPL9248__1321__UF_Ppr_AF_112208	FJU.1037.C11___1_nrnt	FJU.1037.C11___1_nrnt	BX511067	CNBpovbMEyAqCGz9hezX	FJU.1037.C11___1_nrnt	XP_004554551	l7vj6TiUqi57JyjbPaKF	A_15_P114715	NM_200449	NM_200449	NM_200449	393421	etnppl
7955	393421	NM_200449	NP_956743	NC_007118	-	etnppl	GPL9248__10676__UF_Ppr_AF_103670	FJU.13110.C1___1_nrnt	FJU.13110.C1___1_nrnt	NM_200449	izIzYotNukLCWXDmrAyD	FJU.13110.C1___1_nrnt	NP_956743	V9jqcsfR28SCc5Eibd7W	A_15_P114715	NM_200449	NM_200449	NM_200449	393421	etnppl
7955	393421	NM_200449	NP_956743	NW_001879276	-	etnppl	GPL9248__10676__UF_Ppr_AF_103670	FJU.13110.C1___1_nrnt	FJU.13110.C1___1_nrnt	NM_200449	izIzYotNukLCWXDmrAyD	FJU.13110.C1___1_nrnt	NP_956743	V9jqcsfR28SCc5Eibd7W	A_15_P114715	NM_200449	NM_200449	NM_200449	393421	etnppl
7955	353224	-	-	BX005370	-	nrarpa	GPL9248__12466__UF_Ppr_AF_116806	gi_73504497___1_nrnt	gi_73504497___1_nrnt	BX005370	oWGtUpY02wHQeRhIRdse	gi_73504497___1_nrnt	NP_852472	YtKjZuatgJkWL0L0juBj	A_15_P104360	NM_181495	NM_181495	NM_181495	353224	nrarpa
7955	353224	NM_181495	NP_852472	NC_007121	-	nrarpa	GPL9248__12466__UF_Ppr_AF_116806	gi_73504497___1_nrnt	gi_73504497___1_nrnt	BX005370	oWGtUpY02wHQeRhIRdse	gi_73504497___1_nrnt	NP_852472	YtKjZuatgJkWL0L0juBj	A_15_P104360	NM_181495	NM_181495	NM_181495	353224	nrarpa
7955	353224	NM_181495	NP_852472	NW_001877113	-	nrarpa	GPL9248__12466__UF_Ppr_AF_116806	gi_73504497___1_nrnt	gi_73504497___1_nrnt	BX005370	oWGtUpY02wHQeRhIRdse	gi_73504497___1_nrnt	NP_852472	YtKjZuatgJkWL0L0juBj	A_15_P104360	NM_181495	NM_181495	NM_181495	353224	nrarpa
7955	414846	-	Q6IV56	-	-	rnf141	GPL9248__12650__UF_Ppr_AF_108195	FJU.5482.C1___1_nrnt	FJU.5482.C1___1_nrnt	XM_003455380	RgxoUWmfA4VOBHHpdp3L	FJU.5482.C1___1_nrnt	Q6IV56	RN141_DANRE	A_15_P117363	NM_001007290	NM_001007290	NM_001007290	414846	rnf141
7955	368415	BC093110	AAH93110	-	-	ptenb	GPL9248__15695__UF_Ppr_AF_111000	FJU.6694.C1___1_nrnt	FJU.6694.C1___1_nrnt	BC093110	mwURkt2Zpyg7XQ5b17tK	FJU.6694.C1___1_nrnt	XP_003473590	s6Dkf9fhwfPtWYKUjZ7h	A_15_P101183	ENSDART00000079144	ggJKucDTqqWMccozy2Zu	ggJKucDTqqWMccozy2Zu	368415	ptenb
7955	402985	BC052108	-	-	-	grhprb	GPL9248__10263__UF_Ppr_AF_101589	FJU.1288.C1___1_nrnt	FJU.1288.C1___1_nrnt	BC052108	48tTTK27tXrzbABGqgJv	FJU.1288.C1___1_nrnt	NP_991248	CziEbAFvlYaPy0sHodyj	A_15_P105173	NM_205685	NM_205685	NM_205685	402985	grhprb
7955	402985	NM_205685	NP_991248	NC_007112	-	grhprb	GPL9248__10263__UF_Ppr_AF_101589	FJU.1288.C1___1_nrnt	FJU.1288.C1___1_nrnt	BC052108	48tTTK27tXrzbABGqgJv	FJU.1288.C1___1_nrnt	NP_991248	CziEbAFvlYaPy0sHodyj	A_15_P105173	NM_205685	NM_205685	NM_205685	402985	grhprb
7955	402985	NM_205685	NP_991248	NW_003039165	-	grhprb	GPL9248__10263__UF_Ppr_AF_101589	FJU.1288.C1___1_nrnt	FJU.1288.C1___1_nrnt	BC052108	48tTTK27tXrzbABGqgJv	FJU.1288.C1___1_nrnt	NP_991248	CziEbAFvlYaPy0sHodyj	A_15_P105173	NM_205685	NM_205685	NM_205685	402985	grhprb
7955	259250	NM_153670	NP_705956	NC_007133	-	cers4a	GPL9248__12267__UF_Ppr_AF_107150	FJU.7064.C2___1rc_nrnt	FJU.7064.C2___1rc_nrnt	NM_153670	wNIqBtymaAkRCjRMEmfb	FJU.7064.C2___1rc_nrnt	NP_705956	Nr4N884BwAyehYf0oTmd	A_15_P104012	NM_153670	NM_153670	NM_153670	259250	cers4a
7955	259250	NM_153670	NP_705956	NW_001878307	-	cers4a	GPL9248__12267__UF_Ppr_AF_107150	FJU.7064.C2___1rc_nrnt	FJU.7064.C2___1rc_nrnt	NM_153670	wNIqBtymaAkRCjRMEmfb	FJU.7064.C2___1rc_nrnt	NP_705956	Nr4N884BwAyehYf0oTmd	A_15_P104012	NM_153670	NM_153670	NM_153670	259250	cers4a
7955	324109	HM231276	ADM53351	-	-	sp1	GPL9248__10643__UF_Ppr_AF_109777	FJU.6908.C1___1_nrnt	FJU.6908.C1___1_nrnt	NM_212662	mEYoRiDYERarQRHe7U9H	FJU.6908.C1___1_nrnt	ADM53351	zczgZz8084DWkz4aeWMs	A_15_P110439	NM_212662	NM_212662	NM_212662	324109	sp1
7955	324109	NM_212662	NP_997827	NC_007122	-	sp1	GPL9248__10643__UF_Ppr_AF_109777	FJU.6908.C1___1_nrnt	FJU.6908.C1___1_nrnt	NM_212662	mEYoRiDYERarQRHe7U9H	FJU.6908.C1___1_nrnt	ADM53351	zczgZz8084DWkz4aeWMs	A_15_P110439	NM_212662	NM_212662	NM_212662	324109	sp1
7955	324109	NM_212662	NP_997827	NW_003334909	-	sp1	GPL9248__10643__UF_Ppr_AF_109777	FJU.6908.C1___1_nrnt	FJU.6908.C1___1_nrnt	NM_212662	mEYoRiDYERarQRHe7U9H	FJU.6908.C1___1_nrnt	ADM53351	zczgZz8084DWkz4aeWMs	A_15_P110439	NM_212662	NM_212662	NM_212662	324109	sp1
7955	555217	-	CAI21293	BX537106	-	si:dkey-98p3.1	GPL9248__14196__UF_Ppr_AF_111419	FJU.2413.C2___1_nrnt	FJU.2413.C2___1_nrnt	BX537106	iWAOQilsNO46EQUCfgtA	FJU.2413.C2___1_nrnt	AAH49398	i5dXBSsCx7s6qpuFUqV7	A_15_P102714	NM_212650	NM_212650	NM_212650	555217	si:dkey-98p3.1
7955	555217	NM_212650	NP_997815	NC_007117	-	si:dkey-98p3.1	GPL9248__12600__UF_Ppr_AF_100002	FJU.325.C2___1_nrnt	FJU.325.C2___1_nrnt	NM_212650	M24bAXwRNdmp2KDUijz0	FJU.325.C2___1_nrnt	NP_997815	uxZgXP7LC4ABYwZ0rLDp	A_15_P102714	NM_212650	NM_212650	NM_212650	555217	si:dkey-98p3.1
7955	555217	NM_212650	NP_997815	NW_001879143	-	si:dkey-98p3.1	GPL9248__12600__UF_Ppr_AF_100002	FJU.325.C2___1_nrnt	FJU.325.C2___1_nrnt	NM_212650	M24bAXwRNdmp2KDUijz0	FJU.325.C2___1_nrnt	NP_997815	uxZgXP7LC4ABYwZ0rLDp	A_15_P102714	NM_212650	NM_212650	NM_212650	555217	si:dkey-98p3.1
7955	555217	NM_212650	NP_997815	NC_007117	-	si:dkey-98p3.1	GPL9248__45__UF_Ppr_AF_118819	FJU.325.C3___1_nrnt	FJU.325.C3___1_nrnt	NM_212650	IBxei0u8WCA66IHE6wv8	FJU.325.C3___1_nrnt	NP_997815	ce9lYGPsjzt4mUrwKpgh	A_15_P102714	NM_212650	NM_212650	NM_212650	555217	si:dkey-98p3.1
7955	555217	NM_212650	NP_997815	NW_001879143	-	si:dkey-98p3.1	GPL9248__45__UF_Ppr_AF_118819	FJU.325.C3___1_nrnt	FJU.325.C3___1_nrnt	NM_212650	IBxei0u8WCA66IHE6wv8	FJU.325.C3___1_nrnt	NP_997815	ce9lYGPsjzt4mUrwKpgh	A_15_P102714	NM_212650	NM_212650	NM_212650	555217	si:dkey-98p3.1
7955	406566	NM_213280	NP_998445	NC_007116	-	rsrc2	GPL9248__12907__UF_Ppr_AF_118553	FJU_SB_30.628.C1___1_nrnt	FJU_SB_30.628.C1___1_nrnt	NM_213280	Smi9LX71cG4TTycPK6fU	FJU_SB_30.628.C1___1_nrnt	NP_998445	JMZ9MWrgEprtJOyr5Q5M	A_15_P107004	NM_213280	NM_213280	NM_213280	406566	rsrc2
7955	406566	NM_213280	NP_998445	NW_001879047	-	rsrc2	GPL9248__12907__UF_Ppr_AF_118553	FJU_SB_30.628.C1___1_nrnt	FJU_SB_30.628.C1___1_nrnt	NM_213280	Smi9LX71cG4TTycPK6fU	FJU_SB_30.628.C1___1_nrnt	NP_998445	JMZ9MWrgEprtJOyr5Q5M	A_15_P107004	NM_213280	NM_213280	NM_213280	406566	rsrc2
7955	445490	NM_001003995	NP_001003995	NC_007121	-	phax	GPL9248__9768__UF_Ppr_AF_105128	FJU.4919.C2___1rc_nrnt	FJU.4919.C2___1rc_nrnt	NM_001003995	IRwRXFfZ1oMX7KXNxR5R	FJU.4919.C2___1rc_nrnt	NP_001003995	slWp3VuD6KwuNYw1tMfW	A_15_P120263	ENSDART00000065036	1g19wVnAMlelow2dYcJE	1g19wVnAMlelow2dYcJE	445490	phax
7955	445490	NM_001003995	NP_001003995	NW_001877111	-	phax	GPL9248__9768__UF_Ppr_AF_105128	FJU.4919.C2___1rc_nrnt	FJU.4919.C2___1rc_nrnt	NM_001003995	IRwRXFfZ1oMX7KXNxR5R	FJU.4919.C2___1rc_nrnt	NP_001003995	slWp3VuD6KwuNYw1tMfW	A_15_P120263	ENSDART00000065036	1g19wVnAMlelow2dYcJE	1g19wVnAMlelow2dYcJE	445490	phax
7955	573010	-	-	AL935025	-	scgn	GPL9248__1361__UF_Ppr_AM_119266	gi_73648730___1rc_nrnt-1_ms	gi_73648730___1rc_nrnt-1_ms	AL935025	yhUGdEXkxK2lFOXfCEtJ	gi_73648730___1rc_nrnt-1_ms	NP_001074114	E7sQFdMbVTsw3zA3ix7u	A_15_P106387	NM_001005776	NM_001005776	NM_001005776	573010	scgn
7955	573010	-	-	AL935025	-	scgn	GPL9248__7636__UF_Ppr_AF_110855	gi_73648730___1rc_nrnt-1_ms	gi_73648730___1rc_nrnt-1_ms	AL935025	yhUGdEXkxK2lFOXfCEtJ	gi_73648730___1rc_nrnt-1_ms	NP_001074114	E7sQFdMbVTsw3zA3ix7u	A_15_P106387	NM_001005776	NM_001005776	NM_001005776	573010	scgn
7955	558650	-	CAQ13586	BX571883	-	si:dkey-73n10.4	GPL9248__2644__UF_Ppr_AF_103706	FJU.11977.C2___1_nrnt	FJU.11977.C2___1_nrnt	BX571883	hIDPKP6XFsmU1m1Ubzd6	FJU.11977.C2___1_nrnt	CAQ13582	Baa77ZoxVcuHqA1cMwEi	A_15_P120405	NM_001122699	NM_001122699	NM_001122699	558650	si:dkey-73n10.4
7955	558650	BC075971	-	-	-	si:dkey-73n10.4	GPL9248__9710__UF_Ppr_AF_107269	FJU.5471.C2___1_nrnt	FJU.5471.C2___1_nrnt	BC075971	Mz3saO6CiZoX9h8GW2JM	FJU.5471.C2___1_nrnt	NP_001116171	9N0Cgw87jYhpdpKHvSF8	A_15_P120405	NM_001122699	NM_001122699	NM_001122699	558650	si:dkey-73n10.4
7955	558650	NM_001122699	NP_001116171	NC_007129	-	si:dkey-73n10.4	GPL9248__9710__UF_Ppr_AF_107269	FJU.5471.C2___1_nrnt	FJU.5471.C2___1_nrnt	BC075971	Mz3saO6CiZoX9h8GW2JM	FJU.5471.C2___1_nrnt	NP_001116171	9N0Cgw87jYhpdpKHvSF8	A_15_P120405	NM_001122699	NM_001122699	NM_001122699	558650	si:dkey-73n10.4
7955	558650	NM_001122699	NP_001116171	NW_001877867	-	si:dkey-73n10.4	GPL9248__9710__UF_Ppr_AF_107269	FJU.5471.C2___1_nrnt	FJU.5471.C2___1_nrnt	BC075971	Mz3saO6CiZoX9h8GW2JM	FJU.5471.C2___1_nrnt	NP_001116171	9N0Cgw87jYhpdpKHvSF8	A_15_P120405	NM_001122699	NM_001122699	NM_001122699	558650	si:dkey-73n10.4
7955	336597	BC049461	AAH49461	-	-	capgb	GPL9248__1148__UF_Ppr_AF_109739	FJU.13258.C1___1_nrnt	FJU.13258.C1___1_nrnt	BC049461	1mp3k5fWm35fCPvftifO	FJU.13258.C1___1_nrnt	AAH49461	XfvVJt4k6uD3suunXboZ	A_15_P101924	NM_001001594	NM_001001594	NM_001001594	336597	capg
7955	100005939	NM_001002477	NP_001002477	NC_007119	-	spryd4	GPL9248__13645__UF_Ppr_AM_120079	FJU.717.C1___1_nrnt_ms	FJU.717.C1___1_nrnt_ms	NM_001114057	cBSMgSJFlbNdGbZgP7y2	FJU.717.C1___1_nrnt_ms	NP_001002477	9VjY8GWHhv2Yjo9XJb2u	A_15_P105979	NM_001002477	NM_001002477	NM_001002477	100005939	spryd4
7955	100005939	NM_001002477	NP_001002477	NW_001879345	-	spryd4	GPL9248__13645__UF_Ppr_AM_120079	FJU.717.C1___1_nrnt_ms	FJU.717.C1___1_nrnt_ms	NM_001114057	cBSMgSJFlbNdGbZgP7y2	FJU.717.C1___1_nrnt_ms	NP_001002477	9VjY8GWHhv2Yjo9XJb2u	A_15_P105979	NM_001002477	NM_001002477	NM_001002477	100005939	spryd4
7955	100005939	NM_001002477	NP_001002477	NC_007119	-	spryd4	GPL9248__11037__UF_Ppr_AF_118601	FJU.717.C1___1_nrnt_ms	FJU.717.C1___1_nrnt_ms	NM_001114057	cBSMgSJFlbNdGbZgP7y2	FJU.717.C1___1_nrnt_ms	NP_001002477	9VjY8GWHhv2Yjo9XJb2u	A_15_P105979	NM_001002477	NM_001002477	NM_001002477	100005939	spryd4
7955	100005939	NM_001002477	NP_001002477	NW_001879345	-	spryd4	GPL9248__11037__UF_Ppr_AF_118601	FJU.717.C1___1_nrnt_ms	FJU.717.C1___1_nrnt_ms	NM_001114057	cBSMgSJFlbNdGbZgP7y2	FJU.717.C1___1_nrnt_ms	NP_001002477	9VjY8GWHhv2Yjo9XJb2u	A_15_P105979	NM_001002477	NM_001002477	NM_001002477	100005939	spryd4
7955	415149	-	ACU68929	GQ376197	-	lum	GPL9248__15017__UF_Ppr_AF_102835	FJU.1662.C1___1_nrnt	FJU.1662.C1___1_nrnt	GQ376197	odDdQsblocP7s3p1Q9EY	FJU.1662.C1___1_nrnt	CAP08002	S5UgkDS4QItdRkeYmZ9m	A_15_P100433	NM_001002059	NM_001002059	NM_001002059	415149	lum
7955	415149	CU468778	CAP08002	-	-	lum	GPL9248__15017__UF_Ppr_AF_102835	FJU.1662.C1___1_nrnt	FJU.1662.C1___1_nrnt	GQ376197	odDdQsblocP7s3p1Q9EY	FJU.1662.C1___1_nrnt	CAP08002	S5UgkDS4QItdRkeYmZ9m	A_15_P100433	NM_001002059	NM_001002059	NM_001002059	415149	lum
7955	415149	-	-	BX322608	-	lum	GPL9248__6388__UF_Ppr_AF_108706	FJU.3026.C2___1rc_nrnt	FJU.3026.C2___1rc_nrnt	BX322608	sCTjuN10V8gcCsedNrtq	FJU.3026.C2___1rc_nrnt	CAP08010	zfWHcbOkPDZKzaWfDfuw	A_15_P100433	NM_001002059	NM_001002059	NM_001002059	415149	lum
7955	415149	-	-	BX322608	-	lum	GPL9248__11768__UF_Ppr_AF_106937	FJU.9674.C1___1_nrnt2	FJU.9674.C1___1_nrnt2	BX322608	Sz4uBYX9JhBXkzDiQRpX	FJU.9674.C1___1_nrnt2	NP_001116762	rco18UhrEP3uwz5YodC7	A_15_P100433	NM_001002059	NM_001002059	NM_001002059	415149	lum
7955	83773	NM_131785	NP_571860	NC_007112	-	dmd	GPL9248__10940__UF_Ppr_AF_115280	FJU.2729.C3___1_nrnt	FJU.2729.C3___1_nrnt	NM_131785	WFTETRyUxtUBRNdK0pVz	FJU.2729.C3___1_nrnt	NP_571860	Lo4FZu3OP1eykRD3fsHa	A_15_P116822	NM_131785	NM_131785	NM_131785	83773	dmd
7955	83773	NM_131785	NP_571860	NW_003334052	-	dmd	GPL9248__10940__UF_Ppr_AF_115280	FJU.2729.C3___1_nrnt	FJU.2729.C3___1_nrnt	NM_131785	WFTETRyUxtUBRNdK0pVz	FJU.2729.C3___1_nrnt	NP_571860	Lo4FZu3OP1eykRD3fsHa	A_15_P116822	NM_131785	NM_131785	NM_131785	83773	dmd
7955	751700	NM_001045412	NP_001038877	NC_007124	-	tspan14	GPL9248__6754__UF_Ppr_AF_104909	FJU.11200.C2___1rc_nrnt	FJU.11200.C2___1rc_nrnt	NM_001045412	l4jxvO7qBb0JhWQ7L5sz	FJU.11200.C2___1rc_nrnt	NP_001038877	PNKCkl4iN9GhP66DB2Pg	A_15_P118916	ENSDART00000102227	evuerlULzkaduYNZYHUD	evuerlULzkaduYNZYHUD	751700	tspan14
7955	751700	NM_001045412	NP_001038877	NW_001877341	-	tspan14	GPL9248__6754__UF_Ppr_AF_104909	FJU.11200.C2___1rc_nrnt	FJU.11200.C2___1rc_nrnt	NM_001045412	l4jxvO7qBb0JhWQ7L5sz	FJU.11200.C2___1rc_nrnt	NP_001038877	PNKCkl4iN9GhP66DB2Pg	A_15_P118916	ENSDART00000102227	evuerlULzkaduYNZYHUD	evuerlULzkaduYNZYHUD	751700	tspan14
7955	334613	AY725818	AAU14809	-	-	fn1b	GPL9248__2451__UF_Ppr_AF_113874	FJU.247.C3___1_nrnt	FJU.247.C3___1_nrnt	AY725818	O10t4LEhMkEQnbnLO6eW	FJU.247.C3___1_nrnt	AAU14809	umNfhJbuJixWBwyT3cQP	A_15_P120995	NM_001013261	NM_001013261	NM_001013261	334613	fn1b
7955	553547	NM_001020526	NP_001018362	NC_007113	-	pgpep1	GPL9248__6828__UF_Ppr_AF_118554	FJU.2730.C2___1_nrnt	FJU.2730.C2___1_nrnt	NM_001020526	BLzj0UirmqADnO1wxXvW	FJU.2730.C2___1_nrnt	NP_001018362	dvlM67p4SFCdS6PORV4j	A_15_P101846	NM_001020526	NM_001020526	NM_001020526	553547	pgpep1
7955	553547	NM_001020526	NP_001018362	NW_001878728	-	pgpep1	GPL9248__6828__UF_Ppr_AF_118554	FJU.2730.C2___1_nrnt	FJU.2730.C2___1_nrnt	NM_001020526	BLzj0UirmqADnO1wxXvW	FJU.2730.C2___1_nrnt	NP_001018362	dvlM67p4SFCdS6PORV4j	A_15_P101846	NM_001020526	NM_001020526	NM_001020526	553547	pgpep1
7955	556951	NM_001114412	NP_001107884	NC_007122	-	zgc:172352	GPL9248__2837__UF_Ppr_AF_105440	FJU_SB_30.182.C1___1_nrnt	FJU_SB_30.182.C1___1_nrnt	NM_001114412	D7inmy8SLnIdAPNsCxgf	FJU_SB_30.182.C1___1_nrnt	NP_001107884	VnW2aktTv3x6YBDgBWA3	A_15_P118579	NM_001114412	NM_001114412	NM_001114412	556951	zgc:172352
7955	556951	NM_001114412	NP_001107884	NW_003039945	-	zgc:172352	GPL9248__2837__UF_Ppr_AF_105440	FJU_SB_30.182.C1___1_nrnt	FJU_SB_30.182.C1___1_nrnt	NM_001114412	D7inmy8SLnIdAPNsCxgf	FJU_SB_30.182.C1___1_nrnt	NP_001107884	VnW2aktTv3x6YBDgBWA3	A_15_P118579	NM_001114412	NM_001114412	NM_001114412	556951	zgc:172352
7955	406544	NM_213260	NP_998425	NC_007112	-	olfm2b	GPL9248__9472__UF_Ppr_AF_104894	FJU.1890.C2___1_nrnt	FJU.1890.C2___1_nrnt	NM_213260	VpTfOLW8jDRr1tTpmM5v	FJU.1890.C2___1_nrnt	NP_998425	urBPR70SKFrxkuMMDL3Z	A_15_P103118	NM_213260	NM_213260	NM_213260	406544	olfm2b
7955	406544	NM_213260	NP_998425	NW_003334111	-	olfm2b	GPL9248__9472__UF_Ppr_AF_104894	FJU.1890.C2___1_nrnt	FJU.1890.C2___1_nrnt	NM_213260	VpTfOLW8jDRr1tTpmM5v	FJU.1890.C2___1_nrnt	NP_998425	urBPR70SKFrxkuMMDL3Z	A_15_P103118	NM_213260	NM_213260	NM_213260	406544	olfm2b
7955	64807	BC092695	AAH92695	-	-	vox	GPL9248__10791__UF_Ppr_AF_106128	FJU.8113.C1___1_nrnt	FJU.8113.C1___1_nrnt	FP102122	7sCeUNlBCt1aM1N1vpCL	FJU.8113.C1___1_nrnt	AAH92695	cMoC5TyAcwLgS9O6t4XU	A_15_P120974	NM_131698	NM_131698	NM_131698	64807	vox
7955	100005903	-	-	CR628381	-	si:dkey-27i16.2	GPL9248__13120__UF_Ppr_AF_106896	FJU.4843.C1___1_nrnt	FJU.4843.C1___1_nrnt	CR628381	6fad7Q8mz7Q6cWS1rEIF	FJU.4843.C1___1_nrnt	NP_001159804	G75EBK0dIyfJXcpOyILI	A_15_P119156	ENSDART00000140641	XM_001344781	XM_001344781	100005903	si:dkey-27i16.2
7955	436674	NM_001002401	NP_001002401	NC_007130	-	mrpl24	GPL9248__2291__UF_Ppr_AF_103398	FJU.1160.C1___1_nrnt	FJU.1160.C1___1_nrnt	NM_001002401	I6poWaUmEzKkSjvmrwOe	FJU.1160.C1___1_nrnt	NP_001002401	bl4HH4IUkxRXAQjGTHeR	A_15_P102718	NM_001002401	NM_001002401	NM_001002401	436674	mrpl24
7955	436674	NM_001002401	NP_001002401	NW_001877951	-	mrpl24	GPL9248__2291__UF_Ppr_AF_103398	FJU.1160.C1___1_nrnt	FJU.1160.C1___1_nrnt	NM_001002401	I6poWaUmEzKkSjvmrwOe	FJU.1160.C1___1_nrnt	NP_001002401	bl4HH4IUkxRXAQjGTHeR	A_15_P102718	NM_001002401	NM_001002401	NM_001002401	436674	mrpl24
7955	436674	-	-	BX927401	-	mrpl24	GPL9248__2921__UF_Ppr_AF_108494	FJU.6145.C1___1_nrnt	FJU.6145.C1___1_nrnt	BX927401	UQm2mAuiaVZDXB637wRQ	FJU.6145.C1___1_nrnt	XP_003969200	wGe6xnG2LU77e2AguuKP	A_15_P102718	NM_001002401	NM_001002401	NM_001002401	436674	mrpl24
7955	436674	-	-	BX927401	-	mrpl24	GPL9248__4736__UF_Ppr_AF_110803	gi_73497241___1_nrnt	gi_73497241___1_nrnt	BX927401	ZCRIh2dKaiuhM0ztpuIU	gi_73497241___1_nrnt	NP_001119911	qcIIPd8G3xFmnJ1Rgcl9	A_15_P102718	NM_001002401	NM_001002401	NM_001002401	436674	mrpl24
7955	393334	NM_200363	NP_956657	NC_007115	-	rassf8b	GPL9248__7642__UF_Ppr_AF_107174	gi_73491604___1_nrnt	gi_73491604___1_nrnt	NM_200363	yh5GWTD4gnLTGphtTFoQ	gi_73491604___1_nrnt	NP_956657	74ypl9TyBCaWIMadZCtj	A_15_P117570	NM_200363	NM_200363	NM_200363	393334	rassf8b
7955	393334	NM_200363	NP_956657	NW_001878915	-	rassf8b	GPL9248__7642__UF_Ppr_AF_107174	gi_73491604___1_nrnt	gi_73491604___1_nrnt	NM_200363	yh5GWTD4gnLTGphtTFoQ	gi_73491604___1_nrnt	NP_956657	74ypl9TyBCaWIMadZCtj	A_15_P117570	NM_200363	NM_200363	NM_200363	393334	rassf8b
7955	445238	NM_001003632	NP_001003632	NC_007116	-	si:ch211-191d15.2	GPL9248__11609__UF_Ppr_AF_112865	FJU.770.C1___1_nrnt	FJU.770.C1___1_nrnt	NM_001003632	4pDV2hUtW4W5C8nSViaN	FJU.770.C1___1_nrnt	NP_001003632	Zfs4aM9FsxZdD18wr1UX	A_15_P111058	NM_001003632	NM_001003632	NM_001003632	445238	si:ch211-191d15.2
7955	445238	NM_001003632	NP_001003632	NW_001879000	-	si:ch211-191d15.2	GPL9248__11609__UF_Ppr_AF_112865	FJU.770.C1___1_nrnt	FJU.770.C1___1_nrnt	NM_001003632	4pDV2hUtW4W5C8nSViaN	FJU.770.C1___1_nrnt	NP_001003632	Zfs4aM9FsxZdD18wr1UX	A_15_P111058	NM_001003632	NM_001003632	NM_001003632	445238	si:ch211-191d15.2
7955	751686	-	-	BX908747	-	zgc:153443	GPL9248__4289__UF_Ppr_AF_113260	FJU.9273.C1___1_nrnt	FJU.9273.C1___1_nrnt	BX908747	ZXMsEbgTBi3MlTPw0Us9	FJU.9273.C1___1_nrnt	CAG13260	NpJuSlOEncF7kLKCUXvi	A_15_P111754	ENSDART00000080100	axPOWnVfGfzmNsGNq3Qg	CN511959	751686	zgc:153443
7955	100149890	NM_199859	NP_956153	NC_007133	-	abi3bp	GPL9248__6100__UF_Ppr_AF_114489	FJU.14061.C1___1_nrnt	FJU.14061.C1___1_nrnt	NM_199859	vk7in4fIbFhtNAQUXFpV	FJU.14061.C1___1_nrnt	NP_956153	BgaIIFqipsJUruCZTQUK	A_15_P102132	NM_199859	NM_199859	NM_199859	100149890	abi3bp
7955	100149890	NM_199859	NP_956153	NW_001878354	-	abi3bp	GPL9248__6100__UF_Ppr_AF_114489	FJU.14061.C1___1_nrnt	FJU.14061.C1___1_nrnt	NM_199859	vk7in4fIbFhtNAQUXFpV	FJU.14061.C1___1_nrnt	NP_956153	BgaIIFqipsJUruCZTQUK	A_15_P102132	NM_199859	NM_199859	NM_199859	100149890	abi3bp
7955	30200	-	-	BX537143	-	myog	GPL9248__5107__UF_Ppr_AF_113878	FJU.2144.C2___1_nrnt	FJU.2144.C2___1_nrnt	BX537143	OGy1fJL27LqBanumfQjm	FJU.2144.C2___1_nrnt	NP_001093621	zsRvATj2zAB2cwp6x0vU	A_15_P107440	NM_131006	NM_131006	NM_131006	30200	myog
7955	30200	-	-	CT573184	-	myog	GPL9248__10385__UF_Ppr_AF_115796	gi_72432148___1rc_nrnt-1	gi_72432148___1rc_nrnt-1	CT573184	ByQx0Z1sQ233p36Qkjmf	gi_72432148___1rc_nrnt-1	EFO14669	RdGwR89FZPmRyBc5gnmB	A_15_P107440	NM_131006	NM_131006	NM_131006	30200	myog
7955	450049	-	-	BX120008	-	nudt22	GPL9248__2638__UF_Ppr_AF_103963	FJU.13982.C1___1_nr1nt0	FJU.13982.C1___1_nr1nt0	BX120008	L713VX3iVsl2r2lLvqoh	FJU.13982.C1___1_nr1nt0	XP_004084377	6bQcsojFqxsTSPQgIryO	A_15_P108690	NM_001006069	NM_001006069	NM_001006069	450049	nudt22
7955	450049	NM_001006069	NP_001006069	NC_007125	-	nudt22	GPL9248__8407__UF_Ppr_AF_112202	FJU.7222.C2___1rc_nrnt	FJU.7222.C2___1rc_nrnt	NM_001006069	ePeh7DLhRanpd1siE4L3	FJU.7222.C2___1rc_nrnt	NP_001006069	eNvZR71NXf2S1rYEJErK	A_15_P108690	NM_001006069	NM_001006069	NM_001006069	450049	nudt22
7955	450049	NM_001006069	NP_001006069	NW_003335291	-	nudt22	GPL9248__8407__UF_Ppr_AF_112202	FJU.7222.C2___1rc_nrnt	FJU.7222.C2___1rc_nrnt	NM_001006069	ePeh7DLhRanpd1siE4L3	FJU.7222.C2___1rc_nrnt	NP_001006069	eNvZR71NXf2S1rYEJErK	A_15_P108690	NM_001006069	NM_001006069	NM_001006069	450049	nudt22
7955	436639	NM_001002366	NP_001002366	NC_007119	-	tjp2b	GPL9248__7663__UF_Ppr_AF_115992	FJU.1631.C1___1_nrnt	FJU.1631.C1___1_nrnt	NM_001002366	lQ0zz06LMG8cJqBXH7PR	FJU.1631.C1___1_nrnt	NP_001002366	rewzozkPGyJyPIcVOngl	A_15_P121482	NM_001002366	NM_001002366	NM_001002366	436639	tjp2b
7955	436639	NM_001002366	NP_001002366	NW_001879345	-	tjp2b	GPL9248__7663__UF_Ppr_AF_115992	FJU.1631.C1___1_nrnt	FJU.1631.C1___1_nrnt	NM_001002366	lQ0zz06LMG8cJqBXH7PR	FJU.1631.C1___1_nrnt	NP_001002366	rewzozkPGyJyPIcVOngl	A_15_P121482	NM_001002366	NM_001002366	NM_001002366	436639	tjp2b
7955	336518	NM_212754	NP_997919	NC_007123	-	polr3e	GPL9248__3413__UF_Ppr_AF_109479	FJU.7784.C2___1_nrnt	FJU.7784.C2___1_nrnt	NM_212754	wlvKNoLkd9ToVW9zr8nB	FJU.7784.C2___1_nrnt	NP_997919	3TvUi2NdDwLDWXPT5G7l	A_15_P118011	NM_212754	NM_212754	NM_212754	336518	polr3e
7955	336518	NM_212754	NP_997919	NW_003040019	-	polr3e	GPL9248__3413__UF_Ppr_AF_109479	FJU.7784.C2___1_nrnt	FJU.7784.C2___1_nrnt	NM_212754	wlvKNoLkd9ToVW9zr8nB	FJU.7784.C2___1_nrnt	NP_997919	3TvUi2NdDwLDWXPT5G7l	A_15_P118011	NM_212754	NM_212754	NM_212754	336518	polr3e
7955	436984	NM_001002711	NP_001002711	NC_007120	-	fundc1	GPL9248__7771__UF_Ppr_AF_110284	FJU.4474.C2___1_nrnt	FJU.4474.C2___1_nrnt	NM_001002711	7oX2Y2ZvdfyP3reyfOo0	FJU.4474.C2___1_nrnt	NP_001002711	gyZqSZm8eTUWkb8S87Zd	A_15_P106376	NM_001002711	NM_001002711	NM_001002711	436984	fundc1
7955	436984	NM_001002711	NP_001002711	NW_001879471	-	fundc1	GPL9248__7771__UF_Ppr_AF_110284	FJU.4474.C2___1_nrnt	FJU.4474.C2___1_nrnt	NM_001002711	7oX2Y2ZvdfyP3reyfOo0	FJU.4474.C2___1_nrnt	NP_001002711	gyZqSZm8eTUWkb8S87Zd	A_15_P106376	NM_001002711	NM_001002711	NM_001002711	436984	fundc1
7955	335429	-	-	CU571169	-	ccnc	GPL9248__9187__UF_Ppr_AF_115726	FJU.13973.C1___1_nrnt	FJU.13973.C1___1_nrnt	CU571169	YuxGKcVeyOSoFUOsLCGL	FJU.13973.C1___1_nrnt	NP_001153295	XA4L9pqwcz7Vh6P28m1j	A_15_P101575	NM_199951	NM_199951	NM_199951	335429	ccnc
7955	335429	AY398320	AAQ97753	-	-	ccnc	GPL9248__4714__UF_Ppr_AF_106871	FJU.5491.C1___1_nrnt	FJU.5491.C1___1_nrnt	AY398320	mdIVa5dDr0EkHm2rCYDN	FJU.5491.C1___1_nrnt	NP_956245	a8mzOXcjRtTYVDHYtlZk	A_15_P101575	NM_199951	NM_199951	NM_199951	335429	ccnc
7955	335429	NM_199951	NP_956245	NC_007115	-	ccnc	GPL9248__4714__UF_Ppr_AF_106871	FJU.5491.C1___1_nrnt	FJU.5491.C1___1_nrnt	AY398320	mdIVa5dDr0EkHm2rCYDN	FJU.5491.C1___1_nrnt	NP_956245	a8mzOXcjRtTYVDHYtlZk	A_15_P101575	NM_199951	NM_199951	NM_199951	335429	ccnc
7955	335429	NM_199951	NP_956245	NW_001878891	-	ccnc	GPL9248__4714__UF_Ppr_AF_106871	FJU.5491.C1___1_nrnt	FJU.5491.C1___1_nrnt	AY398320	mdIVa5dDr0EkHm2rCYDN	FJU.5491.C1___1_nrnt	NP_956245	a8mzOXcjRtTYVDHYtlZk	A_15_P101575	NM_199951	NM_199951	NM_199951	335429	ccnc
7955	393832	NM_200858	NP_957152	NC_007114	-	zgc:77748	GPL9248__12247__UF_Ppr_AF_113341	gi_72712834___1_nrnt	gi_72712834___1_nrnt	NM_200858	A6Iyc3ZehZ6RWCRSPXPU	gi_72712834___1_nrnt	NP_957152	zRVSONgMUNf4q665zuRZ	A_15_P121355	NM_200858	NM_200858	NM_200858	393832	zgc:77748
7955	393832	NM_200858	NP_957152	NW_001884520	-	zgc:77748	GPL9248__12247__UF_Ppr_AF_113341	gi_72712834___1_nrnt	gi_72712834___1_nrnt	NM_200858	A6Iyc3ZehZ6RWCRSPXPU	gi_72712834___1_nrnt	NP_957152	zRVSONgMUNf4q665zuRZ	A_15_P121355	NM_200858	NM_200858	NM_200858	393832	zgc:77748
7955	259191	-	-	BX005284	-	fmr1	GPL9248__15537__UF_Ppr_AF_100290	FJU.2513.C1___1rc_nrnt	FJU.2513.C1___1rc_nrnt	BX005284	L8IIDPmL0XfXefPLnVoa	FJU.2513.C1___1rc_nrnt	NP_694495	gYrWuASVMOrUf4IP0xL1	A_15_P111968	BC049411	gk81G5XSkduuu3cs6jaJ	BC049411	259191	fmr1
7955	259191	NM_152963	NP_694495	NC_007125	-	fmr1	GPL9248__15537__UF_Ppr_AF_100290	FJU.2513.C1___1rc_nrnt	FJU.2513.C1___1rc_nrnt	BX005284	L8IIDPmL0XfXefPLnVoa	FJU.2513.C1___1rc_nrnt	NP_694495	gYrWuASVMOrUf4IP0xL1	A_15_P111968	BC049411	gk81G5XSkduuu3cs6jaJ	BC049411	259191	fmr1
7955	259191	NM_152963	NP_694495	NW_003335291	-	fmr1	GPL9248__15537__UF_Ppr_AF_100290	FJU.2513.C1___1rc_nrnt	FJU.2513.C1___1rc_nrnt	BX005284	L8IIDPmL0XfXefPLnVoa	FJU.2513.C1___1rc_nrnt	NP_694495	gYrWuASVMOrUf4IP0xL1	A_15_P111968	BC049411	gk81G5XSkduuu3cs6jaJ	BC049411	259191	fmr1
7955	415163	NM_001002073	NP_001002073	NC_007122	-	vamp3	GPL9248__13414__UF_Ppr_AF_104133	FJU.4336.C1___1_nrnt	FJU.4336.C1___1_nrnt	NM_001002073	BVUakPzU55AL3b6ALBmr	FJU.4336.C1___1_nrnt	CAF96812	n7jP3pFlMIn0SFv1rCqO	A_15_P116344	NM_001002073	NM_001002073	NM_001002073	415163	vamp3
7955	415163	NM_001002073	NP_001002073	NW_001877174	-	vamp3	GPL9248__13414__UF_Ppr_AF_104133	FJU.4336.C1___1_nrnt	FJU.4336.C1___1_nrnt	NM_001002073	BVUakPzU55AL3b6ALBmr	FJU.4336.C1___1_nrnt	CAF96812	n7jP3pFlMIn0SFv1rCqO	A_15_P116344	NM_001002073	NM_001002073	NM_001002073	415163	vamp3
7955	325255	-	-	BX465854	-	rab18a	GPL9248__2789__UF_Ppr_AF_106040	gi_73586062___1_nrnt	gi_73586062___1_nrnt	BX465854	se4CoeDgnJyV7mwK3R5n	gi_73586062___1_nrnt	XP_696774	b0ietuYM8VETMaM3rlWm	A_15_P115341	NM_206830	NM_206830	NM_206830	325255	rab18a
7955	325255	NM_206830	NP_996661	NC_007123	-	rab18a	GPL9248__1769__UF_Ppr_AF_104889	FJU.1378.C1___1_nrnt	FJU.1378.C1___1_nrnt	NM_206830	eOn0WGeKnkpkebreegA9	FJU.1378.C1___1_nrnt	NP_996661	7R2TJE28KcbNRR1ywi7W	A_15_P115341	NM_206830	NM_206830	NM_206830	325255	rab18a
7955	325255	NM_206830	NP_996661	NW_001877234	-	rab18a	GPL9248__1769__UF_Ppr_AF_104889	FJU.1378.C1___1_nrnt	FJU.1378.C1___1_nrnt	NM_206830	eOn0WGeKnkpkebreegA9	FJU.1378.C1___1_nrnt	NP_996661	7R2TJE28KcbNRR1ywi7W	A_15_P115341	NM_206830	NM_206830	NM_206830	325255	rab18a
7955	333957	NM_201307	NP_958464	NC_007114	-	ndel1b	GPL9248__13710__UF_Ppr_AF_113073	FJU.1835.C1___1_nrnt	FJU.1835.C1___1_nrnt	NM_201307	QyOeailPoYMv4Bi37NF6	FJU.1835.C1___1_nrnt	NP_958464	7sQ3fV8hXpnVSP8nSxju	A_15_P118170	NM_201307	NM_201307	NM_201307	333957	ndel1b
7955	333957	NM_201307	NP_958464	NW_001878787	-	ndel1b	GPL9248__13710__UF_Ppr_AF_113073	FJU.1835.C1___1_nrnt	FJU.1835.C1___1_nrnt	NM_201307	QyOeailPoYMv4Bi37NF6	FJU.1835.C1___1_nrnt	NP_958464	7sQ3fV8hXpnVSP8nSxju	A_15_P118170	NM_201307	NM_201307	NM_201307	333957	ndel1b
7955	558048	NM_001079967	NP_001073436	NC_007112	-	n4bp2	GPL9248__6018__UF_Ppr_AF_100842	FJU.5434.C2___1rc_nrnt-1	FJU.5434.C2___1rc_nrnt-1	NM_001079967	2lHU78FJjIev8kAtZaJj	FJU.5434.C2___1rc_nrnt-1	NP_001073436	4iZyKzCJQsK7EnQE1FyV	A_15_P111304	NM_001079967	NM_001079967	NM_001079967	558048	n4bp2
7955	558048	NM_001079967	NP_001073436	NW_003334054	-	n4bp2	GPL9248__6018__UF_Ppr_AF_100842	FJU.5434.C2___1rc_nrnt-1	FJU.5434.C2___1rc_nrnt-1	NM_001079967	2lHU78FJjIev8kAtZaJj	FJU.5434.C2___1rc_nrnt-1	NP_001073436	4iZyKzCJQsK7EnQE1FyV	A_15_P111304	NM_001079967	NM_001079967	NM_001079967	558048	n4bp2
7955	560141	NM_001077378	NP_001070846	NC_007115	-	zc3hc1	GPL9248__1043__UF_Ppr_AF_102607	FJU.346.C1___1_nrnt	FJU.346.C1___1_nrnt	NM_001077378	sEN5M9pM6yZcrx3yKGIe	FJU.346.C1___1_nrnt	NP_001070846	j8qscKepSYCqHW1ZpPw2	A_15_P106997	NM_001077378	NM_001077378	NM_001077378	560141	zc3hc1
7955	560141	NM_001077378	NP_001070846	NW_001878904	-	zc3hc1	GPL9248__1043__UF_Ppr_AF_102607	FJU.346.C1___1_nrnt	FJU.346.C1___1_nrnt	NM_001077378	sEN5M9pM6yZcrx3yKGIe	FJU.346.C1___1_nrnt	NP_001070846	j8qscKepSYCqHW1ZpPw2	A_15_P106997	NM_001077378	NM_001077378	NM_001077378	560141	zc3hc1
7955	393427	-	-	CT009687	-	zgc:63568	GPL9248__2300__UF_Ppr_AF_107079	gi_73558273___1_nrnt	gi_73558273___1_nrnt	CT009687	PyuPcbcpGTbpUOKx9fkD	gi_73558273___1_nrnt	XP_694732	YSQklVy5cgnVPoQkgTiK	A_15_P102407	NM_200455	NM_200455	NM_200455	393427	zgc:63568
7955	393427	-	-	CT009687	-	zgc:63568	GPL9248__2318__UF_Ppr_AF_104440	FJU.9223.C5___1_nrnt	FJU.9223.C5___1_nrnt	CT009687	7zRKUq2fwmdF9DsiidYT	FJU.9223.C5___1_nrnt	XP_005076203	Qsp1nDepELwmXoZN19JJ	A_15_P102407	NM_200455	NM_200455	NM_200455	393427	zgc:63568
7955	404618	-	-	BX663525	-	adhfe1	GPL9248__77__UF_Ppr_AF_114690	gi_73585942___1_nrnt	gi_73585942___1_nrnt	BX663525	TeLNjoxlThKj0cpwMVWO	gi_73585942___1_nrnt	XP_699171	a0dX84D5Ov49lFtX1wlw	A_15_P102124	NM_207086	NM_207086	NM_207086	404618	adhfe1
7955	404618	-	-	BX663525	-	adhfe1	GPL9248__14553__UF_Ppr_AF_101245	FJU.4849.C1___1rc_nrnt	FJU.4849.C1___1rc_nrnt	BX663525	TfPVi3eCM0QYOVsYfEYd	FJU.4849.C1___1rc_nrnt	XP_003197986	v5FsbXsAGfycLp3mo6VB	A_15_P102124	NM_207086	NM_207086	NM_207086	404618	adhfe1
7955	404618	NM_207086	NP_996969	NC_007113	-	adhfe1	GPL9248__14050__UF_Ppr_AF_104849	gi_73440411___1_nrnt	gi_73440411___1_nrnt	NM_207086	WsMmQN1tSJMKwMxRJBfL	gi_73440411___1_nrnt	NP_996969	GDAU8VhGMR5foPm2ikzL	A_15_P102124	NM_207086	NM_207086	NM_207086	404618	adhfe1
7955	404618	NM_207086	NP_996969	NW_003334165	-	adhfe1	GPL9248__14050__UF_Ppr_AF_104849	gi_73440411___1_nrnt	gi_73440411___1_nrnt	NM_207086	WsMmQN1tSJMKwMxRJBfL	gi_73440411___1_nrnt	NP_996969	GDAU8VhGMR5foPm2ikzL	A_15_P102124	NM_207086	NM_207086	NM_207086	404618	adhfe1
7955	494060	NM_001008603	NP_001008603	NC_007132	-	pus1	GPL9248__1548__UF_Ppr_AF_108456	FJU.9891.C1___1_nrnt	FJU.9891.C1___1_nrnt	NM_001008603	bRjfxI6Pb57xtKRXhHpE	FJU.9891.C1___1_nrnt	NP_001008603	7qONx7sF0DGtVAG9iRsV	A_15_P118226	NM_001008603	NM_001008603	NM_001008603	494060	pus1
7955	494060	NM_001008603	NP_001008603	NW_001878205	-	pus1	GPL9248__1548__UF_Ppr_AF_108456	FJU.9891.C1___1_nrnt	FJU.9891.C1___1_nrnt	NM_001008603	bRjfxI6Pb57xtKRXhHpE	FJU.9891.C1___1_nrnt	NP_001008603	7qONx7sF0DGtVAG9iRsV	A_15_P118226	NM_001008603	NM_001008603	NM_001008603	494060	pus1
7955	327512	NM_199819	NP_956113	NC_007116	-	psat1	GPL9248__11700__UF_Ppr_AF_112172	FJU.67.C1___1_nrnt	FJU.67.C1___1_nrnt	NM_199819	eB5gT4jtnDlbhKFFJlNN	FJU.67.C1___1_nrnt	NP_956113	dGzSW5ZO0AsdBTcn2PYv	A_15_P106890	NM_199819	NM_199819	NM_199819	327512	psat1
7955	327512	NM_199819	NP_956113	NW_003039530	-	psat1	GPL9248__11700__UF_Ppr_AF_112172	FJU.67.C1___1_nrnt	FJU.67.C1___1_nrnt	NM_199819	eB5gT4jtnDlbhKFFJlNN	FJU.67.C1___1_nrnt	NP_956113	dGzSW5ZO0AsdBTcn2PYv	A_15_P106890	NM_199819	NM_199819	NM_199819	327512	psat1
7955	402852	-	Q7ZZC6	-	-	pane1	GPL9248__326__UF_Ppr_AF_101161	FJU.4114.C1___1_nrnt	FJU.4114.C1___1_nrnt	BC092916	8D2qNmy2BhYV66vKtofx	FJU.4114.C1___1_nrnt	Q7ZZC6	CENPM_DANRE	A_15_P106383	NM_205590	NM_205590	NM_205590	402852	pane1
7955	402852	BC092916	-	-	-	pane1	GPL9248__326__UF_Ppr_AF_101161	FJU.4114.C1___1_nrnt	FJU.4114.C1___1_nrnt	BC092916	8D2qNmy2BhYV66vKtofx	FJU.4114.C1___1_nrnt	Q7ZZC6	CENPM_DANRE	A_15_P106383	NM_205590	NM_205590	NM_205590	402852	pane1
7955	541319	NM_001159819	NP_001153291	NC_007128	-	crip1	GPL9248__767__UF_Ppr_AF_111540	FJU.2998.C1___1_nrnt	FJU.2998.C1___1_nrnt	NM_001159819	Hp6kvf6bFXdoDICN9BjP	FJU.2998.C1___1_nrnt	NP_001153291	fTvx4lTRDxI65iNZUkVz	A_15_P113871	NM_001166582	NM_001166582	NM_001166582	541319	crip1
7955	541319	NM_001159819	NP_001153291	NW_001877785	-	crip1	GPL9248__767__UF_Ppr_AF_111540	FJU.2998.C1___1_nrnt	FJU.2998.C1___1_nrnt	NM_001159819	Hp6kvf6bFXdoDICN9BjP	FJU.2998.C1___1_nrnt	NP_001153291	fTvx4lTRDxI65iNZUkVz	A_15_P113871	NM_001166582	NM_001166582	NM_001166582	541319	crip1
7955	405849	-	-	CR377210	-	foxd1l	GPL9248__11167__UF_Ppr_AF_103666	FJU.3170.C1___1_nrnt	FJU.3170.C1___1_nrnt	CR377210	golhRtELiE03hPniwkK9	FJU.3170.C1___1_nrnt	XP_001344619	OfoUEJpW1Rz15I3UVqeB	A_15_P120516	NM_212913	NM_212913	NM_212913	405849	foxd1l
7955	334307	NM_199888	NP_956182	NC_007120	-	zc3h15	GPL9248__8097__UF_Ppr_AF_103394	FJU.5458.C2___1rc_nrnt	FJU.5458.C2___1rc_nrnt	NM_199888	mRiCLeRpUv4St9FAWWOH	FJU.5458.C2___1rc_nrnt	NP_956182	Xak9VIsXKEuJyFqjeXPg	A_15_P111727	NM_199888	NM_199888	NM_199888	334307	zc3h15
7955	334307	NM_199888	NP_956182	NW_001879462	-	zc3h15	GPL9248__8097__UF_Ppr_AF_103394	FJU.5458.C2___1rc_nrnt	FJU.5458.C2___1rc_nrnt	NM_199888	mRiCLeRpUv4St9FAWWOH	FJU.5458.C2___1rc_nrnt	NP_956182	Xak9VIsXKEuJyFqjeXPg	A_15_P111727	NM_199888	NM_199888	NM_199888	334307	zc3h15
7955	260441	BC075779	AAH75779	-	-	mthfd1b	GPL9248__3212__UF_Ppr_AF_110597	FJU.8733.C2___1rc_nrnt	FJU.8733.C2___1rc_nrnt	BC075779	RpFydsjSWlMeqJeOnXPM	FJU.8733.C2___1rc_nrnt	AAH75779	4ZWdzVEFvw6j191XoVon	A_15_P115859	NM_199529	NM_199529	NM_199529	260441	mthfd1b
7955	192297	BC059443	AAH59443	-	-	rps5	GPL9248__3676__UF_Ppr_AF_102626	FJU.1593.C1___1_nrnt	FJU.1593.C1___1_nrnt	NM_173232	qo4E44cDvLSqYE3i7sdD	FJU.1593.C1___1_nrnt	AAH59443	kI5jdfyZJM8cFB5cs9YY	A_15_P105116	NM_173232	NM_173232	NM_173232	192297	rps5
7955	192297	NM_173232	NP_775339	NC_007126	-	rps5	GPL9248__3676__UF_Ppr_AF_102626	FJU.1593.C1___1_nrnt	FJU.1593.C1___1_nrnt	NM_173232	qo4E44cDvLSqYE3i7sdD	FJU.1593.C1___1_nrnt	AAH59443	kI5jdfyZJM8cFB5cs9YY	A_15_P105116	NM_173232	NM_173232	NM_173232	192297	rps5
7955	192297	NM_173232	NP_775339	NW_001877569	-	rps5	GPL9248__3676__UF_Ppr_AF_102626	FJU.1593.C1___1_nrnt	FJU.1593.C1___1_nrnt	NM_173232	qo4E44cDvLSqYE3i7sdD	FJU.1593.C1___1_nrnt	AAH59443	kI5jdfyZJM8cFB5cs9YY	A_15_P105116	NM_173232	NM_173232	NM_173232	192297	rps5
7955	114417	BC085603	AAH85603	-	-	mpz	GPL9248__14630__UF_Ppr_AF_113507	FJU.728.C5___1_nrnt	FJU.728.C5___1_nrnt	BC085603	cYDVZmTSjSe82zPtidM7	FJU.728.C5___1_nrnt	NP_919342	MPEX50Rv0ADQcNo1wTgR	A_15_P103114	NM_194361	NM_194361	NM_194361	114417	mpz
7955	114417	NM_194361	NP_919342	NC_007113	-	mpz	GPL9248__14630__UF_Ppr_AF_113507	FJU.728.C5___1_nrnt	FJU.728.C5___1_nrnt	BC085603	cYDVZmTSjSe82zPtidM7	FJU.728.C5___1_nrnt	NP_919342	MPEX50Rv0ADQcNo1wTgR	A_15_P103114	NM_194361	NM_194361	NM_194361	114417	mpz
7955	114417	NM_194361	NP_919342	NW_003334165	-	mpz	GPL9248__14630__UF_Ppr_AF_113507	FJU.728.C5___1_nrnt	FJU.728.C5___1_nrnt	BC085603	cYDVZmTSjSe82zPtidM7	FJU.728.C5___1_nrnt	NP_919342	MPEX50Rv0ADQcNo1wTgR	A_15_P103114	NM_194361	NM_194361	NM_194361	114417	mpz
7955	445486	NM_001003993	NP_001003993	NC_007116	-	ak1	GPL9248__3877__UF_Ppr_AF_109281	FJU.1579.C1___1_nrnt	FJU.1579.C1___1_nrnt	NM_001003993	0B1GgEGrWAoeXAJoiype	FJU.1579.C1___1_nrnt	NP_001003993	pMdmUFOHoe3GGRl83tKA	A_15_P112490	NM_001003993	NM_001003993	NM_001003993	445486	ak1
7955	445486	NM_001003993	NP_001003993	NW_003039547	-	ak1	GPL9248__3877__UF_Ppr_AF_109281	FJU.1579.C1___1_nrnt	FJU.1579.C1___1_nrnt	NM_001003993	0B1GgEGrWAoeXAJoiype	FJU.1579.C1___1_nrnt	NP_001003993	pMdmUFOHoe3GGRl83tKA	A_15_P112490	NM_001003993	NM_001003993	NM_001003993	445486	ak1
7955	415216	NM_001002126	NP_001002126	NC_007113	-	guk1a	GPL9248__4682__UF_Ppr_AF_115032	FJU.12947.C2___1rc_nrnt	FJU.12947.C2___1rc_nrnt	NM_001002126	XoPvCJUAfUJqkMxr574L	FJU.12947.C2___1rc_nrnt	NP_001002126	PDBMK51cFy5TFTOmWWeC	A_15_P119485	NM_001002126	NM_001002126	NM_001002126	415216	guk1a
7955	415216	NM_001002126	NP_001002126	NW_003334141	-	guk1a	GPL9248__4682__UF_Ppr_AF_115032	FJU.12947.C2___1rc_nrnt	FJU.12947.C2___1rc_nrnt	NM_001002126	XoPvCJUAfUJqkMxr574L	FJU.12947.C2___1rc_nrnt	NP_001002126	PDBMK51cFy5TFTOmWWeC	A_15_P119485	NM_001002126	NM_001002126	NM_001002126	415216	guk1a
7955	327214	NM_213663	NP_998828	NC_007125	-	tmem33	GPL9248__3071__UF_Ppr_AF_115400	FJU.1127.C1___1_nrnt	FJU.1127.C1___1_nrnt	NM_213663	54Lb1MTi6WbOGPFxiEKh	FJU.1127.C1___1_nrnt	NP_998828	OtnwAGn2eAnKpdxrpsnS	A_15_P112317	NM_213663	NM_213663	NM_213663	327214	tmem33
7955	327214	NM_213663	NP_998828	NW_003335311	-	tmem33	GPL9248__3071__UF_Ppr_AF_115400	FJU.1127.C1___1_nrnt	FJU.1127.C1___1_nrnt	NM_213663	54Lb1MTi6WbOGPFxiEKh	FJU.1127.C1___1_nrnt	NP_998828	OtnwAGn2eAnKpdxrpsnS	A_15_P112317	NM_213663	NM_213663	NM_213663	327214	tmem33
7955	100329953	XM_003201306	XP_003201354	NC_007135	-	arfgef1	GPL9248__2285__UF_Ppr_AF_105953	FJU.8479.C1___1_nrnt	FJU.8479.C1___1_nrnt	XM_003201306	3WE85RmHhs8j5qx4bqvd	FJU.8479.C1___1_nrnt	XP_003201354	ToqppBeSDKi5HCG1gE2N	A_15_P117937	ENSDART00000092783	XM_005162715	XM_005162715	100329953	arfgef1
7955	100329953	XM_003201306	XP_003201354	NW_001878487	-	arfgef1	GPL9248__2285__UF_Ppr_AF_105953	FJU.8479.C1___1_nrnt	FJU.8479.C1___1_nrnt	XM_003201306	3WE85RmHhs8j5qx4bqvd	FJU.8479.C1___1_nrnt	XP_003201354	ToqppBeSDKi5HCG1gE2N	A_15_P117937	ENSDART00000092783	XM_005162715	XM_005162715	100329953	arfgef1
7955	556203	-	-	BX248127	-	fam45a	GPL9248__9233__UF_Ppr_AF_116193	FJU.3142.C1___1rc_nrnt	FJU.3142.C1___1rc_nrnt	BX248127	8bRlyskC6IoKeTbME2fQ	FJU.3142.C1___1rc_nrnt	BAG60075	iD8A7jrp6lVkyrfn7Nim	A_15_P105306	ENSDART00000091595	XM_678956	BC154508	556203	fam45a
7955	369195	AY614705	AAU14139	-	-	tgfb3	GPL9248__15283__UF_Ppr_AF_105450	FJU.10673.C1___1_nrnt	FJU.10673.C1___1_nrnt	AY614705	4QvKbyY9pdycwRM725XS	FJU.10673.C1___1_nrnt	NP_919367	1FSvuOWv9Eshkb3v6kPA	A_15_P119096	NM_194386	NM_194386	NM_194386	369195	tgfb3
7955	369195	NM_194386	NP_919367	NC_007128	-	tgfb3	GPL9248__15283__UF_Ppr_AF_105450	FJU.10673.C1___1_nrnt	FJU.10673.C1___1_nrnt	AY614705	4QvKbyY9pdycwRM725XS	FJU.10673.C1___1_nrnt	NP_919367	1FSvuOWv9Eshkb3v6kPA	A_15_P119096	NM_194386	NM_194386	NM_194386	369195	tgfb3
7955	369195	NM_194386	NP_919367	NW_003335621	-	tgfb3	GPL9248__15283__UF_Ppr_AF_105450	FJU.10673.C1___1_nrnt	FJU.10673.C1___1_nrnt	AY614705	4QvKbyY9pdycwRM725XS	FJU.10673.C1___1_nrnt	NP_919367	1FSvuOWv9Eshkb3v6kPA	A_15_P119096	NM_194386	NM_194386	NM_194386	369195	tgfb3
7955	368848	NM_001003822	NP_001003822	NC_007128	-	g2e3	GPL9248__8265__UF_Ppr_AF_111403	FJU.4396.C1___1_nrnt	FJU.4396.C1___1_nrnt	NM_001003822	hkLqnqdZNozx8wpp6TSM	FJU.4396.C1___1_nrnt	NP_001003822	GNUHMfmsasXnoQAKua0c	A_15_P116200	NM_001003822	NM_001003822	NM_001003822	368848	g2e3
7955	368848	NM_001003822	NP_001003822	NW_001877782	-	g2e3	GPL9248__8265__UF_Ppr_AF_111403	FJU.4396.C1___1_nrnt	FJU.4396.C1___1_nrnt	NM_001003822	hkLqnqdZNozx8wpp6TSM	FJU.4396.C1___1_nrnt	NP_001003822	GNUHMfmsasXnoQAKua0c	A_15_P116200	NM_001003822	NM_001003822	NM_001003822	368848	g2e3
7955	449817	-	-	BX957326	-	kansl2	GPL9248__10166__UF_Ppr_AF_115803	FJU.351.C1___1_nrnt	FJU.351.C1___1_nrnt	BX957326	rxKr1cCQdOvmFhAYKETd	FJU.351.C1___1_nrnt	NP_001025247	FgRmRGiCwBM45NZHrLVy	A_15_P102817	NM_001005990	NM_001005990	NM_001005990	449817	kansl2
7955	449817	BC155307	AAI55308	-	-	kansl2	GPL9248__12300__UF_Ppr_AF_111858	FJU.4617.C1___1_nrnt	FJU.4617.C1___1_nrnt	BC155307	TEZuaT1ucnQT4UC1H0SC	FJU.4617.C1___1_nrnt	AAI55308	mOnbxcXRRveavHsbVwxq	A_15_P102817	NM_001005990	NM_001005990	NM_001005990	449817	kansl2
7955	64267	-	CAI21295	BX537106	-	atp1b1a	GPL9248__14196__UF_Ppr_AF_111419	FJU.2413.C2___1_nrnt	FJU.2413.C2___1_nrnt	BX537106	iWAOQilsNO46EQUCfgtA	FJU.2413.C2___1_nrnt	AAH49398	i5dXBSsCx7s6qpuFUqV7	A_15_P116627	NM_131668	NM_131668	NM_131668	64267	atp1b1a
7955	64267	-	CAI21296	BX537106	-	atp1b1a	GPL9248__14196__UF_Ppr_AF_111419	FJU.2413.C2___1_nrnt	FJU.2413.C2___1_nrnt	BX537106	iWAOQilsNO46EQUCfgtA	FJU.2413.C2___1_nrnt	AAH49398	i5dXBSsCx7s6qpuFUqV7	A_15_P116627	NM_131668	NM_131668	NM_131668	64267	atp1b1a
7955	84703	AY098936	AAM28949	-	-	slc4a1a	GPL9248__9824__UF_Ppr_AF_118265	FJU.7748.C1___1rc_nrnt	FJU.7748.C1___1rc_nrnt	BC163932	uZTnVaxxc7Ok4g4s1WuR	FJU.7748.C1___1rc_nrnt	AAM28949	PmPpBWjur7160dpcBkbo	A_15_P119878	NM_198338	NM_198338	NM_198338	84703	slc4a1a
7955	84703	BC163932	AAI63932	-	-	slc4a1a	GPL9248__9824__UF_Ppr_AF_118265	FJU.7748.C1___1rc_nrnt	FJU.7748.C1___1rc_nrnt	BC163932	uZTnVaxxc7Ok4g4s1WuR	FJU.7748.C1___1rc_nrnt	AAM28949	PmPpBWjur7160dpcBkbo	A_15_P119878	NM_198338	NM_198338	NM_198338	84703	slc4a1a
7955	497646	-	-	BX470229	-	gadd45bb	GPL9248__6678__UF_Ppr_AF_110759	gi_73468541___1_nrnt	gi_73468541___1_nrnt	BX470229	j3Uv7bjZ1hH0hhCAIYHs	gi_73468541___1_nrnt	XP_693905	bduaP7YitiZqbFKh7rev	A_15_P119773	NM_001012386	NM_001012386	NM_001012386	497646	gadd45bb
7955	449936	-	-	BX908771	-	ppl	GPL9248__9224__UF_Ppr_AF_117020	FJU.8410.C1___1_nrnt	FJU.8410.C1___1_nrnt	BX908771	11vyfOZYvSr3nxZTBjc6	FJU.8410.C1___1_nrnt	NP_001131138	sKQ4joS578lg83VOkLbn	A_15_P107306	NM_001137666	NM_001137666	NM_001137666	449936	ppl
7955	449936	NM_001137666	NP_001131138	NC_007114	-	ppl	GPL9248__9224__UF_Ppr_AF_117020	FJU.8410.C1___1_nrnt	FJU.8410.C1___1_nrnt	BX908771	11vyfOZYvSr3nxZTBjc6	FJU.8410.C1___1_nrnt	NP_001131138	sKQ4joS578lg83VOkLbn	A_15_P107306	NM_001137666	NM_001137666	NM_001137666	449936	ppl
7955	449936	NM_001137666	NP_001131138	NW_001878803	-	ppl	GPL9248__9224__UF_Ppr_AF_117020	FJU.8410.C1___1_nrnt	FJU.8410.C1___1_nrnt	BX908771	11vyfOZYvSr3nxZTBjc6	FJU.8410.C1___1_nrnt	NP_001131138	sKQ4joS578lg83VOkLbn	A_15_P107306	NM_001137666	NM_001137666	NM_001137666	449936	ppl
7955	393487	NM_200515	NP_956809	NC_007122	-	pank4	GPL9248__597__UF_Ppr_AF_101125	FJU.5632.C1___1_nrnt	FJU.5632.C1___1_nrnt	NM_200515	nNRLLbTl01YPzwXhC2Fj	FJU.5632.C1___1_nrnt	NP_956809	SysvESfyTd9olUkixKVi	A_15_P115886	ENSDART00000124139	XM_005155795	BC052223	393487	pank4
7955	393487	NM_200515	NP_956809	NW_001877146	-	pank4	GPL9248__597__UF_Ppr_AF_101125	FJU.5632.C1___1_nrnt	FJU.5632.C1___1_nrnt	NM_200515	nNRLLbTl01YPzwXhC2Fj	FJU.5632.C1___1_nrnt	NP_956809	SysvESfyTd9olUkixKVi	A_15_P115886	ENSDART00000124139	XM_005155795	BC052223	393487	pank4
7955	402908	-	-	CR293515	-	e2f5	GPL9248__12093__UF_Ppr_AF_118359	FJU.11890.C1___1_nrnt	FJU.11890.C1___1_nrnt	CR293515	6mBCF17hqE8RbU0Q1Xni	FJU.11890.C1___1_nrnt	XP_001342791	VVRXEIs6zIdrjvFD6d9Z	A_15_P118479	NM_205615	NM_205615	NM_205615	402908	e2f5
7955	402908	NM_001197300	NP_001184229	NC_007113	-	e2f5	GPL9248__5584__UF_Ppr_AF_112416	FJU.3779.C3___1rc_nrnt	FJU.3779.C3___1rc_nrnt	NM_001197300	AWMMWbqyHvBWwykmPH1C	FJU.3779.C3___1rc_nrnt	NP_001184229	aJP5Rrkp6GhXjzzPhggw	A_15_P118479	NM_205615	NM_205615	NM_205615	402908	e2f5
7955	402908	NM_001197300	NP_001184229	NW_001878671	-	e2f5	GPL9248__5584__UF_Ppr_AF_112416	FJU.3779.C3___1rc_nrnt	FJU.3779.C3___1rc_nrnt	NM_001197300	AWMMWbqyHvBWwykmPH1C	FJU.3779.C3___1rc_nrnt	NP_001184229	aJP5Rrkp6GhXjzzPhggw	A_15_P118479	NM_205615	NM_205615	NM_205615	402908	e2f5
7955	553572	BC134979	AAI34980	-	-	hmg20b	GPL9248__15244__UF_Ppr_AF_107614	FJU.4937.C1___1_nrnt	FJU.4937.C1___1_nrnt	BC134979	7duOzCox9kQb68efAWlL	FJU.4937.C1___1_nrnt	NP_001018387	r5DHDaunYiqtHGcFjmXE	A_15_P115667	NM_001020551	NM_001020551	NM_001020551	553572	hmg20b
7955	553572	NM_001020551	NP_001018387	NC_007133	-	hmg20b	GPL9248__15244__UF_Ppr_AF_107614	FJU.4937.C1___1_nrnt	FJU.4937.C1___1_nrnt	BC134979	7duOzCox9kQb68efAWlL	FJU.4937.C1___1_nrnt	NP_001018387	r5DHDaunYiqtHGcFjmXE	A_15_P115667	NM_001020551	NM_001020551	NM_001020551	553572	hmg20b
7955	553572	NM_001020551	NP_001018387	NW_003040779	-	hmg20b	GPL9248__15244__UF_Ppr_AF_107614	FJU.4937.C1___1_nrnt	FJU.4937.C1___1_nrnt	BC134979	7duOzCox9kQb68efAWlL	FJU.4937.C1___1_nrnt	NP_001018387	r5DHDaunYiqtHGcFjmXE	A_15_P115667	NM_001020551	NM_001020551	NM_001020551	553572	hmg20b
7955	100002541	BC150413	-	-	-	zgc:172053	GPL9248__5734__UF_Ppr_AF_114880	FJU.683.C1___1_nrnt	FJU.683.C1___1_nrnt	BC150413	GvoTWYSr1YvuzqupXY6j	FJU.683.C1___1_nrnt	NP_001104712	3UnVajR180eVMiAvGkUT	A_15_P119404	NM_001111242	NM_001111242	NM_001111242	100002541	zgc:172053
7955	100002541	NM_001111242	NP_001104712	NC_007120	-	zgc:172053	GPL9248__5734__UF_Ppr_AF_114880	FJU.683.C1___1_nrnt	FJU.683.C1___1_nrnt	BC150413	GvoTWYSr1YvuzqupXY6j	FJU.683.C1___1_nrnt	NP_001104712	3UnVajR180eVMiAvGkUT	A_15_P119404	NM_001111242	NM_001111242	NM_001111242	100002541	zgc:172053
7955	100002541	NM_001111242	NP_001104712	NW_001879471	-	zgc:172053	GPL9248__5734__UF_Ppr_AF_114880	FJU.683.C1___1_nrnt	FJU.683.C1___1_nrnt	BC150413	GvoTWYSr1YvuzqupXY6j	FJU.683.C1___1_nrnt	NP_001104712	3UnVajR180eVMiAvGkUT	A_15_P119404	NM_001111242	NM_001111242	NM_001111242	100002541	zgc:172053
7955	100002541	-	-	BX511259	-	zgc:172053	GPL9248__216__UF_Ppr_AF_108383	FJU.7646.C1___1_nrnt	FJU.7646.C1___1_nrnt	BX511259	qXRxzYpF0L1jyrfUpACD	FJU.7646.C1___1_nrnt	XP_003961902	ApZribhStUtYXEMRyaz0	A_15_P119404	NM_001111242	NM_001111242	NM_001111242	100002541	zgc:172053
7955	100002541	-	-	BX511259	-	zgc:172053	GPL9248__12924__UF_Ppr_AF_101896	gi_73464468___1_nrnt	gi_73464468___1_nrnt	BX511259	JLk3duGIuBisvftM5z1T	gi_73464468___1_nrnt	XP_696755	Hqx1ulC1ava4U3EVkFe5	A_15_P119404	NM_001111242	NM_001111242	NM_001111242	100002541	zgc:172053
7955	556288	XM_679052	XP_684144	NC_007124	-	fbxo28	GPL9248__3677__UF_Ppr_AF_103823	FJU.2085.C1___1_nrnt	FJU.2085.C1___1_nrnt	XM_679052	wXODxpojMKA1uKh3sj4k	FJU.2085.C1___1_nrnt	XP_684144	SKVUEXCsnOy6PAoY5pkG	A_15_P111392	ENSDART00000032262	XM_679052	GW710634	556288	fbxo28
7955	556288	XM_679052	XP_684144	NW_001877318	-	fbxo28	GPL9248__3677__UF_Ppr_AF_103823	FJU.2085.C1___1_nrnt	FJU.2085.C1___1_nrnt	XM_679052	wXODxpojMKA1uKh3sj4k	FJU.2085.C1___1_nrnt	XP_684144	SKVUEXCsnOy6PAoY5pkG	A_15_P111392	ENSDART00000032262	XM_679052	GW710634	556288	fbxo28
7955	556288	-	-	BX005147	-	fbxo28	GPL9248__2933__UF_Ppr_AF_107691	gi_72719797___1_nrnt	gi_72719797___1_nrnt	BX005147	u8nxbtlAOYuPlyQV9p32	gi_72719797___1_nrnt	XP_003199732	eQrFUR5atBaj1r05qfib	A_15_P111392	ENSDART00000032262	XM_679052	GW710634	556288	fbxo28
7955	619259	-	-	BX511005	-	dao.1	GPL9248__3822__UF_Ppr_AF_117773	FJU.8529.C2___1_nrnt	FJU.8529.C2___1_nrnt	BX511005	raRY6YJukjZb5DPq4ppA	FJU.8529.C2___1_nrnt	CAB94878	ltAxDkAU3IU1606ktjlB	A_15_P101508	NM_001033740	NM_001033740	NM_001033740	619259	dao.1
7955	563189	BC124337	AAI24338	-	-	hectd3	GPL9248__8003__UF_Ppr_AF_101881	FJU.505.C3___1_nrnt	FJU.505.C3___1_nrnt	BC124337	4vbyFRHAMdki4LOTB2MX	FJU.505.C3___1_nrnt	AAI24338	mKUxHT7S0oyaBlJGZ8Ww	A_15_P113505	NM_001077159	NM_001077159	NM_001077159	563189	hectd3
7955	100004402	-	-	AL935184	-	plrg1	GPL9248__12995__UF_Ppr_AF_106682	gi_73638330___1_nrnt	gi_73638330___1_nrnt	AL935184	cWx14CQNpO1eRFlVs5Y8	gi_73638330___1_nrnt	XP_002660458	HzM3nQZgFLOjfylE7kho	A_15_P108666	NM_213440	NM_213440	NM_213440	100004402	plrg1
7955	100004402	BC085620	AAH85620	-	-	plrg1	GPL9248__15026__UF_Ppr_AF_102971	FJU.11443.C1___1_nrnt	FJU.11443.C1___1_nrnt	XM_003449699	jzyDufs197H9M6lw5lDp	FJU.11443.C1___1_nrnt	AAH85620	QUM8r8H9m3O75NwJYjnw	A_15_P108666	NM_213440	NM_213440	NM_213440	100004402	plrg1
7955	100004402	-	-	AL935184	-	plrg1	GPL9248__4078__UF_Ppr_AF_114142	gi_72750910___1_nrnt	gi_72750910___1_nrnt	AL935184	xlSGtcTq7b0CT3cvFmFl	gi_72750910___1_nrnt	XP_001343759	k30niJGGc5tHFxYxQiAr	A_15_P108666	NM_213440	NM_213440	NM_213440	100004402	plrg1
7955	317764	NM_001007159	NP_001007160	NC_007130	-	azin1b	GPL9248__10630__UF_Ppr_AF_101884	FJU.6225.C1___1_nrnt	FJU.6225.C1___1_nrnt	NM_001007159	83Xl7a5hwppy1dEdv1X0	FJU.6225.C1___1_nrnt	NP_001007160	3NjTuR6dfBIDDw7Ywxci	A_15_P114663	NM_001007159	NM_001007159	NM_001007159	317764	azin1b
7955	317764	NM_001007159	NP_001007160	NW_001877966	-	azin1b	GPL9248__10630__UF_Ppr_AF_101884	FJU.6225.C1___1_nrnt	FJU.6225.C1___1_nrnt	NM_001007159	83Xl7a5hwppy1dEdv1X0	FJU.6225.C1___1_nrnt	NP_001007160	3NjTuR6dfBIDDw7Ywxci	A_15_P114663	NM_001007159	NM_001007159	NM_001007159	317764	azin1b
7955	404039	NM_001077779	NP_001071247	NC_007118	-	npsn	GPL9248__13037__UF_Ppr_AF_109252	FJU.860.C1___1_nrnt	FJU.860.C1___1_nrnt	U62621.1CCU62621	FuBddd0fk7AgcMbzIbew	FJU.860.C1___1_nrnt	NP_001071247	KCugN9lqSvDVuClTKWr3	A_15_P102618	NM_205756	NM_205756	NM_205756	404039	npsn
7955	404039	NM_001077779	NP_001071247	NW_003039681	-	npsn	GPL9248__13037__UF_Ppr_AF_109252	FJU.860.C1___1_nrnt	FJU.860.C1___1_nrnt	U62621.1CCU62621	FuBddd0fk7AgcMbzIbew	FJU.860.C1___1_nrnt	NP_001071247	KCugN9lqSvDVuClTKWr3	A_15_P102618	NM_205756	NM_205756	NM_205756	404039	npsn
7955	561967	XM_001921931	XP_001921966	NC_007136	-	si:ch211-93f2.1	GPL9248__2481__UF_Ppr_AF_107451	FJU.499.C3___1_nrnt	FJU.499.C3___1_nrnt	XM_001921931	i5zl547RdSwMQaTzQ9UB	FJU.499.C3___1_nrnt	XP_001921966	qnZ0qzFOoX7B1fi5wwcW	A_15_P104732	ENSDART00000104492	XM_001921931	BC090538	561967	si:ch211-93f2.1
7955	561967	XM_001921931	XP_001921966	NW_001878117	-	si:ch211-93f2.1	GPL9248__2481__UF_Ppr_AF_107451	FJU.499.C3___1_nrnt	FJU.499.C3___1_nrnt	XM_001921931	i5zl547RdSwMQaTzQ9UB	FJU.499.C3___1_nrnt	XP_001921966	qnZ0qzFOoX7B1fi5wwcW	A_15_P104732	ENSDART00000104492	XM_001921931	BC090538	561967	si:ch211-93f2.1
7955	100318879	-	-	CR352220	-	si:dkey-148f10.4	GPL9248__13853__UF_Ppr_AF_112101	FJU.9582.C1___1_nrnt	FJU.9582.C1___1_nrnt	CR352220	yKOvJHRANWCLKnRG6YdC	FJU.9582.C1___1_nrnt	XP_690924	WHlLUGESRD00uu1AN69k	A_15_P100473	ENSDART00000142589	XM_002665184	CO355235	100318879	si:dkey-148f10.4
7955	793666	NM_001114450	NP_001107922	NC_007120	-	popdc2	GPL9248__3617__UF_Ppr_AF_105857	gi_73466061___1_nrnt	gi_73466061___1_nrnt	CU151884	KHyaFNq4j11Xvp7mC79t	gi_73466061___1_nrnt	NP_001107922	UaD0tFvVSsHizJl5jAwK	A_15_P120093	NM_001020800	NM_001020800	NM_001020800	793666	popdc2
7955	793666	NM_001114450	NP_001107922	NW_001879464	-	popdc2	GPL9248__3617__UF_Ppr_AF_105857	gi_73466061___1_nrnt	gi_73466061___1_nrnt	CU151884	KHyaFNq4j11Xvp7mC79t	gi_73466061___1_nrnt	NP_001107922	UaD0tFvVSsHizJl5jAwK	A_15_P120093	NM_001020800	NM_001020800	NM_001020800	793666	popdc2
7955	793666	-	-	BX511129	-	popdc2	GPL9248__3522__UF_Ppr_AF_109890	gi_73496371___1_nrnt	gi_73496371___1_nrnt	BX511129	LwzonkSvtR2OqLSxyZLc	gi_73496371___1_nrnt	XP_004573063	pGRFZgM5semtClafKJzt	A_15_P120093	NM_001020800	NM_001020800	NM_001020800	793666	popdc2
7955	393527	NM_200555	NP_956849	NC_007129	-	pdcd10a	GPL9248__962__UF_Ppr_AF_107378	FJU.4588.C1___1_nrnt	FJU.4588.C1___1_nrnt	NM_200555	Pjgc4YBYjiOWcTK0tvOL	FJU.4588.C1___1_nrnt	NP_956849	BQ7NfnD1XjTXNz2n6wsZ	A_15_P107733	NM_200555	NM_200555	NM_200555	393527	pdcd10a
7955	393527	NM_200555	NP_956849	NW_001877848	-	pdcd10a	GPL9248__962__UF_Ppr_AF_107378	FJU.4588.C1___1_nrnt	FJU.4588.C1___1_nrnt	NM_200555	Pjgc4YBYjiOWcTK0tvOL	FJU.4588.C1___1_nrnt	NP_956849	BQ7NfnD1XjTXNz2n6wsZ	A_15_P107733	NM_200555	NM_200555	NM_200555	393527	pdcd10a
7955	436690	NM_001002417	NP_001002417	NC_007132	-	med31	GPL9248__841__UF_Ppr_AF_116556	FJU.12466.C1___1_nrnt	FJU.12466.C1___1_nrnt	NM_001002417	mPHu01GcLOQcJE5PF2fO	FJU.12466.C1___1_nrnt	NP_001002417	rIshWWXwQsBWxlAg3h2O	A_15_P105315	NM_001002417	NM_001002417	NM_001002417	436690	med31
7955	436690	NM_001002417	NP_001002417	NW_001878238	-	med31	GPL9248__841__UF_Ppr_AF_116556	FJU.12466.C1___1_nrnt	FJU.12466.C1___1_nrnt	NM_001002417	mPHu01GcLOQcJE5PF2fO	FJU.12466.C1___1_nrnt	NP_001002417	rIshWWXwQsBWxlAg3h2O	A_15_P105315	NM_001002417	NM_001002417	NM_001002417	436690	med31
7955	445255	NM_001003649	NP_001003649	NC_007120	-	ralba	GPL9248__14223__UF_Ppr_AF_116704	FJU.2518.C3___1_nrnt	FJU.2518.C3___1_nrnt	NM_001003649	XNEGpIpHtdxM1enNhWBd	FJU.2518.C3___1_nrnt	NP_001003649	aLmyhjWhKXSkHpoMKr5R	A_15_P100221	NM_001003649	NM_001003649	NM_001003649	445255	ralba
7955	445255	NM_001003649	NP_001003649	NW_001879472	-	ralba	GPL9248__14223__UF_Ppr_AF_116704	FJU.2518.C3___1_nrnt	FJU.2518.C3___1_nrnt	NM_001003649	XNEGpIpHtdxM1enNhWBd	FJU.2518.C3___1_nrnt	NP_001003649	aLmyhjWhKXSkHpoMKr5R	A_15_P100221	NM_001003649	NM_001003649	NM_001003649	445255	ralba
7955	387290	-	-	BX004888	-	smox	GPL9248__11871__UF_Ppr_AF_108758	FJU.10162.C1___1_nrnt	FJU.10162.C1___1_nrnt	BX004888	yS1EX4WDWXGGR6WkliUE	FJU.10162.C1___1_nrnt	XP_696198	jTTuznuTr3nHF9tdGg75	A_15_P102417	NM_201502	NM_201502	NM_201502	387290	smox
7955	387290	BC066413	AAH66413	-	-	smox	GPL9248__7139__UF_Ppr_AF_109537	FJU.9314.C1___1_nrnt	FJU.9314.C1___1_nrnt	BC066413	YW34inHp24yMzoT155HW	FJU.9314.C1___1_nrnt	AAH66413	gZYpLMGUjXdhOsnND5Fy	A_15_P102417	NM_201502	NM_201502	NM_201502	387290	smox
7955	403338	NM_212816	NP_997981	NC_007128	-	gnmt	GPL9248__14001__UF_Ppr_AF_110001	FJU.12125.C1___1_nrnt	FJU.12125.C1___1_nrnt	NM_212816	rIVkqju8Ar3s2QXwXf6d	FJU.12125.C1___1_nrnt	NP_997981	NkCOEiMZKjeajFdTJHdt	A_15_P101751	NM_212816	NM_212816	NM_212816	403338	gnmt
7955	403338	NM_212816	NP_997981	NW_003040472	-	gnmt	GPL9248__14001__UF_Ppr_AF_110001	FJU.12125.C1___1_nrnt	FJU.12125.C1___1_nrnt	NM_212816	rIVkqju8Ar3s2QXwXf6d	FJU.12125.C1___1_nrnt	NP_997981	NkCOEiMZKjeajFdTJHdt	A_15_P101751	NM_212816	NM_212816	NM_212816	403338	gnmt
7955	492765	-	-	CR354605	-	xkrx	GPL9248__9226__UF_Ppr_AF_107903	FJU.6209.C1___1_nrnt	FJU.6209.C1___1_nrnt	CR354605	3EegDxAslpZW17fk7pfk	FJU.6209.C1___1_nrnt	NP_001007407	iM1fz9acaeDdj2DTT30d	A_15_P120286	NM_001007406	NM_001007406	NM_001007406	492765	xkrx
7955	492765	NM_001007406	NP_001007407	NC_007125	-	xkrx	GPL9248__9226__UF_Ppr_AF_107903	FJU.6209.C1___1_nrnt	FJU.6209.C1___1_nrnt	CR354605	3EegDxAslpZW17fk7pfk	FJU.6209.C1___1_nrnt	NP_001007407	iM1fz9acaeDdj2DTT30d	A_15_P120286	NM_001007406	NM_001007406	NM_001007406	492765	xkrx
7955	492765	NM_001007406	NP_001007407	NW_003335296	-	xkrx	GPL9248__9226__UF_Ppr_AF_107903	FJU.6209.C1___1_nrnt	FJU.6209.C1___1_nrnt	CR354605	3EegDxAslpZW17fk7pfk	FJU.6209.C1___1_nrnt	NP_001007407	iM1fz9acaeDdj2DTT30d	A_15_P120286	NM_001007406	NM_001007406	NM_001007406	492765	xkrx
7955	405882	-	-	CR848040	-	wdr32	GPL9248__2052__UF_Ppr_AM_120579	FJU.6672.C1___1rc_nrnt_ms	FJU.6672.C1___1rc_nrnt_ms	CR848040	DM7YNb9oh48JmI1iB27A	FJU.6672.C1___1rc_nrnt_ms	NP_998111	9ykPR2Hgpy3qzFEUTTn2	A_15_P112491	NM_212946	NM_212946	NM_212946	405882	wdr32
7955	405882	NM_212946	NP_998111	NC_007124	-	wdr32	GPL9248__2052__UF_Ppr_AM_120579	FJU.6672.C1___1rc_nrnt_ms	FJU.6672.C1___1rc_nrnt_ms	CR848040	DM7YNb9oh48JmI1iB27A	FJU.6672.C1___1rc_nrnt_ms	NP_998111	9ykPR2Hgpy3qzFEUTTn2	A_15_P112491	NM_212946	NM_212946	NM_212946	405882	wdr32
7955	405882	NM_212946	NP_998111	NW_001877330	-	wdr32	GPL9248__2052__UF_Ppr_AM_120579	FJU.6672.C1___1rc_nrnt_ms	FJU.6672.C1___1rc_nrnt_ms	CR848040	DM7YNb9oh48JmI1iB27A	FJU.6672.C1___1rc_nrnt_ms	NP_998111	9ykPR2Hgpy3qzFEUTTn2	A_15_P112491	NM_212946	NM_212946	NM_212946	405882	wdr32
7955	405882	-	-	CR848040	-	wdr32	GPL9248__14911__UF_Ppr_AF_106591	FJU.6672.C1___1rc_nrnt_ms	FJU.6672.C1___1rc_nrnt_ms	CR848040	DM7YNb9oh48JmI1iB27A	FJU.6672.C1___1rc_nrnt_ms	NP_998111	9ykPR2Hgpy3qzFEUTTn2	A_15_P112491	NM_212946	NM_212946	NM_212946	405882	wdr32
7955	405882	NM_212946	NP_998111	NC_007124	-	wdr32	GPL9248__14911__UF_Ppr_AF_106591	FJU.6672.C1___1rc_nrnt_ms	FJU.6672.C1___1rc_nrnt_ms	CR848040	DM7YNb9oh48JmI1iB27A	FJU.6672.C1___1rc_nrnt_ms	NP_998111	9ykPR2Hgpy3qzFEUTTn2	A_15_P112491	NM_212946	NM_212946	NM_212946	405882	wdr32
7955	405882	NM_212946	NP_998111	NW_001877330	-	wdr32	GPL9248__14911__UF_Ppr_AF_106591	FJU.6672.C1___1rc_nrnt_ms	FJU.6672.C1___1rc_nrnt_ms	CR848040	DM7YNb9oh48JmI1iB27A	FJU.6672.C1___1rc_nrnt_ms	NP_998111	9ykPR2Hgpy3qzFEUTTn2	A_15_P112491	NM_212946	NM_212946	NM_212946	405882	wdr32
7955	405882	NM_212946	NP_998111	NC_007124	-	wdr32	GPL9248__4278__UF_Ppr_AF_114384	FJU.6672.C2___1rc_nrnt	FJU.6672.C2___1rc_nrnt	NM_212946	EpFowFl9bAP4ceaXDQ6l	FJU.6672.C2___1rc_nrnt	NP_998111	9WZZEyDRwl1ms6DDmZIw	A_15_P112491	NM_212946	NM_212946	NM_212946	405882	wdr32
7955	405882	NM_212946	NP_998111	NW_001877330	-	wdr32	GPL9248__4278__UF_Ppr_AF_114384	FJU.6672.C2___1rc_nrnt	FJU.6672.C2___1rc_nrnt	NM_212946	EpFowFl9bAP4ceaXDQ6l	FJU.6672.C2___1rc_nrnt	NP_998111	9WZZEyDRwl1ms6DDmZIw	A_15_P112491	NM_212946	NM_212946	NM_212946	405882	wdr32
7955	394121	NM_201146	NP_957440	NC_007117	-	rps10	GPL9248__568__UF_Ppr_AF_115258	FJU.222.C1___1_nrnt	FJU.222.C1___1_nrnt	NM_201146	EdJ1xV7YytloZdszyWQm	FJU.222.C1___1_nrnt	XP_003453741	JJvU31zeBjJwQBDjiG3D	A_15_P118389	NM_201146	NM_201146	NM_201146	394121	rps10
7955	394121	NM_201146	NP_957440	NW_001879171	-	rps10	GPL9248__568__UF_Ppr_AF_115258	FJU.222.C1___1_nrnt	FJU.222.C1___1_nrnt	NM_201146	EdJ1xV7YytloZdszyWQm	FJU.222.C1___1_nrnt	XP_003453741	JJvU31zeBjJwQBDjiG3D	A_15_P118389	NM_201146	NM_201146	NM_201146	394121	rps10
7955	445314	-	-	BX004981	-	zmat5	GPL9248__10653__UF_Ppr_AF_107229	FJU.3172.C1___1_nrnt	FJU.3172.C1___1_nrnt	BX004981	tTYxkJ8oUymPmfYhcasC	FJU.3172.C1___1_nrnt	NP_001122158	QNTdmK9K9Hp3TMnRz1O6	A_15_P108549	NM_001003771	NM_001003771	NM_001003771	445314	zmat5
7955	445314	NM_001003771	NP_001003771	NC_007116	-	zmat5	GPL9248__592__UF_Ppr_AF_113133	FJU.394.C1___1_nrnt	FJU.394.C1___1_nrnt	BX005415	3CDDmXwwUP9NjR64u3BR	FJU.394.C1___1_nrnt	NP_001003771	doo6dhdtl3XJWecjPJcz	A_15_P108549	NM_001003771	NM_001003771	NM_001003771	445314	zmat5
7955	445314	NM_001003771	NP_001003771	NW_003334370	-	zmat5	GPL9248__592__UF_Ppr_AF_113133	FJU.394.C1___1_nrnt	FJU.394.C1___1_nrnt	BX005415	3CDDmXwwUP9NjR64u3BR	FJU.394.C1___1_nrnt	NP_001003771	doo6dhdtl3XJWecjPJcz	A_15_P108549	NM_001003771	NM_001003771	NM_001003771	445314	zmat5
7955	322325	NM_212615	NP_997780	NC_007116	-	rnf128a	GPL9248__3900__UF_Ppr_AF_103975	FJU.5622.C1___1_nrnt	FJU.5622.C1___1_nrnt	NM_212615	FQI9q3IyTlgMRJg7mFtL	FJU.5622.C1___1_nrnt	NP_997780	W6pnCuSNbTsG3VfOJSMj	A_15_P119700	NM_212615	NM_212615	NM_212615	322325	rnf128a
7955	322325	NM_212615	NP_997780	NW_001879000	-	rnf128a	GPL9248__3900__UF_Ppr_AF_103975	FJU.5622.C1___1_nrnt	FJU.5622.C1___1_nrnt	NM_212615	FQI9q3IyTlgMRJg7mFtL	FJU.5622.C1___1_nrnt	NP_997780	W6pnCuSNbTsG3VfOJSMj	A_15_P119700	NM_212615	NM_212615	NM_212615	322325	rnf128a
7955	192325	-	Q8JGR6	-	-	ncbp2	GPL9248__11705__UF_Ppr_AF_110589	FJU.1563.C1___1_nrnt	FJU.1563.C1___1_nrnt	BC083529	VS4Qs8gJD1RCWEE1MZCo	FJU.1563.C1___1_nrnt	Q8JGR6	NCBP2_DANRE	A_15_P103391	ENSDART00000008365	XM_005161860	BC083529	192325	ncbp2
7955	192325	BC083529	AAH83529	-	-	ncbp2	GPL9248__11705__UF_Ppr_AF_110589	FJU.1563.C1___1_nrnt	FJU.1563.C1___1_nrnt	BC083529	VS4Qs8gJD1RCWEE1MZCo	FJU.1563.C1___1_nrnt	Q8JGR6	NCBP2_DANRE	A_15_P103391	ENSDART00000008365	XM_005161860	BC083529	192325	ncbp2
7955	796025	NM_001089346	NP_001082815	NC_007114	-	zgc:162544	GPL9248__5975__UF_Ppr_AF_108721	FJU.9511.C1___1_nrnt	FJU.9511.C1___1_nrnt	NM_001089346	WXhAYkwlIYEcpaVHymaF	FJU.9511.C1___1_nrnt	NP_001082815	e2dVGXKfNqLcp0phd28a	A_15_P108124	NM_001089346	NM_001089346	NM_001089346	796025	zgc:162544
7955	796025	NM_001089346	NP_001082815	NW_003334255	-	zgc:162544	GPL9248__5975__UF_Ppr_AF_108721	FJU.9511.C1___1_nrnt	FJU.9511.C1___1_nrnt	NM_001089346	WXhAYkwlIYEcpaVHymaF	FJU.9511.C1___1_nrnt	NP_001082815	e2dVGXKfNqLcp0phd28a	A_15_P108124	NM_001089346	NM_001089346	NM_001089346	796025	zgc:162544
7955	333933	NM_199843	NP_956137	NC_007118	-	shcbp1	GPL9248__7828__UF_Ppr_AF_115405	FJU.5626.C2___1rc_nrnt	FJU.5626.C2___1rc_nrnt	NM_199843	LQxKdiwVed45Vi7MO3UE	FJU.5626.C2___1rc_nrnt	NP_956137	yItctnTD0KK8Op6l89CX	A_15_P108361	NM_199843	NM_199843	NM_199843	333933	shcbp1
7955	333933	NM_199843	NP_956137	NW_003334578	-	shcbp1	GPL9248__7828__UF_Ppr_AF_115405	FJU.5626.C2___1rc_nrnt	FJU.5626.C2___1rc_nrnt	NM_199843	LQxKdiwVed45Vi7MO3UE	FJU.5626.C2___1rc_nrnt	NP_956137	yItctnTD0KK8Op6l89CX	A_15_P108361	NM_199843	NM_199843	NM_199843	333933	shcbp1
7955	100149268	NM_001024461	NP_001019632	NC_007125	-	polr2b	GPL9248__13640__UF_Ppr_AF_105445	FJU_SB_30.414.C1___1rc_nrnt	FJU_SB_30.414.C1___1rc_nrnt	NM_001024461	DYweIBf0fNwhUAheMhKJ	FJU_SB_30.414.C1___1rc_nrnt	AAC09367	WedGoQ5vfqYTfvyF2Ypf	A_15_P103508	NM_001024461	NM_001024461	NM_001024461	100149268	polr2b
7955	100149268	NM_001024461	NP_001019632	NW_001877490	-	polr2b	GPL9248__13640__UF_Ppr_AF_105445	FJU_SB_30.414.C1___1rc_nrnt	FJU_SB_30.414.C1___1rc_nrnt	NM_001024461	DYweIBf0fNwhUAheMhKJ	FJU_SB_30.414.C1___1rc_nrnt	AAC09367	WedGoQ5vfqYTfvyF2Ypf	A_15_P103508	NM_001024461	NM_001024461	NM_001024461	100149268	polr2b
7955	791146	-	-	CU469458	-	e2f3	GPL9248__9744__UF_Ppr_AF_105609	FJU.6959.C1___1rc_nrnt	FJU.6959.C1___1rc_nrnt	CU469458	Xfnt3t7K9K9btfBCajhI	FJU.6959.C1___1rc_nrnt	NP_998213	N4yAnokbrQUImxx9TapM	A_15_P114085	NM_001080628	NM_001080628	NM_001080628	791146	e2f3
7955	791146	BC129319	AAI29320	-	-	e2f3	GPL9248__11914__UF_Ppr_AF_115401	gi_72748154___1_nrnt	gi_72748154___1_nrnt	NM_001080628	4Bki34ixzZ9NOAaEyNPm	gi_72748154___1_nrnt	AAI29320	6ApOSkXEtHmj49XRZZsG	A_15_P114085	NM_001080628	NM_001080628	NM_001080628	791146	e2f3
7955	791146	NM_001080628	NP_001074097	NC_007130	-	e2f3	GPL9248__11914__UF_Ppr_AF_115401	gi_72748154___1_nrnt	gi_72748154___1_nrnt	NM_001080628	4Bki34ixzZ9NOAaEyNPm	gi_72748154___1_nrnt	AAI29320	6ApOSkXEtHmj49XRZZsG	A_15_P114085	NM_001080628	NM_001080628	NM_001080628	791146	e2f3
7955	791146	NM_001080628	NP_001074097	NW_001877968	-	e2f3	GPL9248__11914__UF_Ppr_AF_115401	gi_72748154___1_nrnt	gi_72748154___1_nrnt	NM_001080628	4Bki34ixzZ9NOAaEyNPm	gi_72748154___1_nrnt	AAI29320	6ApOSkXEtHmj49XRZZsG	A_15_P114085	NM_001080628	NM_001080628	NM_001080628	791146	e2f3
7955	553516	-	-	BX957279	-	tdp2b	GPL9248__11044__UF_Ppr_AF_115466	FJU.3372.C1___1_nrnt	FJU.3372.C1___1_nrnt	BX957279	Q3YrJC5HgaSJWsTNR4O8	FJU.3372.C1___1_nrnt	CAK05005	FYegHcSuGQllILGweknO	A_15_P109565	NM_001079703	NM_001079703	NM_001079703	553516	tdp2b
7955	553516	-	CAK05007	BX511258	-	tdp2b	GPL9248__4474__UF_Ppr_AF_116942	FJU.492.C1___1_nrnt	FJU.492.C1___1_nrnt	JN411679	jnwapO0BRhQcFwcJs3dH	FJU.492.C1___1_nrnt	CAK05007	OJkvd1LHXSwrVD2SYY5W	A_15_P109565	NM_001079703	NM_001079703	NM_001079703	553516	tdp2b
7955	553516	JN411679	AEM89294	-	-	tdp2b	GPL9248__4474__UF_Ppr_AF_116942	FJU.492.C1___1_nrnt	FJU.492.C1___1_nrnt	JN411679	jnwapO0BRhQcFwcJs3dH	FJU.492.C1___1_nrnt	CAK05007	OJkvd1LHXSwrVD2SYY5W	A_15_P109565	NM_001079703	NM_001079703	NM_001079703	553516	tdp2b
7955	394176	-	-	CU207343	-	pum1	GPL9248__14690__UF_Ppr_AF_116690	gi_73633199___1_nrnt	gi_73633199___1_nrnt	CU207343	MQSHD8G2mIniyTPmK3o8	gi_73633199___1_nrnt	NP_001070208	xl8pTZzg5eYenbl2LNOp	A_15_P103730	NM_001277119	NM_001277119	NM_001277119	394176	pum1
7955	394176	NM_001277131	NP_001264060	NC_007130	-	pum1	GPL9248__12324__UF_Ppr_AF_114121	FJU.1910.C1___1_nrnt	FJU.1910.C1___1_nrnt	XM_002665586	kOHcdnqRYgh4AKXcrdcO	FJU.1910.C1___1_nrnt	NP_001264060	rNi5jvt1dC7ivA8N6uVT	A_15_P103730	NM_001277119	NM_001277119	NM_001277119	394176	pum1
7955	394176	NM_001277131	NP_001264060	NW_001884463	-	pum1	GPL9248__12324__UF_Ppr_AF_114121	FJU.1910.C1___1_nrnt	FJU.1910.C1___1_nrnt	XM_002665586	kOHcdnqRYgh4AKXcrdcO	FJU.1910.C1___1_nrnt	NP_001264060	rNi5jvt1dC7ivA8N6uVT	A_15_P103730	NM_001277119	NM_001277119	NM_001277119	394176	pum1
7955	368405	-	-	BX470219	-	znf385b	GPL9248__15405__UF_Ppr_AF_118329	FJU.2833.C2___1rc_nrnt-1	FJU.2833.C2___1rc_nrnt-1	BX470219	PNwphBN6ih3jYeFBwyCA	FJU.2833.C2___1rc_nrnt-1	NP_001071037	cIBcLXHBgGA5yt1JIjmB	A_15_P100459	NM_212793	NM_212793	NM_212793	368405	znf385b
7955	568216	-	-	BX276101	-	znf513	GPL9248__10115__UF_Ppr_AF_103533	FJU.2170.C2___1_nrnt	FJU.2170.C2___1_nrnt	BX276101	yjHN0nCuaArKKpfmH1xA	FJU.2170.C2___1_nrnt	XP_696624	xEFeAR40Aw2tpmC2OHcE	A_15_P106117	ENSDART00000023646	XM_691532	XM_691532	568216	znf513
7955	568216	XM_691532	XP_696624	NC_007131	-	znf513	GPL9248__10115__UF_Ppr_AF_103533	FJU.2170.C2___1_nrnt	FJU.2170.C2___1_nrnt	BX276101	yjHN0nCuaArKKpfmH1xA	FJU.2170.C2___1_nrnt	XP_696624	xEFeAR40Aw2tpmC2OHcE	A_15_P106117	ENSDART00000023646	XM_691532	XM_691532	568216	znf513
7955	568216	XM_691532	XP_696624	NW_001878136	-	znf513	GPL9248__10115__UF_Ppr_AF_103533	FJU.2170.C2___1_nrnt	FJU.2170.C2___1_nrnt	BX276101	yjHN0nCuaArKKpfmH1xA	FJU.2170.C2___1_nrnt	XP_696624	xEFeAR40Aw2tpmC2OHcE	A_15_P106117	ENSDART00000023646	XM_691532	XM_691532	568216	znf513
7955	568216	-	-	BX276101	-	znf513	GPL9248__4232__UF_Ppr_AF_115558	FJU.2273.C1___1_nrnt	FJU.2273.C1___1_nrnt	BX276101	ToGrmROJFHAbMrJVlDsC	FJU.2273.C1___1_nrnt	NP_001038622	g9XFcS8y5kQy5xihQgkM	A_15_P106117	ENSDART00000023646	XM_691532	XM_691532	568216	znf513
7955	568216	-	-	BX276101	-	znf513	GPL9248__13533__UF_Ppr_AM_120015	gi_73464071___1_nrnt_ms	gi_73464071___1_nrnt_ms	BX276101	yQeGg7Vdo2Yw8AWMDZ8f	gi_73464071___1_nrnt_ms	AAI33994	FdUXq2bBvGyh8HKfpJvT	A_15_P106117	ENSDART00000023646	XM_691532	XM_691532	568216	znf513
7955	568216	-	-	BX276101	-	znf513	GPL9248__5291__UF_Ppr_AF_102998	gi_73464071___1_nrnt_ms	gi_73464071___1_nrnt_ms	BX276101	yQeGg7Vdo2Yw8AWMDZ8f	gi_73464071___1_nrnt_ms	AAI33994	FdUXq2bBvGyh8HKfpJvT	A_15_P106117	ENSDART00000023646	XM_691532	XM_691532	568216	znf513
7955	447905	NM_001004643	NP_001004643	NC_007116	-	entpd2a.1	GPL9248__4436__UF_Ppr_AF_118210	FJU.11811.C2___1rc_nrnt	FJU.11811.C2___1rc_nrnt	NM_001004643	lZ2JfciWgz3WKxykOk0Q	FJU.11811.C2___1rc_nrnt	NP_001004643	HgAkC2fMWM0Jt4fWC9w2	A_15_P100174	ENSDART00000136446	DfyaHa2uVFyOihZ2tqED	DfyaHa2uVFyOihZ2tqED	447905	entpd2a.1
7955	447905	NM_001004643	NP_001004643	NW_003334370	-	entpd2a.1	GPL9248__4436__UF_Ppr_AF_118210	FJU.11811.C2___1rc_nrnt	FJU.11811.C2___1rc_nrnt	NM_001004643	lZ2JfciWgz3WKxykOk0Q	FJU.11811.C2___1rc_nrnt	NP_001004643	HgAkC2fMWM0Jt4fWC9w2	A_15_P100174	ENSDART00000136446	DfyaHa2uVFyOihZ2tqED	DfyaHa2uVFyOihZ2tqED	447905	entpd2a.1
7955	447905	-	-	AL831768	-	entpd2a.1	GPL9248__8669__UF_Ppr_AF_108660	FJU.11885.C1___1_nrnt	FJU.11885.C1___1_nrnt	AL831768	3hFdWsWDbd7SqGtKLaMq	FJU.11885.C1___1_nrnt	XP_003198685	xcTgEfyPveATVjP0ZKMG	A_15_P100174	ENSDART00000136446	DfyaHa2uVFyOihZ2tqED	DfyaHa2uVFyOihZ2tqED	447905	entpd2a.1
7955	569507	-	-	BX276083	-	smyd3	GPL9248__10208__UF_Ppr_AF_107407	gi_73498175___1_nrnt	gi_73498175___1_nrnt	BX276083	GuR3sRFqXsAnOJ56hnc0	gi_73498175___1_nrnt	XP_698032	z85LIquQY0fscXwiZ2xx	A_15_P108813	NM_001037400	NM_001037400	NM_001037400	569507	smyd3
7955	492779	NM_001007420	NP_001007421	NC_007136	-	zgc:101549	GPL9248__7514__UF_Ppr_AF_101693	FJU.1852.C1___1_nrnt	FJU.1852.C1___1_nrnt	NM_001007420	iW7gYr2DTh558VUze3Hx	FJU.1852.C1___1_nrnt	NP_001007421	7aJvxl212L10dTnwOCcj	A_15_P101942	NM_001007420	NM_001007420	NM_001007420	492779	zgc:101549
7955	492779	NM_001007420	NP_001007421	NW_003336209	-	zgc:101549	GPL9248__7514__UF_Ppr_AF_101693	FJU.1852.C1___1_nrnt	FJU.1852.C1___1_nrnt	NM_001007420	iW7gYr2DTh558VUze3Hx	FJU.1852.C1___1_nrnt	NP_001007421	7aJvxl212L10dTnwOCcj	A_15_P101942	NM_001007420	NM_001007420	NM_001007420	492779	zgc:101549
7955	436796	-	-	BX957342	-	rgs17	GPL9248__7338__UF_Ppr_AF_114202	FJU.12329.C1___1_nrnt	FJU.12329.C1___1_nrnt	BX957342	HQAioDeyKfoUoNGrl191	FJU.12329.C1___1_nrnt	XP_690016	u7P3uyXTc07okig8swEq	A_15_P114797	NM_001002523	NM_001002523	NM_001002523	436796	rgs17
7955	436796	BC076274	AAH76274	-	-	rgs17	GPL9248__8263__UF_Ppr_AF_104457	FJU_SB_30.297.C1___1_nrnt	FJU_SB_30.297.C1___1_nrnt	BC076274	0bgLpn3eZ8fQ1iZnU9Ka	FJU_SB_30.297.C1___1_nrnt	NP_001002523	FfQaKq6lnDYcmjAQG3Xy	A_15_P114797	NM_001002523	NM_001002523	NM_001002523	436796	rgs17
7955	436796	NM_001002523	NP_001002523	NC_007124	-	rgs17	GPL9248__8263__UF_Ppr_AF_104457	FJU_SB_30.297.C1___1_nrnt	FJU_SB_30.297.C1___1_nrnt	BC076274	0bgLpn3eZ8fQ1iZnU9Ka	FJU_SB_30.297.C1___1_nrnt	NP_001002523	FfQaKq6lnDYcmjAQG3Xy	A_15_P114797	NM_001002523	NM_001002523	NM_001002523	436796	rgs17
7955	436796	NM_001002523	NP_001002523	NW_001877341	-	rgs17	GPL9248__8263__UF_Ppr_AF_104457	FJU_SB_30.297.C1___1_nrnt	FJU_SB_30.297.C1___1_nrnt	BC076274	0bgLpn3eZ8fQ1iZnU9Ka	FJU_SB_30.297.C1___1_nrnt	NP_001002523	FfQaKq6lnDYcmjAQG3Xy	A_15_P114797	NM_001002523	NM_001002523	NM_001002523	436796	rgs17
7955	327204	-	-	CU633193	-	rac1a	GPL9248__2417__UF_Ppr_AF_112213	FJU_SB_30.186.C6___1_nrnt	FJU_SB_30.186.C6___1_nrnt	CU633193	Iciyd3EK453d2tIqV9z7	FJU_SB_30.186.C6___1_nrnt	XP_003199617	U5zoplSKW1evpTGGo6Su	A_15_P103726	NM_199771	NM_199771	NM_199771	327204	rac1a
7955	406416	NM_213142	NP_998307	NC_007135	-	otulina	GPL9248__9712__UF_Ppr_AF_109950	FJU.10999.C3___1_nrnt	FJU.10999.C3___1_nrnt	NM_213142	sGp5l5SqtbHHZpbiOxnz	FJU.10999.C3___1_nrnt	NP_998307	9cMXBl6sqYvl4yDZfuJz	A_15_P119359	ENSDART00000066794	xyjirp3giA5rgySZ1vQ4	xyjirp3giA5rgySZ1vQ4	406416	fam105ba
7955	406416	NM_213142	NP_998307	NW_001878479	-	otulina	GPL9248__9712__UF_Ppr_AF_109950	FJU.10999.C3___1_nrnt	FJU.10999.C3___1_nrnt	NM_213142	sGp5l5SqtbHHZpbiOxnz	FJU.10999.C3___1_nrnt	NP_998307	9cMXBl6sqYvl4yDZfuJz	A_15_P119359	ENSDART00000066794	xyjirp3giA5rgySZ1vQ4	xyjirp3giA5rgySZ1vQ4	406416	fam105ba
7955	564637	-	-	CR932000	-	adnpa	GPL9248__9500__UF_Ppr_AF_118389	FJU.4960.C1___1_nrnt	FJU.4960.C1___1_nrnt	CR932000	P5tzpyMHPAs8kXbbiXQg	FJU.4960.C1___1_nrnt	AAI62550	KIJLOmzU5yes2jWrlU4R	A_15_P111737	NM_001080015	NM_001080015	NM_001080015	564637	adnpa
7955	564637	NM_001080015	NP_001073484	NC_007122	-	adnpa	GPL9248__7189__UF_Ppr_AF_110188	FJU.7905.C1___1_nrnt	FJU.7905.C1___1_nrnt	NM_001080015	XpsvxI8xT8u1MzYrDTyQ	FJU.7905.C1___1_nrnt	NP_001073484	Tk9rU1BYkSPwi87CL2jK	A_15_P111737	NM_001080015	NM_001080015	NM_001080015	564637	adnpa
7955	564637	NM_001080015	NP_001073484	NW_003039982	-	adnpa	GPL9248__7189__UF_Ppr_AF_110188	FJU.7905.C1___1_nrnt	FJU.7905.C1___1_nrnt	NM_001080015	XpsvxI8xT8u1MzYrDTyQ	FJU.7905.C1___1_nrnt	NP_001073484	Tk9rU1BYkSPwi87CL2jK	A_15_P111737	NM_001080015	NM_001080015	NM_001080015	564637	adnpa
7955	402792	AF493989	AAO85498	-	-	zgc:73226	GPL9248__3225__UF_Ppr_AF_109497	FJU.9115.C1___1_nrnt	FJU.9115.C1___1_nrnt	AF493989	ZpBJWLRal4uR6uEQVF7z	FJU.9115.C1___1_nrnt	NP_991133	HBgUoHv4weYfuiztjpkN	A_15_P117461	NM_205570	NM_205570	NM_205570	402792	zgc:73226
7955	402792	NM_205570	NP_991133	NC_007116	-	zgc:73226	GPL9248__3225__UF_Ppr_AF_109497	FJU.9115.C1___1_nrnt	FJU.9115.C1___1_nrnt	AF493989	ZpBJWLRal4uR6uEQVF7z	FJU.9115.C1___1_nrnt	NP_991133	HBgUoHv4weYfuiztjpkN	A_15_P117461	NM_205570	NM_205570	NM_205570	402792	zgc:73226
7955	402792	NM_205570	NP_991133	NW_001878980	-	zgc:73226	GPL9248__3225__UF_Ppr_AF_109497	FJU.9115.C1___1_nrnt	FJU.9115.C1___1_nrnt	AF493989	ZpBJWLRal4uR6uEQVF7z	FJU.9115.C1___1_nrnt	NP_991133	HBgUoHv4weYfuiztjpkN	A_15_P117461	NM_205570	NM_205570	NM_205570	402792	zgc:73226
7955	568235	XM_691555	XP_696647	NC_007115	-	LOC568235	GPL9248__1380__UF_Ppr_AF_102054	FJU.10958.C1___1_nrnt	FJU.10958.C1___1_nrnt	XM_691555	lgzExCEMgkJtUzIdPALG	FJU.10958.C1___1_nrnt	XP_696647	NKKrgHThEuzREX3Q4qrW	A_15_P111572	TC406426	XM_691555	XM_691555	jMmjyuIZ8g9UC94nlNF5	jMmjyuIZ8g9UC94nlNF5
7955	568235	XM_691555	XP_696647	NW_001878885	-	LOC568235	GPL9248__1380__UF_Ppr_AF_102054	FJU.10958.C1___1_nrnt	FJU.10958.C1___1_nrnt	XM_691555	lgzExCEMgkJtUzIdPALG	FJU.10958.C1___1_nrnt	XP_696647	NKKrgHThEuzREX3Q4qrW	A_15_P111572	TC406426	XM_691555	XM_691555	jMmjyuIZ8g9UC94nlNF5	jMmjyuIZ8g9UC94nlNF5
7955	559409	-	-	BX323839	-	si:ch211-217k17.7	GPL9248__1231__UF_Ppr_AF_114174	gi_73693456___1_nrnt2	gi_73693456___1_nrnt2	BX323839	HU5DtZx9SNg23M4VIHOB	gi_73693456___1_nrnt2	NP_001243564	pZMloj64m6FvMbYn5sCd	A_15_P111966	NM_001145359	NM_001145359	NM_001145359	559409	si:ch211-217k17.7
7955	559409	NM_001145359	NP_001138831	NC_007112	-	si:ch211-217k17.7	GPL9248__8945__UF_Ppr_AF_108819	FJU.4098.C1___1_nrnt	FJU.4098.C1___1_nrnt	NM_001145359	lQ6Krh5XQFqJcj6VPmAM	FJU.4098.C1___1_nrnt	NP_001138831	0e8ZP8ZOJ5M6rAa3chQt	A_15_P111966	NM_001145359	NM_001145359	NM_001145359	559409	si:ch211-217k17.7
7955	559409	NM_001145359	NP_001138831	NW_001878071	-	si:ch211-217k17.7	GPL9248__8945__UF_Ppr_AF_108819	FJU.4098.C1___1_nrnt	FJU.4098.C1___1_nrnt	NM_001145359	lQ6Krh5XQFqJcj6VPmAM	FJU.4098.C1___1_nrnt	NP_001138831	0e8ZP8ZOJ5M6rAa3chQt	A_15_P111966	NM_001145359	NM_001145359	NM_001145359	559409	si:ch211-217k17.7
7955	563398	NM_001113340	NP_001106811	NC_007118	-	zgc:172079	GPL9248__8670__UF_Ppr_AF_110670	FJU.11837.C1___1_nrnt	FJU.11837.C1___1_nrnt	NM_001113340	782XcDI6Bl8xLcfKH09N	FJU.11837.C1___1_nrnt	NP_001106811	1zU8SFYfjmwKvPmve0ky	A_15_P113780	NM_001113340	NM_001113340	NM_001113340	563398	zgc:172079
7955	563398	NM_001113340	NP_001106811	NW_003334572	-	zgc:172079	GPL9248__8670__UF_Ppr_AF_110670	FJU.11837.C1___1_nrnt	FJU.11837.C1___1_nrnt	NM_001113340	782XcDI6Bl8xLcfKH09N	FJU.11837.C1___1_nrnt	NP_001106811	1zU8SFYfjmwKvPmve0ky	A_15_P113780	NM_001113340	NM_001113340	NM_001113340	563398	zgc:172079
7955	563398	-	-	CR848737	-	zgc:172079	GPL9248__1517__UF_Ppr_AF_114271	FJU.6474.C1___1_nrnt	FJU.6474.C1___1_nrnt	CR848737	RjUndNTbxwLEdexeg7EL	FJU.6474.C1___1_nrnt	XP_693925	5iYAeX9FYvPdsj1prhDk	A_15_P113780	NM_001113340	NM_001113340	NM_001113340	563398	zgc:172079
7955	406647	NM_213338	NP_998503	NC_007114	-	aimp2	GPL9248__5527__UF_Ppr_AF_106974	FJU.1782.C1___1_nrnt	FJU.1782.C1___1_nrnt	NM_213338	0UpYJjWYvLJV3x1jalOH	FJU.1782.C1___1_nrnt	NP_998503	qFgwIEW5KCUDzUBi1uCz	A_15_P120697	NM_213338	NM_213338	NM_213338	406647	aimp2
7955	406647	NM_213338	NP_998503	NW_001878827	-	aimp2	GPL9248__5527__UF_Ppr_AF_106974	FJU.1782.C1___1_nrnt	FJU.1782.C1___1_nrnt	NM_213338	0UpYJjWYvLJV3x1jalOH	FJU.1782.C1___1_nrnt	NP_998503	qFgwIEW5KCUDzUBi1uCz	A_15_P120697	NM_213338	NM_213338	NM_213338	406647	aimp2
7955	563896	-	-	BX649534	-	si:dkey-31f5.1	GPL9248__4107__UF_Ppr_AF_107585	FJU.399.C2___1_nrnt	FJU.399.C2___1_nrnt	BX649534	xkXBN2CsuPpIAxpvildr	FJU.399.C2___1_nrnt	NP_001038503	FBidl28F4fdYh15qOOnx	A_15_P119023	NM_001040175	NM_001040175	NM_001040175	563896	si:dkey-31f5.1
7955	494050	NM_001008593	NP_001008593	NC_007118	-	ndrg2	GPL9248__11101__UF_Ppr_AF_110976	FJU_SB_30.109.C1___1_nrnt	FJU_SB_30.109.C1___1_nrnt	NM_001008593	RcMYWOt3P6HnuDuCIiWG	FJU_SB_30.109.C1___1_nrnt	NP_001008593	WaQzCWdB08iZ5ARqhXd0	A_15_P102695	NM_001008593	NM_001008593	NM_001008593	494050	ndrg2
7955	494050	NM_001008593	NP_001008593	NW_001878122	-	ndrg2	GPL9248__11101__UF_Ppr_AF_110976	FJU_SB_30.109.C1___1_nrnt	FJU_SB_30.109.C1___1_nrnt	NM_001008593	RcMYWOt3P6HnuDuCIiWG	FJU_SB_30.109.C1___1_nrnt	NP_001008593	WaQzCWdB08iZ5ARqhXd0	A_15_P102695	NM_001008593	NM_001008593	NM_001008593	494050	ndrg2
7955	30337	-	-	CR751227	-	hoxb1a	GPL9248__10101__UF_Ppr_AF_109760	gi_73502876___1_nrnt	gi_73502876___1_nrnt	CR751227	EAaW8cf86e5hny5qt2T6	gi_73502876___1_nrnt	CAA74282	HZrngxr85d2mjnxvmsw5	A_15_P107736	BC162942	FADl6CGLSirM3zOKvCb4	BC162942	30337	hoxb1a
7955	492479	-	-	CR392341	-	btg3	GPL9248__14420__UF_Ppr_AF_106942	FJU.2859.C3___1_nrnt	FJU.2859.C3___1_nrnt	CR392341	snumsXrvcnQE1BcqRrqt	FJU.2859.C3___1_nrnt	NP_001106615	nrgVuq4a8VZ1lI8kMKdD	A_15_P109051	EH547052	XM_005172664	EH547052	492479	btg3
7955	567017	-	-	BX322608	-	kera	GPL9248__6388__UF_Ppr_AF_108706	FJU.3026.C2___1rc_nrnt	FJU.3026.C2___1rc_nrnt	BX322608	sCTjuN10V8gcCsedNrtq	FJU.3026.C2___1rc_nrnt	CAP08010	zfWHcbOkPDZKzaWfDfuw	A_15_P112822	NM_001025548	NM_001025548	NM_001025548	567017	kera
7955	567017	-	-	BX322608	-	kera	GPL9248__11768__UF_Ppr_AF_106937	FJU.9674.C1___1_nrnt2	FJU.9674.C1___1_nrnt2	BX322608	Sz4uBYX9JhBXkzDiQRpX	FJU.9674.C1___1_nrnt2	NP_001116762	rco18UhrEP3uwz5YodC7	A_15_P112822	NM_001025548	NM_001025548	NM_001025548	567017	kera
7955	494045	NM_001008588	NP_001008588	NC_007117	-	ift27	GPL9248__7822__UF_Ppr_AF_112264	FJU.4105.C1___1_nrnt	FJU.4105.C1___1_nrnt	NM_001008588	sF4TOlxCcaYJUv1lYPtg	FJU.4105.C1___1_nrnt	NP_001008588	m11CFp5F5FO6wYmang2Q	A_15_P108374	NM_001008588	NM_001008588	NM_001008588	494045	ift27
7955	494045	NM_001008588	NP_001008588	NW_003334443	-	ift27	GPL9248__7822__UF_Ppr_AF_112264	FJU.4105.C1___1_nrnt	FJU.4105.C1___1_nrnt	NM_001008588	sF4TOlxCcaYJUv1lYPtg	FJU.4105.C1___1_nrnt	NP_001008588	m11CFp5F5FO6wYmang2Q	A_15_P108374	NM_001008588	NM_001008588	NM_001008588	494045	ift27
7955	406278	NM_213005	NP_998170	NC_007127	-	ggctb	GPL9248__15028__UF_Ppr_AF_104713	FJU.168.C1___1_nrnt	FJU.168.C1___1_nrnt	NM_213005	sUzh3DMVSdbgc3u3BDnx	FJU.168.C1___1_nrnt	NP_998170	vYAcxgutYhosvkqqNs3K	A_15_P108288	NM_213005	NM_213005	NM_213005	406278	ggctb
7955	406278	NM_213005	NP_998170	NW_003335534	-	ggctb	GPL9248__15028__UF_Ppr_AF_104713	FJU.168.C1___1_nrnt	FJU.168.C1___1_nrnt	NM_213005	sUzh3DMVSdbgc3u3BDnx	FJU.168.C1___1_nrnt	NP_998170	vYAcxgutYhosvkqqNs3K	A_15_P108288	NM_213005	NM_213005	NM_213005	406278	ggctb
7955	368725	-	-	BX571969	-	parapinopsinb	GPL9248__7965__UF_Ppr_AF_117420	gi_73690304___1_nrnt	gi_73690304___1_nrnt	BX571969	TYUt1RWA1WCiUUhGUvwm	gi_73690304___1_nrnt	NP_001005312	alRy1pGbz9MDlv5rgjgw	A_15_P103667	NM_001005312	NM_001005312	NM_001005312	368725	parapinopsinb
7955	368725	NM_001005312	NP_001005312	NC_007122	-	parapinopsinb	GPL9248__7965__UF_Ppr_AF_117420	gi_73690304___1_nrnt	gi_73690304___1_nrnt	BX571969	TYUt1RWA1WCiUUhGUvwm	gi_73690304___1_nrnt	NP_001005312	alRy1pGbz9MDlv5rgjgw	A_15_P103667	NM_001005312	NM_001005312	NM_001005312	368725	parapinopsinb
7955	368725	NM_001005312	NP_001005312	NW_003334958	-	parapinopsinb	GPL9248__7965__UF_Ppr_AF_117420	gi_73690304___1_nrnt	gi_73690304___1_nrnt	BX571969	TYUt1RWA1WCiUUhGUvwm	gi_73690304___1_nrnt	NP_001005312	alRy1pGbz9MDlv5rgjgw	A_15_P103667	NM_001005312	NM_001005312	NM_001005312	368725	parapinopsinb
7955	406304	BC095628	AAH95628	-	-	gadd45ba	GPL9248__4384__UF_Ppr_AF_102622	FJU.1894.C1___1_nrnt	FJU.1894.C1___1_nrnt	BC095628	9StujNX17Pth8zsqAYHg	FJU.1894.C1___1_nrnt	NP_998196	mIZjw7LfxyqJtaC5p4if	A_15_P105326	NM_213031	NM_213031	NM_213031	406304	gadd45ba
7955	406304	NM_213031	NP_998196	NC_007122	-	gadd45ba	GPL9248__4384__UF_Ppr_AF_102622	FJU.1894.C1___1_nrnt	FJU.1894.C1___1_nrnt	BC095628	9StujNX17Pth8zsqAYHg	FJU.1894.C1___1_nrnt	NP_998196	mIZjw7LfxyqJtaC5p4if	A_15_P105326	NM_213031	NM_213031	NM_213031	406304	gadd45ba
7955	406304	NM_213031	NP_998196	NW_003334939	-	gadd45ba	GPL9248__4384__UF_Ppr_AF_102622	FJU.1894.C1___1_nrnt	FJU.1894.C1___1_nrnt	BC095628	9StujNX17Pth8zsqAYHg	FJU.1894.C1___1_nrnt	NP_998196	mIZjw7LfxyqJtaC5p4if	A_15_P105326	NM_213031	NM_213031	NM_213031	406304	gadd45ba
7955	415244	NM_001002154	NP_001002154	NC_007116	-	ap3m2	GPL9248__4328__UF_Ppr_AF_103295	FJU.5184.C2___1_nrnt	FJU.5184.C2___1_nrnt	NM_001002154	o1trgpWeQAccGhYrkJPY	FJU.5184.C2___1_nrnt	NP_001002154	3v4odt0yiDrMfYdx11am	A_15_P119049	NM_001002154	NM_001002154	NM_001002154	415244	ap3m2
7955	415244	NM_001002154	NP_001002154	NW_003039457	-	ap3m2	GPL9248__4328__UF_Ppr_AF_103295	FJU.5184.C2___1_nrnt	FJU.5184.C2___1_nrnt	NM_001002154	o1trgpWeQAccGhYrkJPY	FJU.5184.C2___1_nrnt	NP_001002154	3v4odt0yiDrMfYdx11am	A_15_P119049	NM_001002154	NM_001002154	NM_001002154	415244	ap3m2
7955	64267	-	CAI21295	BX537106	-	atp1b1a	GPL9248__14196__UF_Ppr_AF_111419	FJU.2413.C2___1_nrnt	FJU.2413.C2___1_nrnt	BX537106	iWAOQilsNO46EQUCfgtA	FJU.2413.C2___1_nrnt	AAH49398	i5dXBSsCx7s6qpuFUqV7	A_15_P120353	ENSDART00000127637	UZU8k9cwRf1ETcmFWCVA	BC045376	64267	atp1b1a
7955	64267	-	CAI21296	BX537106	-	atp1b1a	GPL9248__14196__UF_Ppr_AF_111419	FJU.2413.C2___1_nrnt	FJU.2413.C2___1_nrnt	BX537106	iWAOQilsNO46EQUCfgtA	FJU.2413.C2___1_nrnt	AAH49398	i5dXBSsCx7s6qpuFUqV7	A_15_P120353	ENSDART00000127637	UZU8k9cwRf1ETcmFWCVA	BC045376	64267	atp1b1a
7955	436998	-	-	CR925805	-	zdhhc3a	GPL9248__4881__UF_Ppr_AF_105528	FJU.9965.C3___1rc_nrnt-1_ms	FJU.9965.C3___1rc_nrnt-1_ms	CR925805	WOG7b50s5oGkp9h0Ouu2	FJU.9965.C3___1rc_nrnt-1_ms	BAI77483	Z53HmSKwn2k2RshCJxkj	A_15_P119922	NM_001002725	NM_001002725	NM_001002725	436998	zdhhc3a
7955	436998	-	-	CR925805	-	zdhhc3a	GPL9248__11631__UF_Ppr_AM_119813	FJU.9965.C3___1rc_nrnt-1_ms	FJU.9965.C3___1rc_nrnt-1_ms	CR925805	WOG7b50s5oGkp9h0Ouu2	FJU.9965.C3___1rc_nrnt-1_ms	BAI77483	Z53HmSKwn2k2RshCJxkj	A_15_P119922	NM_001002725	NM_001002725	NM_001002725	436998	zdhhc3a
7955	333988	-	-	BX546452	-	fbxl14a	GPL9248__3090__UF_Ppr_AF_109957	gi_73573638___1rc_nrnt	gi_73573638___1rc_nrnt	BX546452	hB24tpA5zbfpn1StuPsS	gi_73573638___1rc_nrnt	XP_683133	BgVbVI8pNuBvvtXGZP4z	A_15_P114310	NM_201482	NM_201482	NM_201482	333988	fbxl14a
7955	333988	NM_201482	NP_958890	NC_007136	-	fbxl14a	GPL9248__9621__UF_Ppr_AF_118668	FJU.2579.C1___1_nrnt	FJU.2579.C1___1_nrnt	NM_201482	pcuwGLvr46ham7JmbHMQ	FJU.2579.C1___1_nrnt	NP_958890	HPhno7DmVW0kCPOZyHCZ	A_15_P114310	NM_201482	NM_201482	NM_201482	333988	fbxl14a
7955	333988	NM_201482	NP_958890	NW_001878589	-	fbxl14a	GPL9248__9621__UF_Ppr_AF_118668	FJU.2579.C1___1_nrnt	FJU.2579.C1___1_nrnt	NM_201482	pcuwGLvr46ham7JmbHMQ	FJU.2579.C1___1_nrnt	NP_958890	HPhno7DmVW0kCPOZyHCZ	A_15_P114310	NM_201482	NM_201482	NM_201482	333988	fbxl14a
7955	541414	NM_001013541	NP_001013559	NC_007131	-	xrcc3	GPL9248__10008__UF_Ppr_AF_101951	FJU.4563.C1___1rc_nrnt	FJU.4563.C1___1rc_nrnt	NM_001013541	fObqLexoOZSHncJE24KQ	FJU.4563.C1___1rc_nrnt	NP_001013559	J3MM59fMjpWbDkUsOatM	A_15_P114792	NM_001013541	NM_001013541	NM_001013541	541414	xrcc3
7955	541414	NM_001013541	NP_001013559	NW_001878137	-	xrcc3	GPL9248__10008__UF_Ppr_AF_101951	FJU.4563.C1___1rc_nrnt	FJU.4563.C1___1rc_nrnt	NM_001013541	fObqLexoOZSHncJE24KQ	FJU.4563.C1___1rc_nrnt	NP_001013559	J3MM59fMjpWbDkUsOatM	A_15_P114792	NM_001013541	NM_001013541	NM_001013541	541414	xrcc3
7955	326729	NM_198807	NP_942102	NC_007113	-	pif1	GPL9248__12180__UF_Ppr_AF_115660	FJU.682.C4___1_nrnt	FJU.682.C4___1_nrnt	NM_198807	dH0X2ickoNdwDYaYtQNe	FJU.682.C4___1_nrnt	NP_942102	km1WuuqojRmChytmQfrB	A_15_P101957	NM_198807	NM_198807	NM_198807	326729	pif1
7955	326729	NM_198807	NP_942102	NW_001878657	-	pif1	GPL9248__12180__UF_Ppr_AF_115660	FJU.682.C4___1_nrnt	FJU.682.C4___1_nrnt	NM_198807	dH0X2ickoNdwDYaYtQNe	FJU.682.C4___1_nrnt	NP_942102	km1WuuqojRmChytmQfrB	A_15_P101957	NM_198807	NM_198807	NM_198807	326729	pif1
7955	326729	-	-	BX296556	-	pif1	GPL9248__3555__UF_Ppr_AF_106197	gi_73497580___1_nrnt	gi_73497580___1_nrnt	BX296556	zoa5rGqUjpgGefqkT6sr	gi_73497580___1_nrnt	BAN62846	WilgIAoNfVZYZ9jskcsl	A_15_P101957	NM_198807	NM_198807	NM_198807	326729	pif1
7955	100003895	NM_213368	NP_998533	NC_007112	-	arfip1	GPL9248__2578__UF_Ppr_AF_100112	gi_73465073___1_nrnt	gi_73465073___1_nrnt	NM_213368	g94ioCFt5tCQxoLztJ49	gi_73465073___1_nrnt	NP_998533	blk2hMOHkhF8rKkxJHBH	A_15_P115040	NM_213368	NM_213368	NM_213368	100003895	arfip1
7955	100003895	NM_213368	NP_998533	NW_003334054	-	arfip1	GPL9248__2578__UF_Ppr_AF_100112	gi_73465073___1_nrnt	gi_73465073___1_nrnt	NM_213368	g94ioCFt5tCQxoLztJ49	gi_73465073___1_nrnt	NP_998533	blk2hMOHkhF8rKkxJHBH	A_15_P115040	NM_213368	NM_213368	NM_213368	100003895	arfip1
7955	563053	BC155147	AAI55148	-	-	capn2b	GPL9248__4195__UF_Ppr_AF_103091	FJU.10563.C2___1_nrnt	FJU.10563.C2___1_nrnt	BC155147	Ins4WrjZFX0qFbMVbPDM	FJU.10563.C2___1_nrnt	AAI55148	L4dtYjw1OK2vDqHmlhcQ	A_15_P113718	NM_001018227	NM_001018227	NM_001018227	563053	capn2b
7955	337325	BC134891	AAI34892	-	-	pdzk1	GPL9248__3597__UF_Ppr_AF_104791	FJU.3286.C1___1_nrnt	FJU.3286.C1___1_nrnt	BC151882	CTXTfM3xmRmk4T5vxyqy	FJU.3286.C1___1_nrnt	AAI34892	0rFTnBpcEURTvcaTluA8	A_15_P117349	ENSDART00000129117	PmBiYGs1guwmGDJKQIav	BC066762	337325	pdzk1
7955	337325	BC151882	AAI51883	-	-	pdzk1	GPL9248__3597__UF_Ppr_AF_104791	FJU.3286.C1___1_nrnt	FJU.3286.C1___1_nrnt	BC151882	CTXTfM3xmRmk4T5vxyqy	FJU.3286.C1___1_nrnt	AAI34892	0rFTnBpcEURTvcaTluA8	A_15_P117349	ENSDART00000129117	PmBiYGs1guwmGDJKQIav	BC066762	337325	pdzk1
7955	327143	BC044431	AAH44431	-	-	rhot1a	GPL9248__588__UF_Ppr_AF_103252	FJU.10912.C1___1rc_nrnt	FJU.10912.C1___1rc_nrnt	NM_212704	ovkeFfLqUNAFNJJHf8NA	FJU.10912.C1___1rc_nrnt	AAH44431	96ZA52DHBurQTNYBe4Sm	A_15_P112610	NM_212704	NM_212704	NM_212704	327143	rhot1a
7955	327143	NM_212704	NP_997869	NC_007114	-	rhot1a	GPL9248__588__UF_Ppr_AF_103252	FJU.10912.C1___1rc_nrnt	FJU.10912.C1___1rc_nrnt	NM_212704	ovkeFfLqUNAFNJJHf8NA	FJU.10912.C1___1rc_nrnt	AAH44431	96ZA52DHBurQTNYBe4Sm	A_15_P112610	NM_212704	NM_212704	NM_212704	327143	rhot1a
7955	327143	NM_212704	NP_997869	NW_001878798	-	rhot1a	GPL9248__588__UF_Ppr_AF_103252	FJU.10912.C1___1rc_nrnt	FJU.10912.C1___1rc_nrnt	NM_212704	ovkeFfLqUNAFNJJHf8NA	FJU.10912.C1___1rc_nrnt	AAH44431	96ZA52DHBurQTNYBe4Sm	A_15_P112610	NM_212704	NM_212704	NM_212704	327143	rhot1a
7955	327352	-	-	CR407583	-	ankrd11	GPL9248__3924__UF_Ppr_AF_100955	FJU.4533.C3___1_nrnt	FJU.4533.C3___1_nrnt	CR407583	M55ahJQMQlNZlfCVkCcM	FJU.4533.C3___1_nrnt	XP_002662990	OSq9OkooIzXSaqgIfHtz	A_15_P120133	CK017360	uOJzNyJ4Xxnv46JnDTJ9	CK017360	327352	ankrd11
7955	327352	XM_002662944	XP_002662990	NC_007118	-	ankrd11	GPL9248__3924__UF_Ppr_AF_100955	FJU.4533.C3___1_nrnt	FJU.4533.C3___1_nrnt	CR407583	M55ahJQMQlNZlfCVkCcM	FJU.4533.C3___1_nrnt	XP_002662990	OSq9OkooIzXSaqgIfHtz	A_15_P120133	CK017360	uOJzNyJ4Xxnv46JnDTJ9	CK017360	327352	ankrd11
7955	327352	XM_002662944	XP_002662990	NW_001879278	-	ankrd11	GPL9248__3924__UF_Ppr_AF_100955	FJU.4533.C3___1_nrnt	FJU.4533.C3___1_nrnt	CR407583	M55ahJQMQlNZlfCVkCcM	FJU.4533.C3___1_nrnt	XP_002662990	OSq9OkooIzXSaqgIfHtz	A_15_P120133	CK017360	uOJzNyJ4Xxnv46JnDTJ9	CK017360	327352	ankrd11
7955	352916	-	-	AL772362	-	msrb1a	GPL9248__3840__UF_Ppr_AF_112178	FJU.10421.C1___1rc_nrnt	FJU.10421.C1___1rc_nrnt	AL772362	2J716mf1nET5gW399KmK	FJU.10421.C1___1rc_nrnt	NP_001020684	oRVzOOj1yOt0lUkoWJow	A_15_P104811	NM_178288	NM_178288	NM_178288	352916	msrb1a
7955	352916	NM_178288	NP_840073	NC_007114	-	msrb1a	GPL9248__3727__UF_Ppr_AF_112118	FJU.13847.C1___1_nrnt	FJU.13847.C1___1_nrnt	NM_178288	pVYxLWzPGgYgQyadPzRJ	FJU.13847.C1___1_nrnt	NP_840073	kLjeXNEtMVSoNl4NLG8P	A_15_P104811	NM_178288	NM_178288	NM_178288	352916	msrb1a
7955	352916	NM_178288	NP_840073	NW_001878790	-	msrb1a	GPL9248__3727__UF_Ppr_AF_112118	FJU.13847.C1___1_nrnt	FJU.13847.C1___1_nrnt	NM_178288	pVYxLWzPGgYgQyadPzRJ	FJU.13847.C1___1_nrnt	NP_840073	kLjeXNEtMVSoNl4NLG8P	A_15_P104811	NM_178288	NM_178288	NM_178288	352916	msrb1a
7955	352916	-	-	AL772362	-	msrb1a	GPL9248__2642__UF_Ppr_AF_117524	FJU.13962.C1___1_nrnt	FJU.13962.C1___1_nrnt	AL772362	nS63KZb5zrFdnkqiRzHI	FJU.13962.C1___1_nrnt	NP_001018564	lTNfm6dPKLqxZ0z3U2bT	A_15_P104811	NM_178288	NM_178288	NM_178288	352916	msrb1a
7955	352916	-	-	AL772362	-	msrb1a	GPL9248__1799__UF_Ppr_AF_104124	gi_72721485___1rc_nrnt	gi_72721485___1rc_nrnt	AL772362	AGCFxZ6Ohbd2iaRAMl8R	gi_72721485___1rc_nrnt	XP_005054324	hn5GbUAIHxrrowQaQuDx	A_15_P104811	NM_178288	NM_178288	NM_178288	352916	msrb1a
7955	447900	NM_001004638	NP_001004638	NC_007118	-	nit1	GPL9248__14299__UF_Ppr_AF_108735	FJU.966.C1___1_nrnt	FJU.966.C1___1_nrnt	NM_001004638	qca1dqsHrnId43g9Xz2Y	FJU.966.C1___1_nrnt	NP_001004638	6ztLP4nsvoTGYSu1mX4S	A_15_P118341	NM_001004638	NM_001004638	NM_001004638	447900	nit1
7955	447900	NM_001004638	NP_001004638	NW_001879237	-	nit1	GPL9248__14299__UF_Ppr_AF_108735	FJU.966.C1___1_nrnt	FJU.966.C1___1_nrnt	NM_001004638	qca1dqsHrnId43g9Xz2Y	FJU.966.C1___1_nrnt	NP_001004638	6ztLP4nsvoTGYSu1mX4S	A_15_P118341	NM_001004638	NM_001004638	NM_001004638	447900	nit1
7955	791595	BC162630	AAI62630	-	-	wnt11	GPL9248__13841__UF_Ppr_AF_114898	FJU.12823.C1___1_nrnt	FJU.12823.C1___1_nrnt	NM_001144804	ygPH6DsjLm7KS2kDEL8F	FJU.12823.C1___1_nrnt	AAI62630	OZ89yq8bq7D31Dess2iZ	A_15_P119016	NM_001144804	NM_001144804	NM_001144804	791595	wnt11
7955	791595	NM_001144804	NP_001138276	NC_007116	-	wnt11	GPL9248__13841__UF_Ppr_AF_114898	FJU.12823.C1___1_nrnt	FJU.12823.C1___1_nrnt	NM_001144804	ygPH6DsjLm7KS2kDEL8F	FJU.12823.C1___1_nrnt	AAI62630	OZ89yq8bq7D31Dess2iZ	A_15_P119016	NM_001144804	NM_001144804	NM_001144804	791595	wnt11
7955	791595	NM_001144804	NP_001138276	NW_001879017	-	wnt11	GPL9248__13841__UF_Ppr_AF_114898	FJU.12823.C1___1_nrnt	FJU.12823.C1___1_nrnt	NM_001144804	ygPH6DsjLm7KS2kDEL8F	FJU.12823.C1___1_nrnt	AAI62630	OZ89yq8bq7D31Dess2iZ	A_15_P119016	NM_001144804	NM_001144804	NM_001144804	791595	wnt11
7955	678563	NM_200017	NP_956311	NC_007133	-	cirbp	GPL9248__3580__UF_Ppr_AF_105413	FJU.190.C4___1_nrnt	FJU.190.C4___1_nrnt	NM_200017	o4E3Eyejgee7erj4azJ1	FJU.190.C4___1_nrnt	NP_956311	S422KfHOocVqAPUGvh4P	A_15_P119986	NM_200017	NM_200017	NM_200017	678563	cirbp
7955	678563	NM_200017	NP_956311	NW_003040779	-	cirbp	GPL9248__3580__UF_Ppr_AF_105413	FJU.190.C4___1_nrnt	FJU.190.C4___1_nrnt	NM_200017	o4E3Eyejgee7erj4azJ1	FJU.190.C4___1_nrnt	NP_956311	S422KfHOocVqAPUGvh4P	A_15_P119986	NM_200017	NM_200017	NM_200017	678563	cirbp
7955	492808	NM_001007449	NP_001007450	NC_007127	-	stx17	GPL9248__10236__UF_Ppr_AF_115305	gi_72480664___1_nrnt	gi_72480664___1_nrnt	NM_001007449	3ePtf5y9AoY1nHwd6iYn	gi_72480664___1_nrnt	NP_001007450	AlXoreMKMYLrAhpluTDO	A_15_P113647	NM_001007449	NM_001007449	NM_001007449	492808	stx17
7955	492808	NM_001007449	NP_001007450	NW_001877665	-	stx17	GPL9248__10236__UF_Ppr_AF_115305	gi_72480664___1_nrnt	gi_72480664___1_nrnt	NM_001007449	3ePtf5y9AoY1nHwd6iYn	gi_72480664___1_nrnt	NP_001007450	AlXoreMKMYLrAhpluTDO	A_15_P113647	NM_001007449	NM_001007449	NM_001007449	492808	stx17
7955	447810	-	-	BX927385	-	nt5c2l1	GPL9248__614__UF_Ppr_AF_106558	FJU.2342.C1___1_nrnt	FJU.2342.C1___1_nrnt	BX927385	YIG8Yy7Xc2OIeJF5MKFQ	FJU.2342.C1___1_nrnt	XP_004538250	KMbQn3leIfCSeWFXGcpQ	A_15_P100069	NM_001004549	NM_001004549	NM_001004549	447810	nt5c2l1
7955	405863	NM_212927	NP_998092	NC_007116	-	mccc2	GPL9248__1672__UF_Ppr_AF_107250	FJU.5014.C2___1_nrnt	FJU.5014.C2___1_nrnt	NM_212927	beMFeI7SIJHG6zi3853m	FJU.5014.C2___1_nrnt	NP_998092	0cmY4GUahgHZRyfeyyW1	A_15_P119442	NM_212927	NM_212927	NM_212927	405863	mccc2
7955	405863	NM_212927	NP_998092	NW_001879017	-	mccc2	GPL9248__1672__UF_Ppr_AF_107250	FJU.5014.C2___1_nrnt	FJU.5014.C2___1_nrnt	NM_212927	beMFeI7SIJHG6zi3853m	FJU.5014.C2___1_nrnt	NP_998092	0cmY4GUahgHZRyfeyyW1	A_15_P119442	NM_212927	NM_212927	NM_212927	405863	mccc2
7955	554146	NM_001024439	NP_001019610	NC_007129	-	gins2	GPL9248__6755__UF_Ppr_AF_111030	FJU.13816.C1___1_nrnt	FJU.13816.C1___1_nrnt	NM_001024439	kZ56tD6MDy7ri9YeNMql	FJU.13816.C1___1_nrnt	NP_001019610	QdMOgMMa0NmdVDLN6RtT	A_15_P112469	NM_001024439	NM_001024439	NM_001024439	554146	gins2
7955	554146	NM_001024439	NP_001019610	NW_001877876	-	gins2	GPL9248__6755__UF_Ppr_AF_111030	FJU.13816.C1___1_nrnt	FJU.13816.C1___1_nrnt	NM_001024439	kZ56tD6MDy7ri9YeNMql	FJU.13816.C1___1_nrnt	NP_001019610	QdMOgMMa0NmdVDLN6RtT	A_15_P112469	NM_001024439	NM_001024439	NM_001024439	554146	gins2
7955	558306	BC124746	AAI24747	-	-	scrn2	GPL9248__12852__UF_Ppr_AF_113561	FJU.1122.C1___1_nrnt	FJU.1122.C1___1_nrnt	BC124746	rk4xVVWGtvOVnZWaFYtC	FJU.1122.C1___1_nrnt	NP_001025287	WYUstZxGp7e0C3hHsaSW	A_15_P108716	NM_001030116	NM_001030116	NM_001030116	558306	scrn2
7955	558306	NM_001030116	NP_001025287	NC_007131	-	scrn2	GPL9248__12852__UF_Ppr_AF_113561	FJU.1122.C1___1_nrnt	FJU.1122.C1___1_nrnt	BC124746	rk4xVVWGtvOVnZWaFYtC	FJU.1122.C1___1_nrnt	NP_001025287	WYUstZxGp7e0C3hHsaSW	A_15_P108716	NM_001030116	NM_001030116	NM_001030116	558306	scrn2
7955	558306	NM_001030116	NP_001025287	NW_001878134	-	scrn2	GPL9248__12852__UF_Ppr_AF_113561	FJU.1122.C1___1_nrnt	FJU.1122.C1___1_nrnt	BC124746	rk4xVVWGtvOVnZWaFYtC	FJU.1122.C1___1_nrnt	NP_001025287	WYUstZxGp7e0C3hHsaSW	A_15_P108716	NM_001030116	NM_001030116	NM_001030116	558306	scrn2
7955	100005075	-	-	CR932018	-	prkcea	GPL9248__570__UF_Ppr_AF_111459	FJU.11180.C1___1_nrnt	FJU.11180.C1___1_nrnt	CR932018	YVWU5qYJDP5navCguwrA	FJU.11180.C1___1_nrnt	XP_001344217	oapapXWwPO8NCdgYDDdL	A_15_P104932	ENSDART00000105608	XM_005156293	DN856861	100005075	prkcea
7955	100005075	XM_001344181	XP_001344217	NC_007123	-	prkcea	GPL9248__570__UF_Ppr_AF_111459	FJU.11180.C1___1_nrnt	FJU.11180.C1___1_nrnt	CR932018	YVWU5qYJDP5navCguwrA	FJU.11180.C1___1_nrnt	XP_001344217	oapapXWwPO8NCdgYDDdL	A_15_P104932	ENSDART00000105608	XM_005156293	DN856861	100005075	prkcea
7955	100005075	XM_001344181	XP_001344217	NW_001877242	-	prkcea	GPL9248__570__UF_Ppr_AF_111459	FJU.11180.C1___1_nrnt	FJU.11180.C1___1_nrnt	CR932018	YVWU5qYJDP5navCguwrA	FJU.11180.C1___1_nrnt	XP_001344217	oapapXWwPO8NCdgYDDdL	A_15_P104932	ENSDART00000105608	XM_005156293	DN856861	100005075	prkcea
7955	100005075	-	-	CR931998	-	prkcea	GPL9248__11111__UF_Ppr_AF_105090	FJU.1390.C1___1_nrnt	FJU.1390.C1___1_nrnt	CR931998	D5j54zisBCJWBpmqOkeD	FJU.1390.C1___1_nrnt	XP_695262	trwE5WdAKuQVIavHpdHp	A_15_P104932	ENSDART00000105608	XM_005156293	DN856861	100005075	prkcea
7955	100005075	-	-	CR932018	-	prkcea	GPL9248__12134__UF_Ppr_AF_113201	FJU.1863.C1___1_nrnt	FJU.1863.C1___1_nrnt	CR932018	Kno2mMqF3enpJiYnVXka	FJU.1863.C1___1_nrnt	NP_001122206	HNXZ39IWE95W35IcLwgp	A_15_P104932	ENSDART00000105608	XM_005156293	DN856861	100005075	prkcea
7955	394035	-	-	BX890562	-	rpl18a	GPL9248__3373__UF_Ppr_AF_104238	gi_73635161___1_nrnt	gi_73635161___1_nrnt	BX890562	R6Gnk6Ceyjz0hPTcUmnT	gi_73635161___1_nrnt	NP_001038560	9iUBG0IPVKcbYbCwA3nw	A_15_P111805	ENSDART00000030215	WtCJygUdlUawObp5BQTt	EH446547	394035	rpl18a
7955	394035	NM_201060	NP_957354	NC_007115	-	rpl18a	GPL9248__260__UF_Ppr_AF_106940	FJU.1282.C1___1_nrnt	FJU.1282.C1___1_nrnt	NM_201060	VNS3ZMxRZS6jfb3j0ggs	FJU.1282.C1___1_nrnt	BAF98666	fztA8ZGe8QOPYIScsQmR	A_15_P111805	ENSDART00000030215	WtCJygUdlUawObp5BQTt	EH446547	394035	rpl18a
7955	394035	NM_201060	NP_957354	NW_003039371	-	rpl18a	GPL9248__260__UF_Ppr_AF_106940	FJU.1282.C1___1_nrnt	FJU.1282.C1___1_nrnt	NM_201060	VNS3ZMxRZS6jfb3j0ggs	FJU.1282.C1___1_nrnt	BAF98666	fztA8ZGe8QOPYIScsQmR	A_15_P111805	ENSDART00000030215	WtCJygUdlUawObp5BQTt	EH446547	394035	rpl18a
7955	368893	-	-	AL928674	-	acin1a	GPL9248__15053__UF_Ppr_AF_105615	FJU.3679.C1___1rc_nrnt	FJU.3679.C1___1rc_nrnt	AL928674	Jr3UIU5MCqMC5z4pyQo2	FJU.3679.C1___1rc_nrnt	NP_001007106	ropkmE7EhNvuqlchIIQF	A_15_P103254	NM_001007105	NM_001007105	NM_001007105	368893	acin1a
7955	368893	NM_001007105	NP_001007106	NC_007113	-	acin1a	GPL9248__15053__UF_Ppr_AF_105615	FJU.3679.C1___1rc_nrnt	FJU.3679.C1___1rc_nrnt	AL928674	Jr3UIU5MCqMC5z4pyQo2	FJU.3679.C1___1rc_nrnt	NP_001007106	ropkmE7EhNvuqlchIIQF	A_15_P103254	NM_001007105	NM_001007105	NM_001007105	368893	acin1a
7955	368893	NM_001007105	NP_001007106	NW_003334160	-	acin1a	GPL9248__15053__UF_Ppr_AF_105615	FJU.3679.C1___1rc_nrnt	FJU.3679.C1___1rc_nrnt	AL928674	Jr3UIU5MCqMC5z4pyQo2	FJU.3679.C1___1rc_nrnt	NP_001007106	ropkmE7EhNvuqlchIIQF	A_15_P103254	NM_001007105	NM_001007105	NM_001007105	368893	acin1a
7955	406779	NM_213470	NP_998635	NC_007122	-	tax1bp3	GPL9248__10431__UF_Ppr_AF_113683	FJU.4989.C1___1_nrnt	FJU.4989.C1___1_nrnt	NM_213470	4MBaBnQ0rMVaoyRTK09h	FJU.4989.C1___1_nrnt	NP_998635	AqhH9WvPA0xYKsrXN9ba	A_15_P112571	NM_213470	NM_213470	NM_213470	406779	tax1bp3
7955	406779	NM_213470	NP_998635	NW_001877133	-	tax1bp3	GPL9248__10431__UF_Ppr_AF_113683	FJU.4989.C1___1_nrnt	FJU.4989.C1___1_nrnt	NM_213470	4MBaBnQ0rMVaoyRTK09h	FJU.4989.C1___1_nrnt	NP_998635	AqhH9WvPA0xYKsrXN9ba	A_15_P112571	NM_213470	NM_213470	NM_213470	406779	tax1bp3
7955	30461	BC162388	AAI62388	-	-	cdh11	GPL9248__3432__UF_Ppr_AF_104250	FJU.11028.C3___1_nrnt	FJU.11028.C3___1_nrnt	BC162388	OeivRG5nfTPmkpwDrYdE	FJU.11028.C3___1_nrnt	NP_571289	WoQOm6kLUcg5ReOYo1b5	A_15_P102514	ENSDART00000127332	XM_005166446	U41419	30461	cdh11
7955	30461	NM_131214	NP_571289	NC_007118	-	cdh11	GPL9248__3432__UF_Ppr_AF_104250	FJU.11028.C3___1_nrnt	FJU.11028.C3___1_nrnt	BC162388	OeivRG5nfTPmkpwDrYdE	FJU.11028.C3___1_nrnt	NP_571289	WoQOm6kLUcg5ReOYo1b5	A_15_P102514	ENSDART00000127332	XM_005166446	U41419	30461	cdh11
7955	30461	NM_131214	NP_571289	NW_001879268	-	cdh11	GPL9248__3432__UF_Ppr_AF_104250	FJU.11028.C3___1_nrnt	FJU.11028.C3___1_nrnt	BC162388	OeivRG5nfTPmkpwDrYdE	FJU.11028.C3___1_nrnt	NP_571289	WoQOm6kLUcg5ReOYo1b5	A_15_P102514	ENSDART00000127332	XM_005166446	U41419	30461	cdh11
7955	503783	-	Q4QRK0	-	-	metap1	GPL9248__2501__UF_Ppr_AF_100007	FJU_SB_30.295.C3___1rc_nrnt	FJU_SB_30.295.C3___1rc_nrnt	NM_001025165	IJ2yZhU5wF2IU6Zofs4Z	FJU_SB_30.295.C3___1rc_nrnt	Q4QRK0	AMPM1_DANRE	A_15_P120073	NM_001025165	NM_001025165	NM_001025165	503783	metap1
7955	503783	NM_001025165	NP_001020336	NC_007124	-	metap1	GPL9248__2501__UF_Ppr_AF_100007	FJU_SB_30.295.C3___1rc_nrnt	FJU_SB_30.295.C3___1rc_nrnt	NM_001025165	IJ2yZhU5wF2IU6Zofs4Z	FJU_SB_30.295.C3___1rc_nrnt	Q4QRK0	AMPM1_DANRE	A_15_P120073	NM_001025165	NM_001025165	NM_001025165	503783	metap1
7955	503783	NM_001025165	NP_001020336	NW_001877329	-	metap1	GPL9248__2501__UF_Ppr_AF_100007	FJU_SB_30.295.C3___1rc_nrnt	FJU_SB_30.295.C3___1rc_nrnt	NM_001025165	IJ2yZhU5wF2IU6Zofs4Z	FJU_SB_30.295.C3___1rc_nrnt	Q4QRK0	AMPM1_DANRE	A_15_P120073	NM_001025165	NM_001025165	NM_001025165	503783	metap1
7955	321217	NM_212580	NP_997745	NC_007133	-	mbd3b	GPL9248__714__UF_Ppr_AF_104813	FJU.3963.C2___1rc_nrnt	FJU.3963.C2___1rc_nrnt	NM_212580	sKfE207pGguFak0kIVbb	FJU.3963.C2___1rc_nrnt	NP_997745	HlH7YjmA46Cv46DMDk6v	A_15_P109988	NM_212580	NM_212580	NM_212580	321217	mbd3b
7955	321217	NM_212580	NP_997745	NW_003040779	-	mbd3b	GPL9248__714__UF_Ppr_AF_104813	FJU.3963.C2___1rc_nrnt	FJU.3963.C2___1rc_nrnt	NM_212580	sKfE207pGguFak0kIVbb	FJU.3963.C2___1rc_nrnt	NP_997745	HlH7YjmA46Cv46DMDk6v	A_15_P109988	NM_212580	NM_212580	NM_212580	321217	mbd3b
7955	560000	XM_002666847	XP_002666893	NC_007136	-	si:ch211-236l14.3	GPL9248__4431__UF_Ppr_AF_111324	FJU.590.C1___1_nrnt	FJU.590.C1___1_nrnt	XM_003967395	ww7ShrbQUMPw5M88NAqO	FJU.590.C1___1_nrnt	XP_002666893	sdeIZiDoN0KmPGpZqhzY	A_15_P115794	ENSDART00000089199	XM_005170707	XM_005170707	560000	si:ch211-236l14.3
7955	560000	XM_002666847	XP_002666893	NW_003041001	-	si:ch211-236l14.3	GPL9248__4431__UF_Ppr_AF_111324	FJU.590.C1___1_nrnt	FJU.590.C1___1_nrnt	XM_003967395	ww7ShrbQUMPw5M88NAqO	FJU.590.C1___1_nrnt	XP_002666893	sdeIZiDoN0KmPGpZqhzY	A_15_P115794	ENSDART00000089199	XM_005170707	XM_005170707	560000	si:ch211-236l14.3
7955	796456	BC045410	AAH45410	-	-	pold2	GPL9248__6804__UF_Ppr_AF_110036	FJU.2384.C1___1_nrnt	FJU.2384.C1___1_nrnt	BC045410	qEcp0M7c16MCKACzVZmU	FJU.2384.C1___1_nrnt	AAH45410	lBJwcpaUfV1R9eRjeKEe	A_15_P111250	NM_213303	NM_213303	NM_213303	796456	pold2
7955	445051	-	-	BX323079	-	zgc:92533	GPL9248__13749__UF_Ppr_AF_102687	FJU.7422.C2___1rc_nrnt	FJU.7422.C2___1rc_nrnt	BX323079	xXOvmry4pWEjgR9PCTsk	FJU.7422.C2___1rc_nrnt	NP_999959	3uiuJFOrLx1azwvnlGKA	A_15_P106235	NM_001003445	NM_001003445	NM_001003445	445051	zgc:92533
7955	393201	NM_200232	NP_956526	NC_007127	-	polr3c	GPL9248__14405__UF_Ppr_AF_104851	FJU.4939.C1___1_nrnt	FJU.4939.C1___1_nrnt	NM_200232	BSxZc3FQDW24VeUwJQYh	FJU.4939.C1___1_nrnt	NP_956526	74GUuFTPYdudyfFDK5wA	A_15_P117008	NM_200232	NM_200232	NM_200232	393201	polr3c
7955	393201	NM_200232	NP_956526	NW_001877648	-	polr3c	GPL9248__14405__UF_Ppr_AF_104851	FJU.4939.C1___1_nrnt	FJU.4939.C1___1_nrnt	NM_200232	BSxZc3FQDW24VeUwJQYh	FJU.4939.C1___1_nrnt	NP_956526	74GUuFTPYdudyfFDK5wA	A_15_P117008	NM_200232	NM_200232	NM_200232	393201	polr3c
7955	65230	NM_131715	NP_571790	NC_007128	-	ctbp2a	GPL9248__14819__UF_Ppr_AF_114506	FJU.4263.C1___1rc_nrnt	FJU.4263.C1___1rc_nrnt	NM_131715	MvLd3mvtAtJd4NcM8JFe	FJU.4263.C1___1rc_nrnt	NP_571790	4ycxSYtSQ0hAaDjeyy5a	A_15_P106555	ENSDART00000017337	vyfwajoZrH00e2XjN5uw	BC066374	65230	ctbp2a
7955	65230	NM_131715	NP_571790	NW_001877751	-	ctbp2a	GPL9248__14819__UF_Ppr_AF_114506	FJU.4263.C1___1rc_nrnt	FJU.4263.C1___1rc_nrnt	NM_131715	MvLd3mvtAtJd4NcM8JFe	FJU.4263.C1___1rc_nrnt	NP_571790	4ycxSYtSQ0hAaDjeyy5a	A_15_P106555	ENSDART00000017337	vyfwajoZrH00e2XjN5uw	BC066374	65230	ctbp2a
7955	140618	BC066582	AAH66582	-	-	tfap2a	GPL9248__12044__UF_Ppr_AF_118274	FJU.10932.C2___1rc_nrnt	FJU.10932.C2___1rc_nrnt	BC066582	yjBXgwD3xRlHYRoNozGT	FJU.10932.C2___1rc_nrnt	AAH66582	QUhz1NEOf69nEl3uFve3	A_15_P113530	NM_176859	NM_176859	NM_176859	140618	tfap2a
7955	563878	BC129428	AAI29429	-	-	pomt2	GPL9248__6276__UF_Ppr_AF_118959	FJU.8281.C1___1_nrnt	FJU.8281.C1___1_nrnt	NM_001045033	v36sN9ZL4N2lPSunM8st	FJU.8281.C1___1_nrnt	AAI29429	nDRQ3AKqC1QDQuYlABdR	A_15_P120856	ENSDART00000126273	XM_005158785	BC129428	563878	pomt2
7955	563878	NM_001045033	NP_001038498	NC_007128	-	pomt2	GPL9248__6276__UF_Ppr_AF_118959	FJU.8281.C1___1_nrnt	FJU.8281.C1___1_nrnt	NM_001045033	v36sN9ZL4N2lPSunM8st	FJU.8281.C1___1_nrnt	AAI29429	nDRQ3AKqC1QDQuYlABdR	A_15_P120856	ENSDART00000126273	XM_005158785	BC129428	563878	pomt2
7955	563878	NM_001045033	NP_001038498	NW_001877782	-	pomt2	GPL9248__6276__UF_Ppr_AF_118959	FJU.8281.C1___1_nrnt	FJU.8281.C1___1_nrnt	NM_001045033	v36sN9ZL4N2lPSunM8st	FJU.8281.C1___1_nrnt	AAI29429	nDRQ3AKqC1QDQuYlABdR	A_15_P120856	ENSDART00000126273	XM_005158785	BC129428	563878	pomt2
7955	114432	-	-	BX255893	-	btg1	GPL9248__10629__UF_Ppr_AF_113929	FJU.126.C1___1_nrnt	FJU.126.C1___1_nrnt	BX255893	onO9k095q85IHBpllFNy	FJU.126.C1___1_nrnt	ADJ95234	fM7fZ5olxb6Bbytm0nx2	A_15_P103281	ENSDART00000033188	FICPf9gJYaT8tjUPHBEj	FICPf9gJYaT8tjUPHBEj	114432	btg1
7955	447861	NM_001004600	NP_001004600	NC_007125	-	rnf103	GPL9248__15441__UF_Ppr_AF_118932	FJU.6839.C2___1_nrnt	FJU.6839.C2___1_nrnt	NM_001004600	Gcj6IZg7oVkimbineWDR	FJU.6839.C2___1_nrnt	NP_001004600	WczIc6C1V9bUI57RTnpp	A_15_P101298	NM_001004600	NM_001004600	NM_001004600	447861	rnf103
7955	447861	NM_001004600	NP_001004600	NW_001877435	-	rnf103	GPL9248__15441__UF_Ppr_AF_118932	FJU.6839.C2___1_nrnt	FJU.6839.C2___1_nrnt	NM_001004600	Gcj6IZg7oVkimbineWDR	FJU.6839.C2___1_nrnt	NP_001004600	WczIc6C1V9bUI57RTnpp	A_15_P101298	NM_001004600	NM_001004600	NM_001004600	447861	rnf103
7955	335309	-	-	BX005108	-	zgc:165571	GPL9248__6858__UF_Ppr_AF_101001	gi_73453265___1rc_nrnt_ms	gi_73453265___1rc_nrnt_ms	BX005108	ZAQp1miCQ1T1hkIjc8rp	gi_73453265___1rc_nrnt_ms	CAF99000	IGhPKVUv1kz2QeSbh7TX	A_15_P103377	ENSDART00000085763	XM_005172526	XM_005172526	335309	zgc:165571
7955	335309	-	-	BX005108	-	zgc:165571	GPL9248__2514__UF_Ppr_AM_119737	gi_73453265___1rc_nrnt_ms	gi_73453265___1rc_nrnt_ms	BX005108	ZAQp1miCQ1T1hkIjc8rp	gi_73453265___1rc_nrnt_ms	CAF99000	IGhPKVUv1kz2QeSbh7TX	A_15_P103377	ENSDART00000085763	XM_005172526	XM_005172526	335309	zgc:165571
7955	100537975	NM_001278703	NP_001265632	NC_007124	-	trip11	GPL9248__476__UF_Ppr_AF_107980	FJU.11538.C1___1_nrnt	FJU.11538.C1___1_nrnt	XM_003199734	prpf5BGK08Is2mQp2Hng	FJU.11538.C1___1_nrnt	NP_001265632	JjXxiDvf09rmMs7LsitB	A_15_P120794	NM_001278703	NM_001278703	NM_001278703	100537975	trip11
7955	100537975	NM_001278703	NP_001265632	NW_001877341	-	trip11	GPL9248__476__UF_Ppr_AF_107980	FJU.11538.C1___1_nrnt	FJU.11538.C1___1_nrnt	XM_003199734	prpf5BGK08Is2mQp2Hng	FJU.11538.C1___1_nrnt	NP_001265632	JjXxiDvf09rmMs7LsitB	A_15_P120794	NM_001278703	NM_001278703	NM_001278703	100537975	trip11
7955	556762	BC045384	AAH45384	-	-	add3a	GPL9248__2682__UF_Ppr_AF_118441	FJU.477.C4___1_nrnt	FJU.477.C4___1_nrnt	NM_199663	zNHLVo5PIeQKTEBhwthA	FJU.477.C4___1_nrnt	AAH45384	7a3nMfEp2P4H9deOZdHV	A_15_P100911	NM_199663	NM_199663	NM_199663	556762	add3a
7955	556762	NM_199663	NP_955957	NC_007133	-	add3a	GPL9248__2682__UF_Ppr_AF_118441	FJU.477.C4___1_nrnt	FJU.477.C4___1_nrnt	NM_199663	zNHLVo5PIeQKTEBhwthA	FJU.477.C4___1_nrnt	AAH45384	7a3nMfEp2P4H9deOZdHV	A_15_P100911	NM_199663	NM_199663	NM_199663	556762	add3a
7955	556762	NM_199663	NP_955957	NW_001878356	-	add3a	GPL9248__2682__UF_Ppr_AF_118441	FJU.477.C4___1_nrnt	FJU.477.C4___1_nrnt	NM_199663	zNHLVo5PIeQKTEBhwthA	FJU.477.C4___1_nrnt	AAH45384	7a3nMfEp2P4H9deOZdHV	A_15_P100911	NM_199663	NM_199663	NM_199663	556762	add3a
7955	393380	NM_200408	NP_956702	NC_007114	-	zgc:64085	GPL9248__12111__UF_Ppr_AF_103353	FJU.5385.C1___1rc_nrnt	FJU.5385.C1___1rc_nrnt	NM_200408	7luF6tcpVtTXhAubpe5k	FJU.5385.C1___1rc_nrnt	NP_956702	QZaIico2Sgf3qCrLuBM6	A_15_P112319	NM_200408	NM_200408	NM_200408	393380	zgc:64085
7955	393380	NM_200408	NP_956702	NW_001878789	-	zgc:64085	GPL9248__12111__UF_Ppr_AF_103353	FJU.5385.C1___1rc_nrnt	FJU.5385.C1___1rc_nrnt	NM_200408	7luF6tcpVtTXhAubpe5k	FJU.5385.C1___1rc_nrnt	NP_956702	QZaIico2Sgf3qCrLuBM6	A_15_P112319	NM_200408	NM_200408	NM_200408	393380	zgc:64085
7955	555334	-	-	BX530081	-	itln3	GPL9248__4690__UF_Ppr_AF_103702	FJU.8234.C2___1_nrnt_ms	FJU.8234.C2___1_nrnt_ms	BX530081	AyI5LqPFUmueY4CG74iI	FJU.8234.C2___1_nrnt_ms	XP_695719	pTKgU6XRxIHGOHuNGMoi	A_15_P102047	NM_001159584	NM_001159584	NM_001159584	555334	itln3
7955	555334	-	-	BX530081	-	itln3	GPL9248__1606__UF_Ppr_AM_119211	FJU.8234.C2___1_nrnt_ms	FJU.8234.C2___1_nrnt_ms	BX530081	AyI5LqPFUmueY4CG74iI	FJU.8234.C2___1_nrnt_ms	XP_695719	pTKgU6XRxIHGOHuNGMoi	A_15_P102047	NM_001159584	NM_001159584	NM_001159584	555334	itln3
7955	100003975	BC153665	AAI53666	-	-	zbtb3	GPL9248__854__UF_Ppr_AF_100046	FJU.6246.C1___1_nrnt	FJU.6246.C1___1_nrnt	XM_001343364	c1Pmr7QOGoZtMw14VuzS	FJU.6246.C1___1_nrnt	AAI53666	3pJmTJoigk5LYEELYeLv	A_15_P116509	ENSDART00000052637	XM_001343364	BC153665	B87KlT7zq6uACy25jbiq	B87KlT7zq6uACy25jbiq
7955	100003975	XM_001343364	XP_001343400	NC_007125	-	zbtb3	GPL9248__854__UF_Ppr_AF_100046	FJU.6246.C1___1_nrnt	FJU.6246.C1___1_nrnt	XM_001343364	c1Pmr7QOGoZtMw14VuzS	FJU.6246.C1___1_nrnt	AAI53666	3pJmTJoigk5LYEELYeLv	A_15_P116509	ENSDART00000052637	XM_001343364	BC153665	B87KlT7zq6uACy25jbiq	B87KlT7zq6uACy25jbiq
7955	100003975	XM_001343364	XP_001343400	NW_001877464	-	zbtb3	GPL9248__854__UF_Ppr_AF_100046	FJU.6246.C1___1_nrnt	FJU.6246.C1___1_nrnt	XM_001343364	c1Pmr7QOGoZtMw14VuzS	FJU.6246.C1___1_nrnt	AAI53666	3pJmTJoigk5LYEELYeLv	A_15_P116509	ENSDART00000052637	XM_001343364	BC153665	B87KlT7zq6uACy25jbiq	B87KlT7zq6uACy25jbiq
7955	406759	NM_213450	NP_998615	NC_007119	-	ssbp3b	GPL9248__3118__UF_Ppr_AF_107727	FJU.10125.C1___1rc_nrnt	FJU.10125.C1___1rc_nrnt	NM_213450	uPrrv2spS9wZZpSVvIiF	FJU.10125.C1___1rc_nrnt	XP_004438648	TC5r3u8TiT3SJtb35OE1	A_15_P100961	NM_213450	NM_213450	NM_213450	406759	ssbp3b
7955	406759	NM_213450	NP_998615	NW_001879345	-	ssbp3b	GPL9248__3118__UF_Ppr_AF_107727	FJU.10125.C1___1rc_nrnt	FJU.10125.C1___1rc_nrnt	NM_213450	uPrrv2spS9wZZpSVvIiF	FJU.10125.C1___1rc_nrnt	XP_004438648	TC5r3u8TiT3SJtb35OE1	A_15_P100961	NM_213450	NM_213450	NM_213450	406759	ssbp3b
7955	368564	NM_200628	NP_956922	NC_007127	-	skap2	GPL9248__13125__UF_Ppr_AF_113812	FJU.2647.C1___1_nrnt	FJU.2647.C1___1_nrnt	NM_200628	n8XH38pGeHvdH9C8f8Gl	FJU.2647.C1___1_nrnt	NP_956922	peSsIQSdBixoPOoMlFm9	A_15_P116507	NM_200628	NM_200628	NM_200628	368564	skap2
7955	368564	NM_200628	NP_956922	NW_001877659	-	skap2	GPL9248__13125__UF_Ppr_AF_113812	FJU.2647.C1___1_nrnt	FJU.2647.C1___1_nrnt	NM_200628	n8XH38pGeHvdH9C8f8Gl	FJU.2647.C1___1_nrnt	NP_956922	peSsIQSdBixoPOoMlFm9	A_15_P116507	NM_200628	NM_200628	NM_200628	368564	skap2
7955	368564	-	-	CR392024	-	skap2	GPL9248__10641__UF_Ppr_AF_107608	gi_72696785___1_nrnt	gi_72696785___1_nrnt	CR392024	SEYdPBpJt3PzvWMs4XzY	gi_72696785___1_nrnt	NP_571608	MXeOCfsbzjZmxbU1xGl9	A_15_P116507	NM_200628	NM_200628	NM_200628	368564	skap2
7955	321793	NM_212596	NP_997761	NC_007130	-	ak2	GPL9248__12097__UF_Ppr_AF_111177	FJU.1237.C6___1_nrnt	FJU.1237.C6___1_nrnt	NM_212596	8nFkGy1SHE7q8fWi6Qts	FJU.1237.C6___1_nrnt	NP_997761	ilEVjtc4RbeMVEOEmgsH	A_15_P107427	NM_212596	NM_212596	NM_212596	321793	ak2
7955	321793	NM_212596	NP_997761	NW_001877971	-	ak2	GPL9248__12097__UF_Ppr_AF_111177	FJU.1237.C6___1_nrnt	FJU.1237.C6___1_nrnt	NM_212596	8nFkGy1SHE7q8fWi6Qts	FJU.1237.C6___1_nrnt	NP_997761	ilEVjtc4RbeMVEOEmgsH	A_15_P107427	NM_212596	NM_212596	NM_212596	321793	ak2
7955	334380	-	-	CR352220	-	zmpste24	GPL9248__13853__UF_Ppr_AF_112101	FJU.9582.C1___1_nrnt	FJU.9582.C1___1_nrnt	CR352220	yKOvJHRANWCLKnRG6YdC	FJU.9582.C1___1_nrnt	XP_690924	WHlLUGESRD00uu1AN69k	A_15_P101841	NM_199892	NM_199892	NM_199892	334380	zmpste24
7955	334380	-	CAK04159	BX005435	-	zmpste24	GPL9248__10754__UF_Ppr_AF_106705	FJU_SB_30.378.C1___1_nrnt	FJU_SB_30.378.C1___1_nrnt	BC046884	ExpeeIoa7BRnHQ30tzlc	FJU_SB_30.378.C1___1_nrnt	CAK04159	bZk23Wk68Scb09Jovdj3	A_15_P101841	NM_199892	NM_199892	NM_199892	334380	zmpste24
7955	334380	BC046884	AAH46884	-	-	zmpste24	GPL9248__10754__UF_Ppr_AF_106705	FJU_SB_30.378.C1___1_nrnt	FJU_SB_30.378.C1___1_nrnt	BC046884	ExpeeIoa7BRnHQ30tzlc	FJU_SB_30.378.C1___1_nrnt	CAK04159	bZk23Wk68Scb09Jovdj3	A_15_P101841	NM_199892	NM_199892	NM_199892	334380	zmpste24
7955	326954	NM_201299	NP_958456	NC_007112	-	tecrb	GPL9248__8013__UF_Ppr_AF_117475	FJU_SB_30.223.C1___1_nrnt	FJU_SB_30.223.C1___1_nrnt	NM_201299	JHgo4T4EFPcPfWh0nQkT	FJU_SB_30.223.C1___1_nrnt	NP_958456	Hw4C7k92B3l9hSUxvdZy	A_15_P107127	NM_201299	NM_201299	NM_201299	326954	tecrb
7955	326954	NM_201299	NP_958456	NW_001878681	-	tecrb	GPL9248__8013__UF_Ppr_AF_117475	FJU_SB_30.223.C1___1_nrnt	FJU_SB_30.223.C1___1_nrnt	NM_201299	JHgo4T4EFPcPfWh0nQkT	FJU_SB_30.223.C1___1_nrnt	NP_958456	Hw4C7k92B3l9hSUxvdZy	A_15_P107127	NM_201299	NM_201299	NM_201299	326954	tecrb
7955	326954	-	-	CU571167	-	tecrb	GPL9248__7802__UF_Ppr_AF_118266	gi_73432789___1_nrnt	gi_73432789___1_nrnt	CU571167	lYK8ybgneUcuS6SdPIQd	gi_73432789___1_nrnt	XP_003197800	SgdsyNe58PTKHnOkErwd	A_15_P107127	NM_201299	NM_201299	NM_201299	326954	tecrb
7955	360208	AF425739	AAO92420	-	-	pvalb8	GPL9248__6384__UF_Ppr_AF_118834	FJU.821.C1___1_nrnt	FJU.821.C1___1_nrnt	AF425739	YVtvIbiUzY9Ew4kiBX79	FJU.821.C1___1_nrnt	NP_891982	86JCwqt7nqF8QgTy4LSM	A_15_P108421	NM_182937	NM_182937	NM_182937	360208	pvalb8
7955	360208	NM_182937	NP_891982	NC_007114	-	pvalb8	GPL9248__6384__UF_Ppr_AF_118834	FJU.821.C1___1_nrnt	FJU.821.C1___1_nrnt	AF425739	YVtvIbiUzY9Ew4kiBX79	FJU.821.C1___1_nrnt	NP_891982	86JCwqt7nqF8QgTy4LSM	A_15_P108421	NM_182937	NM_182937	NM_182937	360208	pvalb8
7955	360208	NM_182937	NP_891982	NW_001878827	-	pvalb8	GPL9248__6384__UF_Ppr_AF_118834	FJU.821.C1___1_nrnt	FJU.821.C1___1_nrnt	AF425739	YVtvIbiUzY9Ew4kiBX79	FJU.821.C1___1_nrnt	NP_891982	86JCwqt7nqF8QgTy4LSM	A_15_P108421	NM_182937	NM_182937	NM_182937	360208	pvalb8
7955	407726	NM_001164027	NP_001157499	NC_007122	-	npepps	GPL9248__7920__UF_Ppr_AF_106855	FJU.6462.C1___1_nrnt	FJU.6462.C1___1_nrnt	XM_003978008	9Tb1T4FwfI0tFUv0RfsQ	FJU.6462.C1___1_nrnt	NP_001157499	9ZKI9qvIuzQoc1WrSJxh	A_15_P111258	NM_001164027	NM_001164027	NM_001164027	407726	npepps
7955	407726	NM_001164027	NP_001157499	NW_001877144	-	npepps	GPL9248__7920__UF_Ppr_AF_106855	FJU.6462.C1___1_nrnt	FJU.6462.C1___1_nrnt	XM_003978008	9Tb1T4FwfI0tFUv0RfsQ	FJU.6462.C1___1_nrnt	NP_001157499	9ZKI9qvIuzQoc1WrSJxh	A_15_P111258	NM_001164027	NM_001164027	NM_001164027	407726	npepps
7955	550445	-	-	AL929114	-	acta1a	GPL9248__7633__UF_Ppr_AF_115630	FJU.10607.C1___1_nrnt	FJU.10607.C1___1_nrnt	AL929114	amO10srDMdXvGCeqhWbI	FJU.10607.C1___1_nrnt	XP_003978063	AqrLA8RUKLCMOxhWwFh9	A_15_P102134	NM_001017750	NM_001017750	NM_001017750	550445	acta1a
7955	447844	NM_001004583	NP_001004583	NC_007114	-	slc35b1	GPL9248__2290__UF_Ppr_AF_109309	FJU.10171.C1___1_nrnt	FJU.10171.C1___1_nrnt	XM_002661135	pmuHdBxLzu4DyW5h2aBU	FJU.10171.C1___1_nrnt	NP_001004583	zLVxVz3V4qN1yvW910cN	A_15_P101983	NM_001004583	NM_001004583	NM_001004583	447844	slc35b1
7955	447844	NM_001004583	NP_001004583	NW_001878790	-	slc35b1	GPL9248__2290__UF_Ppr_AF_109309	FJU.10171.C1___1_nrnt	FJU.10171.C1___1_nrnt	XM_002661135	pmuHdBxLzu4DyW5h2aBU	FJU.10171.C1___1_nrnt	NP_001004583	zLVxVz3V4qN1yvW910cN	A_15_P101983	NM_001004583	NM_001004583	NM_001004583	447844	slc35b1
7955	572841	-	-	AL935025	-	mboat1	GPL9248__1361__UF_Ppr_AM_119266	gi_73648730___1rc_nrnt-1_ms	gi_73648730___1rc_nrnt-1_ms	AL935025	yhUGdEXkxK2lFOXfCEtJ	gi_73648730___1rc_nrnt-1_ms	NP_001074114	E7sQFdMbVTsw3zA3ix7u	A_15_P102284	NM_001007396	NM_001007396	NM_001007396	572841	mboat1
7955	572841	-	-	AL935025	-	mboat1	GPL9248__7636__UF_Ppr_AF_110855	gi_73648730___1rc_nrnt-1_ms	gi_73648730___1rc_nrnt-1_ms	AL935025	yhUGdEXkxK2lFOXfCEtJ	gi_73648730___1rc_nrnt-1_ms	NP_001074114	E7sQFdMbVTsw3zA3ix7u	A_15_P102284	NM_001007396	NM_001007396	NM_001007396	572841	mboat1
7955	572841	NM_001007396	NP_001007397	NC_007127	-	mboat1	GPL9248__11564__UF_Ppr_AF_103589	FJU.10457.C1___1_nrnt	FJU.10457.C1___1_nrnt	NM_001007396	PNDxBaeUNAdC7o3fIDNb	FJU.10457.C1___1_nrnt	NP_001007397	kiXJliecftFVG2KkBByf	A_15_P102284	NM_001007396	NM_001007396	NM_001007396	572841	mboat1
7955	572841	NM_001007396	NP_001007397	NW_001877634	-	mboat1	GPL9248__11564__UF_Ppr_AF_103589	FJU.10457.C1___1_nrnt	FJU.10457.C1___1_nrnt	NM_001007396	PNDxBaeUNAdC7o3fIDNb	FJU.10457.C1___1_nrnt	NP_001007397	kiXJliecftFVG2KkBByf	A_15_P102284	NM_001007396	NM_001007396	NM_001007396	572841	mboat1
7955	282673	BC045895	AAH45895	-	-	npc2	GPL9248__488__UF_Ppr_AF_105750	FJU.1106.C1___1_nrnt	FJU.1106.C1___1_nrnt	BC045895	cQQjG0WlxXFN7qrNMhk4	FJU.1106.C1___1_nrnt	NP_775331	0PH5mnJsxINGERzKqNuw	A_15_P103696	NM_173224	NM_173224	NM_173224	282673	npc2
7955	282673	NM_173224	NP_775331	NC_007128	-	npc2	GPL9248__488__UF_Ppr_AF_105750	FJU.1106.C1___1_nrnt	FJU.1106.C1___1_nrnt	BC045895	cQQjG0WlxXFN7qrNMhk4	FJU.1106.C1___1_nrnt	NP_775331	0PH5mnJsxINGERzKqNuw	A_15_P103696	NM_173224	NM_173224	NM_173224	282673	npc2
7955	282673	NM_173224	NP_775331	NW_001877793	-	npc2	GPL9248__488__UF_Ppr_AF_105750	FJU.1106.C1___1_nrnt	FJU.1106.C1___1_nrnt	BC045895	cQQjG0WlxXFN7qrNMhk4	FJU.1106.C1___1_nrnt	NP_775331	0PH5mnJsxINGERzKqNuw	A_15_P103696	NM_173224	NM_173224	NM_173224	282673	npc2
7955	503742	NM_001013320	NP_001013338	NC_007120	-	tmem182	GPL9248__11966__UF_Ppr_AM_119738	FJU.5895.C1___1_nrnt_ms	FJU.5895.C1___1_nrnt_ms	NM_001013320	6tRTRpYdGkkhgjOYVmNN	FJU.5895.C1___1_nrnt_ms	NP_001013338	WoR4Q7xkpmjUnFHRxnOf	A_15_P120333	NM_001013320	NM_001013320	NM_001013320	503742	tmem182
7955	503742	NM_001013320	NP_001013338	NW_001879459	-	tmem182	GPL9248__11966__UF_Ppr_AM_119738	FJU.5895.C1___1_nrnt_ms	FJU.5895.C1___1_nrnt_ms	NM_001013320	6tRTRpYdGkkhgjOYVmNN	FJU.5895.C1___1_nrnt_ms	NP_001013338	WoR4Q7xkpmjUnFHRxnOf	A_15_P120333	NM_001013320	NM_001013320	NM_001013320	503742	tmem182
7955	503742	NM_001013320	NP_001013338	NC_007120	-	tmem182	GPL9248__9259__UF_Ppr_AF_101007	FJU.5895.C1___1_nrnt_ms	FJU.5895.C1___1_nrnt_ms	NM_001013320	6tRTRpYdGkkhgjOYVmNN	FJU.5895.C1___1_nrnt_ms	NP_001013338	WoR4Q7xkpmjUnFHRxnOf	A_15_P120333	NM_001013320	NM_001013320	NM_001013320	503742	tmem182
7955	503742	NM_001013320	NP_001013338	NW_001879459	-	tmem182	GPL9248__9259__UF_Ppr_AF_101007	FJU.5895.C1___1_nrnt_ms	FJU.5895.C1___1_nrnt_ms	NM_001013320	6tRTRpYdGkkhgjOYVmNN	FJU.5895.C1___1_nrnt_ms	NP_001013338	WoR4Q7xkpmjUnFHRxnOf	A_15_P120333	NM_001013320	NM_001013320	NM_001013320	503742	tmem182
7955	406666	-	-	BX322570	-	gab1	GPL9248__5246__UF_Ppr_AF_103891	FJU.3386.C2___1_nrnt	FJU.3386.C2___1_nrnt	BX322570	9Yz1XZgbIh9Fb8Kzvm0a	FJU.3386.C2___1_nrnt	NP_998522	diJCdeYPCIV7iJWb6Kwk	A_15_P115642	NM_213357	NM_213357	NM_213357	406666	gab1
7955	406666	NM_213357	NP_998522	NC_007112	-	gab1	GPL9248__5246__UF_Ppr_AF_103891	FJU.3386.C2___1_nrnt	FJU.3386.C2___1_nrnt	BX322570	9Yz1XZgbIh9Fb8Kzvm0a	FJU.3386.C2___1_nrnt	NP_998522	diJCdeYPCIV7iJWb6Kwk	A_15_P115642	NM_213357	NM_213357	NM_213357	406666	gab1
7955	406666	NM_213357	NP_998522	NW_001878057	-	gab1	GPL9248__5246__UF_Ppr_AF_103891	FJU.3386.C2___1_nrnt	FJU.3386.C2___1_nrnt	BX322570	9Yz1XZgbIh9Fb8Kzvm0a	FJU.3386.C2___1_nrnt	NP_998522	diJCdeYPCIV7iJWb6Kwk	A_15_P115642	NM_213357	NM_213357	NM_213357	406666	gab1
7955	562982	-	-	BX890624	-	pias1b	GPL9248__6477__UF_Ppr_AF_107801	FJU.5656.C3___1_nrnt	FJU.5656.C3___1_nrnt	BX890624	7wEpSKJK4VBfADrPEWqi	FJU.5656.C3___1_nrnt	XP_688159	v7iyG0HKcEw7MJM7XFUD	A_15_P118407	ENSDART00000090310	XM_005159153	XM_005159153	562982	pias1b
7955	562982	XM_683067	XP_688159	NC_007129	-	pias1b	GPL9248__6477__UF_Ppr_AF_107801	FJU.5656.C3___1_nrnt	FJU.5656.C3___1_nrnt	BX890624	7wEpSKJK4VBfADrPEWqi	FJU.5656.C3___1_nrnt	XP_688159	v7iyG0HKcEw7MJM7XFUD	A_15_P118407	ENSDART00000090310	XM_005159153	XM_005159153	562982	pias1b
7955	562982	XM_683067	XP_688159	NW_001877867	-	pias1b	GPL9248__6477__UF_Ppr_AF_107801	FJU.5656.C3___1_nrnt	FJU.5656.C3___1_nrnt	BX890624	7wEpSKJK4VBfADrPEWqi	FJU.5656.C3___1_nrnt	XP_688159	v7iyG0HKcEw7MJM7XFUD	A_15_P118407	ENSDART00000090310	XM_005159153	XM_005159153	562982	pias1b
7955	494076	NM_001008619	NP_001008619	NC_007136	-	dhtkd1	GPL9248__10273__UF_Ppr_AF_104409	FJU.1377.C1___1_nrnt	FJU.1377.C1___1_nrnt	NM_001008619	5Z3zNzSgibndBJvuEhzs	FJU.1377.C1___1_nrnt	NP_001008619	T8yIuovlxYxJW7gztov9	A_15_P115804	NM_001008619	NM_001008619	NM_001008619	494076	dhtkd1
7955	494076	NM_001008619	NP_001008619	NW_003336217	-	dhtkd1	GPL9248__10273__UF_Ppr_AF_104409	FJU.1377.C1___1_nrnt	FJU.1377.C1___1_nrnt	NM_001008619	5Z3zNzSgibndBJvuEhzs	FJU.1377.C1___1_nrnt	NP_001008619	T8yIuovlxYxJW7gztov9	A_15_P115804	NM_001008619	NM_001008619	NM_001008619	494076	dhtkd1
7955	437017	-	-	BX294191	-	abhd17b	GPL9248__8351__UF_Ppr_AF_105451	FJU.2874.C1___1_nrnt	FJU.2874.C1___1_nrnt	BX294191	kNpxdvXc0CBrtlp3gRfV	FJU.2874.C1___1_nrnt	NP_001167230	LvfJpCXTah3myvn3noGI	A_15_P101223	NM_001002744	NM_001002744	NM_001002744	437017	abhd17b
7955	323883	NM_199659	NP_955953	NC_007113	-	cul1a	GPL9248__5279__UF_Ppr_AF_102569	FJU.2949.C1___1_nrnt	FJU.2949.C1___1_nrnt	NM_199659	UyL6niEcz8qu2hBhiNLN	FJU.2949.C1___1_nrnt	NP_955953	A6U6l9QDraxxIlE10ijM	A_15_P108213	NM_199659	NM_199659	NM_199659	323883	cul1a
7955	323883	NM_199659	NP_955953	NW_003039259	-	cul1a	GPL9248__5279__UF_Ppr_AF_102569	FJU.2949.C1___1_nrnt	FJU.2949.C1___1_nrnt	NM_199659	UyL6niEcz8qu2hBhiNLN	FJU.2949.C1___1_nrnt	NP_955953	A6U6l9QDraxxIlE10ijM	A_15_P108213	NM_199659	NM_199659	NM_199659	323883	cul1a
7955	327462	BC155181	AAI55182	-	-	hsd3b7	GPL9248__13242__UF_Ppr_AF_108644	FJU.1496.C2___1_nrnt	FJU.1496.C2___1_nrnt	BC155181	YZMNO5SRWphLbqewnG5W	FJU.1496.C2___1_nrnt	NP_956103	s6ClyeOAyOBI0k5kk6qv	A_15_P116630	NM_199809	NM_199809	NM_199809	327462	hsd3b7
7955	327462	NM_199809	NP_956103	NC_007114	-	hsd3b7	GPL9248__13242__UF_Ppr_AF_108644	FJU.1496.C2___1_nrnt	FJU.1496.C2___1_nrnt	BC155181	YZMNO5SRWphLbqewnG5W	FJU.1496.C2___1_nrnt	NP_956103	s6ClyeOAyOBI0k5kk6qv	A_15_P116630	NM_199809	NM_199809	NM_199809	327462	hsd3b7
7955	327462	NM_199809	NP_956103	NW_001878801	-	hsd3b7	GPL9248__13242__UF_Ppr_AF_108644	FJU.1496.C2___1_nrnt	FJU.1496.C2___1_nrnt	BC155181	YZMNO5SRWphLbqewnG5W	FJU.1496.C2___1_nrnt	NP_956103	s6ClyeOAyOBI0k5kk6qv	A_15_P116630	NM_199809	NM_199809	NM_199809	327462	hsd3b7
7955	30482	BC116537	AAI16538	-	-	gata5	GPL9248__14216__UF_Ppr_AF_111309	FJU.4431.C1___1_nrnt	FJU.4431.C1___1_nrnt	BC116537	AAlkPog620advNrd6pJp	FJU.4431.C1___1_nrnt	NP_571310	Pxqv3HBGxt5UqwqwCTgF	A_15_P103854	NM_131235	NM_131235	NM_131235	30482	gata5
7955	30482	NM_131235	NP_571310	NC_007134	-	gata5	GPL9248__14216__UF_Ppr_AF_111309	FJU.4431.C1___1_nrnt	FJU.4431.C1___1_nrnt	BC116537	AAlkPog620advNrd6pJp	FJU.4431.C1___1_nrnt	NP_571310	Pxqv3HBGxt5UqwqwCTgF	A_15_P103854	NM_131235	NM_131235	NM_131235	30482	gata5
7955	30482	NM_131235	NP_571310	NW_003336031	-	gata5	GPL9248__14216__UF_Ppr_AF_111309	FJU.4431.C1___1_nrnt	FJU.4431.C1___1_nrnt	BC116537	AAlkPog620advNrd6pJp	FJU.4431.C1___1_nrnt	NP_571310	Pxqv3HBGxt5UqwqwCTgF	A_15_P103854	NM_131235	NM_131235	NM_131235	30482	gata5
7955	641583	-	CAK05387	CR318631	-	sspn	GPL9248__9377__UF_Ppr_AF_114949	FJU.10313.C1___1_nrnt	FJU.10313.C1___1_nrnt	NM_001037580	QBdD3IJvcX4XAECdNNvB	FJU.10313.C1___1_nrnt	CAK05387	6YMjovoJjAHpH59pQINv	A_15_P118446	NM_001037580	NM_001037580	NM_001037580	641583	sspn
7955	641583	NM_001037580	NP_001032669	NC_007129	-	sspn	GPL9248__9377__UF_Ppr_AF_114949	FJU.10313.C1___1_nrnt	FJU.10313.C1___1_nrnt	NM_001037580	QBdD3IJvcX4XAECdNNvB	FJU.10313.C1___1_nrnt	CAK05387	6YMjovoJjAHpH59pQINv	A_15_P118446	NM_001037580	NM_001037580	NM_001037580	641583	sspn
7955	641583	NM_001037580	NP_001032669	NW_001877867	-	sspn	GPL9248__9377__UF_Ppr_AF_114949	FJU.10313.C1___1_nrnt	FJU.10313.C1___1_nrnt	NM_001037580	QBdD3IJvcX4XAECdNNvB	FJU.10313.C1___1_nrnt	CAK05387	6YMjovoJjAHpH59pQINv	A_15_P118446	NM_001037580	NM_001037580	NM_001037580	641583	sspn
7955	641583	-	-	BX649507	-	sspn	GPL9248__1722__UF_Ppr_AF_106342	FJU.7680.C2___1_nrnt	FJU.7680.C2___1_nrnt	BX649507	FlLaxk6u61JR8MaxIEAc	FJU.7680.C2___1_nrnt	XP_003200492	w5uNp1qdS5qie3UbgDHQ	A_15_P118446	NM_001037580	NM_001037580	NM_001037580	641583	sspn
7955	436645	-	-	BX005336	-	tm4sf5	GPL9248__9107__UF_Ppr_AF_106620	FJU.11776.C2___1_nrnt	FJU.11776.C2___1_nrnt	BX005336	cxRjHMQyBFJ4Bx2aKEYr	FJU.11776.C2___1_nrnt	XP_684086	qb9YslfTctLlVICHnFqA	A_15_P103867	NM_001002372	NM_001002372	NM_001002372	436645	tm4sf5
7955	436645	NM_001002372	NP_001002372	NC_007118	-	tm4sf5	GPL9248__5049__UF_Ppr_AF_112435	FJU_SB_30.69.C1___1_nrnt	FJU_SB_30.69.C1___1_nrnt	NM_001002372	66a8W6wOSW6U39cKkXoa	FJU_SB_30.69.C1___1_nrnt	NP_001002372	6pHzJxu2VdzIBYgGic3Y	A_15_P103867	NM_001002372	NM_001002372	NM_001002372	436645	tm4sf5
7955	436645	NM_001002372	NP_001002372	NW_003334571	-	tm4sf5	GPL9248__5049__UF_Ppr_AF_112435	FJU_SB_30.69.C1___1_nrnt	FJU_SB_30.69.C1___1_nrnt	NM_001002372	66a8W6wOSW6U39cKkXoa	FJU_SB_30.69.C1___1_nrnt	NP_001002372	6pHzJxu2VdzIBYgGic3Y	A_15_P103867	NM_001002372	NM_001002372	NM_001002372	436645	tm4sf5
7955	406789	-	-	BX649437	-	pank1a	GPL9248__10636__UF_Ppr_AF_118944	FJU.7614.C1___1_nr0nt1	FJU.7614.C1___1_nr0nt1	BX649437	LPdk6HJqtDwYYCGDk4M1	FJU.7614.C1___1_nr0nt1	XP_003200393	Oydxn5YXjaAEGVxTL623	A_15_P101768	ENSDART00000127583	XM_005158505	XM_005158505	406789	pank1a
7955	406789	-	-	BX511087	-	pank1a	GPL9248__5427__UF_Ppr_AF_113951	FJU.8661.C1___1_nrnt	FJU.8661.C1___1_nrnt	BX511087	gjmldFXJDziVY5c0k4CB	FJU.8661.C1___1_nrnt	XP_003438268	sbyoJ3MQF5V74s2qImxV	A_15_P101768	ENSDART00000127583	XM_005158505	XM_005158505	406789	pank1a
7955	406705	-	-	CR932979	-	fez1	GPL9248__2118__UF_Ppr_AF_102431	FJU.11578.C1___1_nrnt	FJU.11578.C1___1_nrnt	CR932979	AImPWREKCZlJLPU0rQIm	FJU.11578.C1___1_nrnt	XP_004567497	Oqiwf7zRo8ebugiXml34	A_15_P115274	NM_213396	NM_213396	NM_213396	406705	fez1
7955	568678	BC133101	AAI33102	-	-	LOC568678	GPL9248__8033__UF_Ppr_AF_100769	FJU.10639.C2___1_nrnt	FJU.10639.C2___1_nrnt	XM_692023	R7Pe97GnDPm2zHrhdRuA	FJU.10639.C2___1_nrnt	AAI33102	YZXgb8lkNivFTCOj2ujN	A_15_P120562	ENSDART00000084282	XM_692023	BC133101	568678	LOC568678
7955	568678	XM_692023	XP_697115	NC_007118	-	LOC568678	GPL9248__8033__UF_Ppr_AF_100769	FJU.10639.C2___1_nrnt	FJU.10639.C2___1_nrnt	XM_692023	R7Pe97GnDPm2zHrhdRuA	FJU.10639.C2___1_nrnt	AAI33102	YZXgb8lkNivFTCOj2ujN	A_15_P120562	ENSDART00000084282	XM_692023	BC133101	568678	LOC568678
7955	568678	XM_692023	XP_697115	NW_003039681	-	LOC568678	GPL9248__8033__UF_Ppr_AF_100769	FJU.10639.C2___1_nrnt	FJU.10639.C2___1_nrnt	XM_692023	R7Pe97GnDPm2zHrhdRuA	FJU.10639.C2___1_nrnt	AAI33102	YZXgb8lkNivFTCOj2ujN	A_15_P120562	ENSDART00000084282	XM_692023	BC133101	568678	LOC568678
7955	393561	BC056740	AAH56740	-	-	abcc2	GPL9248__12162__UF_Ppr_AF_110688	FJU.3273.C2___1rc_nrnt	FJU.3273.C2___1rc_nrnt	BC056740	Wm7wEYGZ8tEHXNQ8CFOc	FJU.3273.C2___1rc_nrnt	AAH56740	WyyWAJ8bE8lDSZBV8uT1	A_15_P107037	BC056740	rXuKz38bNRmBKpmhUELm	BC056740	393561	abcc2
7955	564883	-	-	BX255942	-	cacng3b	GPL9248__11805__UF_Ppr_AF_118456	FJU.5021.C2___1_nrnt	FJU.5021.C2___1_nrnt	BX255942	yNXsHLsbBiy5kSu6Ec7m	FJU.5021.C2___1_nrnt	NP_001180603	GjLTktyY3LIWMtKfzDJ3	A_15_P113732	ENSDART00000110126	XM_688207	XM_688207	564883	cacng3b
7955	100321723	XM_002663411	XP_002663457	NC_007120	-	si:dkey-192g7.3	GPL9248__11149__UF_Ppr_AF_117784	gi_72424021___1_nr1nt0	gi_72424021___1_nr1nt0	XM_002663411	6fAsRl2UFeltbPonpI99	gi_72424021___1_nr1nt0	XP_002663457	5nvw1c8tnSWLXb1Qa67n	A_15_P100593	ENSDART00000133832	ACLU3hBVFg7x2pd7P5VJ	CK027425	100321723	si:dkey-192g7.3
7955	100321723	XM_002663411	XP_002663457	NW_001879472	-	si:dkey-192g7.3	GPL9248__11149__UF_Ppr_AF_117784	gi_72424021___1_nr1nt0	gi_72424021___1_nr1nt0	XM_002663411	6fAsRl2UFeltbPonpI99	gi_72424021___1_nr1nt0	XP_002663457	5nvw1c8tnSWLXb1Qa67n	A_15_P100593	ENSDART00000133832	ACLU3hBVFg7x2pd7P5VJ	CK027425	100321723	si:dkey-192g7.3
7955	503532	NM_001012496	NP_001012514	NC_007115	-	pmpcb	GPL9248__14790__UF_Ppr_AF_106237	FJU.4715.C2___1rc_nrnt	FJU.4715.C2___1rc_nrnt	NM_001012496	ZRQdGHJUk6XC5lFGq3JX	FJU.4715.C2___1rc_nrnt	NP_001012514	g8zmeLYzzuo38YKOdkHp	A_15_P117523	NM_001012496	NM_001012496	NM_001012496	503532	pmpcb
7955	503532	NM_001012496	NP_001012514	NW_001878885	-	pmpcb	GPL9248__14790__UF_Ppr_AF_106237	FJU.4715.C2___1rc_nrnt	FJU.4715.C2___1rc_nrnt	NM_001012496	ZRQdGHJUk6XC5lFGq3JX	FJU.4715.C2___1rc_nrnt	NP_001012514	g8zmeLYzzuo38YKOdkHp	A_15_P117523	NM_001012496	NM_001012496	NM_001012496	503532	pmpcb
7955	555936	BC153380	AAI53381	-	-	zgc:162613	GPL9248__15229__UF_Ppr_AF_101552	FJU.4410.C1___1_nrnt	FJU.4410.C1___1_nrnt	BC153380	lzjM3xMFLF129hGfgiZR	FJU.4410.C1___1_nrnt	AAI53381	0TImqnsBfd2zyEaZAIBj	A_15_P119342	NM_001110453	NM_001110453	NM_001110453	555936	zgc:162613
7955	555936	-	-	BX005142	-	zgc:162613	GPL9248__8519__UF_Ppr_AF_115384	FJU.8280.C1___1_nrnt	FJU.8280.C1___1_nrnt	BX005142	PSdY4lJUkVPRWTa90Y53	FJU.8280.C1___1_nrnt	XP_004552504	OifSLL9phw3M72nbijF2	A_15_P119342	NM_001110453	NM_001110453	NM_001110453	555936	zgc:162613
7955	327172	NM_198808	NP_942103	NC_007113	-	stap2a	GPL9248__12462__UF_Ppr_AF_110579	FJU.637.C2___1_nrnt	FJU.637.C2___1_nrnt	NM_001130319	oJ83VeXyTE7eBZ2VN4oJ	FJU.637.C2___1_nrnt	NP_942103	dwNRzrPK3xgTa8brbWGD	A_15_P116124	NM_198808	NM_198808	NM_198808	327172	stap2a
7955	327172	NM_198808	NP_942103	NW_003039259	-	stap2a	GPL9248__12462__UF_Ppr_AF_110579	FJU.637.C2___1_nrnt	FJU.637.C2___1_nrnt	NM_001130319	oJ83VeXyTE7eBZ2VN4oJ	FJU.637.C2___1_nrnt	NP_942103	dwNRzrPK3xgTa8brbWGD	A_15_P116124	NM_198808	NM_198808	NM_198808	327172	stap2a
7955	334402	NM_199898	NP_956192	NC_007124	-	brf1a	GPL9248__4493__UF_Ppr_AF_105415	FJU.4061.C1___1_nrnt	FJU.4061.C1___1_nrnt	NM_199898	mcYE7LPkqaLC35j0dFP5	FJU.4061.C1___1_nrnt	NP_956192	rKeGfRCBf88j7vJk3aVr	A_15_P117176	NM_199898	NM_199898	NM_199898	334402	brf1a
7955	334402	NM_199898	NP_956192	NC_007124	-	brf1a	GPL9248__4493__UF_Ppr_AF_105415	FJU.4061.C1___1_nrnt	FJU.4061.C1___1_nrnt	NM_199898	mcYE7LPkqaLC35j0dFP5	FJU.4061.C1___1_nrnt	NP_956192	rKeGfRCBf88j7vJk3aVr	A_15_P117176	NM_199898	NM_199898	NM_199898	334402	brf1a
7955	334402	NM_199898	NP_956192	NW_001877341	-	brf1a	GPL9248__4493__UF_Ppr_AF_105415	FJU.4061.C1___1_nrnt	FJU.4061.C1___1_nrnt	NM_199898	mcYE7LPkqaLC35j0dFP5	FJU.4061.C1___1_nrnt	NP_956192	rKeGfRCBf88j7vJk3aVr	A_15_P117176	NM_199898	NM_199898	NM_199898	334402	brf1a
7955	334402	NM_199898	NP_956192	NW_003040652	-	brf1a	GPL9248__4493__UF_Ppr_AF_105415	FJU.4061.C1___1_nrnt	FJU.4061.C1___1_nrnt	NM_199898	mcYE7LPkqaLC35j0dFP5	FJU.4061.C1___1_nrnt	NP_956192	rKeGfRCBf88j7vJk3aVr	A_15_P117176	NM_199898	NM_199898	NM_199898	334402	brf1a
7955	334402	-	-	CU855931	-	brf1a	GPL9248__1694__UF_Ppr_AF_114261	FJU.65.C1___1rc_nrnt	FJU.65.C1___1rc_nrnt	CU855931	z0Y6bHY0ED70y5ZZnINx	FJU.65.C1___1rc_nrnt	NP_001038761	6VZCpo9OLg0a7vHxkBrN	A_15_P117176	NM_199898	NM_199898	NM_199898	334402	brf1a
7955	100526814	BC122109	-	-	-	si:dkey-71d15.3	GPL9248__4276__UF_Ppr_AF_105601	gi_72435663___1_nrnt	gi_72435663___1_nrnt	BC122109	QFEAoGr8UsFCBnkVitAY	gi_72435663___1_nrnt	XP_003200935	e2AI3SdgjbtLCgcofcd8	A_15_P114895	ENSDART00000139635	XM_003200887	BC122109	100526814	si:dkey-71d15.3
7955	100526814	XM_003200887	XP_003200935	NC_007132	-	si:dkey-71d15.3	GPL9248__4276__UF_Ppr_AF_105601	gi_72435663___1_nrnt	gi_72435663___1_nrnt	BC122109	QFEAoGr8UsFCBnkVitAY	gi_72435663___1_nrnt	XP_003200935	e2AI3SdgjbtLCgcofcd8	A_15_P114895	ENSDART00000139635	XM_003200887	BC122109	100526814	si:dkey-71d15.3
7955	100526814	XM_003200887	XP_003200935	NW_001878226	-	si:dkey-71d15.3	GPL9248__4276__UF_Ppr_AF_105601	gi_72435663___1_nrnt	gi_72435663___1_nrnt	BC122109	QFEAoGr8UsFCBnkVitAY	gi_72435663___1_nrnt	XP_003200935	e2AI3SdgjbtLCgcofcd8	A_15_P114895	ENSDART00000139635	XM_003200887	BC122109	100526814	si:dkey-71d15.3
7955	323579	NM_001005391	NP_001005391	NC_007121	-	cltca	GPL9248__3645__UF_Ppr_AF_116384	FJU.2859.C2___1rc_nrnt	FJU.2859.C2___1rc_nrnt	NM_001005391	PywipHfVK1UeC3bxUZeD	FJU.2859.C2___1rc_nrnt	NP_001005391	Bu08FLfhD6L4YB8rRZm4	A_15_P100191	NM_001005391	NM_001005391	NM_001005391	323579	cltca
7955	323579	NM_001005391	NP_001005391	NW_003334887	-	cltca	GPL9248__3645__UF_Ppr_AF_116384	FJU.2859.C2___1rc_nrnt	FJU.2859.C2___1rc_nrnt	NM_001005391	PywipHfVK1UeC3bxUZeD	FJU.2859.C2___1rc_nrnt	NP_001005391	Bu08FLfhD6L4YB8rRZm4	A_15_P100191	NM_001005391	NM_001005391	NM_001005391	323579	cltca
7955	323579	-	-	CR392341	-	cltca	GPL9248__14420__UF_Ppr_AF_106942	FJU.2859.C3___1_nrnt	FJU.2859.C3___1_nrnt	CR392341	snumsXrvcnQE1BcqRrqt	FJU.2859.C3___1_nrnt	NP_001106615	nrgVuq4a8VZ1lI8kMKdD	A_15_P100191	NM_001005391	NM_001005391	NM_001005391	323579	cltca
7955	792692	NM_001029952	NP_001025123	NC_007126	-	aldoca	GPL9248__3222__UF_Ppr_AF_118669	FJU.1912.C1___1_nrnt	FJU.1912.C1___1_nrnt	NM_001029952	W37F1brPTbqsxEdTwdSZ	FJU.1912.C1___1_nrnt	NP_001025123	OqMzLqu6DEDIqBi9I9lz	A_15_P115917	NM_001029952	NM_001029952	NM_001029952	792692	aldoca
7955	792692	NM_001029952	NP_001025123	NW_001877542	-	aldoca	GPL9248__3222__UF_Ppr_AF_118669	FJU.1912.C1___1_nrnt	FJU.1912.C1___1_nrnt	NM_001029952	W37F1brPTbqsxEdTwdSZ	FJU.1912.C1___1_nrnt	NP_001025123	OqMzLqu6DEDIqBi9I9lz	A_15_P115917	NM_001029952	NM_001029952	NM_001029952	792692	aldoca
7955	259195	-	-	BX545856	-	caska	GPL9248__12645__UF_Ppr_AF_119040	FJU.13015.C1___1_nrnt	FJU.13015.C1___1_nrnt	BX545856	NOyZP2JyzLrACTo4EV6y	FJU.13015.C1___1_nrnt	XP_542563	Z3TPfU4koiw7n1FJTJjQ	A_15_P111067	NM_152941	NM_152941	NM_152941	259195	cask
7955	393331	NM_200360	NP_956654	NC_007129	-	ubl7b	GPL9248__10701__UF_Ppr_AF_115392	FJU.1729.C1___1_nrnt	FJU.1729.C1___1_nrnt	NM_200360	9HsplurLnVvUP5FHQPkq	FJU.1729.C1___1_nrnt	NP_956654	hFy10yRn0F6haIucVSz1	A_15_P118882	NM_200360	NM_200360	NM_200360	393331	ubl7b
7955	393331	NM_200360	NP_956654	NW_003335708	-	ubl7b	GPL9248__10701__UF_Ppr_AF_115392	FJU.1729.C1___1_nrnt	FJU.1729.C1___1_nrnt	NM_200360	9HsplurLnVvUP5FHQPkq	FJU.1729.C1___1_nrnt	NP_956654	hFy10yRn0F6haIucVSz1	A_15_P118882	NM_200360	NM_200360	NM_200360	393331	ubl7b
7955	393762	BC059644	AAH59644	-	-	si:ch73-141c7.1	GPL9248__3298__UF_Ppr_AF_114539	FJU.4473.C1___1_nrnt	FJU.4473.C1___1_nrnt	BC059644	1jiWz8OU4TyPgKZfFwW3	FJU.4473.C1___1_nrnt	NP_957083	DiT7vwnE3BNbfbDxmdlh	A_15_P100633	NM_200789	NM_200789	NM_200789	393762	zgc:73324
7955	393762	NM_200789	NP_957083	NC_007114	-	si:ch73-141c7.1	GPL9248__3298__UF_Ppr_AF_114539	FJU.4473.C1___1_nrnt	FJU.4473.C1___1_nrnt	BC059644	1jiWz8OU4TyPgKZfFwW3	FJU.4473.C1___1_nrnt	NP_957083	DiT7vwnE3BNbfbDxmdlh	A_15_P100633	NM_200789	NM_200789	NM_200789	393762	zgc:73324
7955	393762	NM_200789	NP_957083	NW_001878790	-	si:ch73-141c7.1	GPL9248__3298__UF_Ppr_AF_114539	FJU.4473.C1___1_nrnt	FJU.4473.C1___1_nrnt	BC059644	1jiWz8OU4TyPgKZfFwW3	FJU.4473.C1___1_nrnt	NP_957083	DiT7vwnE3BNbfbDxmdlh	A_15_P100633	NM_200789	NM_200789	NM_200789	393762	zgc:73324
7955	393762	-	-	CU463849	-	si:ch73-141c7.1	GPL9248__12331__UF_Ppr_AF_107739	gi_72713880___1_nrnt	gi_72713880___1_nrnt	CU463849	fVWlMYSJpwSz4XyQWLfS	gi_72713880___1_nrnt	CAG04115	MTHUA63pB77B8VUgw7xM	A_15_P100633	NM_200789	NM_200789	NM_200789	393762	zgc:73324
7955	406823	-	-	CR293520	-	eif3jb	GPL9248__14106__UF_Ppr_AF_103004	FJU.5906.C1___1_nrnt	FJU.5906.C1___1_nrnt	CR293520	xiAjJA5OQQnci19c97n6	FJU.5906.C1___1_nrnt	XP_683317	1WiVyialvlNNx4kx7VFC	A_15_P100193	NM_213502	NM_213502	NM_213502	406823	eif3jb
7955	393404	-	-	CU633850	-	fbxo30b	GPL9248__152__UF_Ppr_AF_103272	FJU.7338.C3___1rc_nrnt	FJU.7338.C3___1rc_nrnt	CU633850	aWsQ7nDS9J0DfQXTx6tc	FJU.7338.C3___1rc_nrnt	NP_956726	sFTsjkjImlqvLceSg26y	A_15_P108086	NM_200432	NM_200432	NM_200432	393404	fbxo30b
7955	393404	NM_200432	NP_956726	NC_007134	-	fbxo30b	GPL9248__152__UF_Ppr_AF_103272	FJU.7338.C3___1rc_nrnt	FJU.7338.C3___1rc_nrnt	CU633850	aWsQ7nDS9J0DfQXTx6tc	FJU.7338.C3___1rc_nrnt	NP_956726	sFTsjkjImlqvLceSg26y	A_15_P108086	NM_200432	NM_200432	NM_200432	393404	fbxo30b
7955	393404	NM_200432	NP_956726	NW_003040818	-	fbxo30b	GPL9248__152__UF_Ppr_AF_103272	FJU.7338.C3___1rc_nrnt	FJU.7338.C3___1rc_nrnt	CU633850	aWsQ7nDS9J0DfQXTx6tc	FJU.7338.C3___1rc_nrnt	NP_956726	sFTsjkjImlqvLceSg26y	A_15_P108086	NM_200432	NM_200432	NM_200432	393404	fbxo30b
7955	324560	-	CAK04095	AL928936	-	cyb5r3	GPL9248__11275__UF_Ppr_AF_103284	FJU.1495.C1___1_nrnt	FJU.1495.C1___1_nrnt	NM_212685	DdxjK1dApCgAcTkxD6AM	FJU.1495.C1___1_nrnt	CAK04095	Q2LtQfpjXLrinZCNBHZe	A_15_P110945	NM_212685	NM_212685	NM_212685	324560	cyb5r3
7955	324560	NM_212685	NP_997850	NC_007115	-	cyb5r3	GPL9248__11275__UF_Ppr_AF_103284	FJU.1495.C1___1_nrnt	FJU.1495.C1___1_nrnt	NM_212685	DdxjK1dApCgAcTkxD6AM	FJU.1495.C1___1_nrnt	CAK04095	Q2LtQfpjXLrinZCNBHZe	A_15_P110945	NM_212685	NM_212685	NM_212685	324560	cyb5r3
7955	324560	NM_212685	NP_997850	NW_001878903	-	cyb5r3	GPL9248__11275__UF_Ppr_AF_103284	FJU.1495.C1___1_nrnt	FJU.1495.C1___1_nrnt	NM_212685	DdxjK1dApCgAcTkxD6AM	FJU.1495.C1___1_nrnt	CAK04095	Q2LtQfpjXLrinZCNBHZe	A_15_P110945	NM_212685	NM_212685	NM_212685	324560	cyb5r3
7955	402931	BC090054	AAH90054	-	-	slc35b2	GPL9248__2008__UF_Ppr_AF_118144	FJU.12325.C1___1_nrnt	FJU.12325.C1___1_nrnt	BC090054	VbLJpgNx61Fi2lgKZhru	FJU.12325.C1___1_nrnt	NP_991198	5hRjFxZXljO08ElwPDal	A_15_P104590	NM_205635	NM_205635	NM_205635	402931	slc35b2
7955	402931	NM_205635	NP_991198	NC_007131	-	slc35b2	GPL9248__2008__UF_Ppr_AF_118144	FJU.12325.C1___1_nrnt	FJU.12325.C1___1_nrnt	BC090054	VbLJpgNx61Fi2lgKZhru	FJU.12325.C1___1_nrnt	NP_991198	5hRjFxZXljO08ElwPDal	A_15_P104590	NM_205635	NM_205635	NM_205635	402931	slc35b2
7955	402931	NM_205635	NP_991198	NW_003335860	-	slc35b2	GPL9248__2008__UF_Ppr_AF_118144	FJU.12325.C1___1_nrnt	FJU.12325.C1___1_nrnt	BC090054	VbLJpgNx61Fi2lgKZhru	FJU.12325.C1___1_nrnt	NP_991198	5hRjFxZXljO08ElwPDal	A_15_P104590	NM_205635	NM_205635	NM_205635	402931	slc35b2
7955	492466	NM_001007338	NP_001007339	NC_007122	-	glt8d1	GPL9248__1286__UF_Ppr_AF_115827	gi_73738597___1_nrnt	gi_73738597___1_nrnt	NM_001007338	2KmXOlD2iegm9Jbe748R	gi_73738597___1_nrnt	NP_001007339	ilGkw94kJKfVgDdilfmW	A_15_P109253	NM_001007338	NM_001007338	NM_001007338	492466	glt8d1
7955	492466	NM_001007338	NP_001007339	NW_001877133	-	glt8d1	GPL9248__1286__UF_Ppr_AF_115827	gi_73738597___1_nrnt	gi_73738597___1_nrnt	NM_001007338	2KmXOlD2iegm9Jbe748R	gi_73738597___1_nrnt	NP_001007339	ilGkw94kJKfVgDdilfmW	A_15_P109253	NM_001007338	NM_001007338	NM_001007338	492466	glt8d1
7955	557646	NM_001031671	NP_001026841	NC_007136	-	golt1bb	GPL9248__13487__UF_Ppr_AM_120043	gi_73429921___1_nrnt_ms	gi_73429921___1_nrnt_ms	NM_001031671	dHdZU5Yoj3h2H3BUZ97r	gi_73429921___1_nrnt_ms	ACO08128	3wiTVu0NP8GLFEdtO9cI	A_15_P119365	NM_001031671	NM_001031671	NM_001031671	557646	golt1bb
7955	557646	NM_001031671	NP_001026841	NW_003040979	-	golt1bb	GPL9248__13487__UF_Ppr_AM_120043	gi_73429921___1_nrnt_ms	gi_73429921___1_nrnt_ms	NM_001031671	dHdZU5Yoj3h2H3BUZ97r	gi_73429921___1_nrnt_ms	ACO08128	3wiTVu0NP8GLFEdtO9cI	A_15_P119365	NM_001031671	NM_001031671	NM_001031671	557646	golt1bb
7955	557646	NM_001031671	NP_001026841	NC_007136	-	golt1bb	GPL9248__3480__UF_Ppr_AF_107541	gi_73429921___1_nrnt_ms	gi_73429921___1_nrnt_ms	NM_001031671	dHdZU5Yoj3h2H3BUZ97r	gi_73429921___1_nrnt_ms	ACO08128	3wiTVu0NP8GLFEdtO9cI	A_15_P119365	NM_001031671	NM_001031671	NM_001031671	557646	golt1bb
7955	557646	NM_001031671	NP_001026841	NW_003040979	-	golt1bb	GPL9248__3480__UF_Ppr_AF_107541	gi_73429921___1_nrnt_ms	gi_73429921___1_nrnt_ms	NM_001031671	dHdZU5Yoj3h2H3BUZ97r	gi_73429921___1_nrnt_ms	ACO08128	3wiTVu0NP8GLFEdtO9cI	A_15_P119365	NM_001031671	NM_001031671	NM_001031671	557646	golt1bb
7955	393573	NM_200601	NP_956895	NC_007113	-	palm1b	GPL9248__11669__UF_Ppr_AF_104683	FJU.10269.C1___1_nrnt	FJU.10269.C1___1_nrnt	BX005131	oGzQcwvVohIv3MXFM1e5	FJU.10269.C1___1_nrnt	NP_956895	OpR6kUC48R2c7XZARoI9	A_15_P105278	NM_200601	NM_200601	NM_200601	393573	palm1b
7955	393573	NM_200601	NP_956895	NW_001878669	-	palm1b	GPL9248__11669__UF_Ppr_AF_104683	FJU.10269.C1___1_nrnt	FJU.10269.C1___1_nrnt	BX005131	oGzQcwvVohIv3MXFM1e5	FJU.10269.C1___1_nrnt	NP_956895	OpR6kUC48R2c7XZARoI9	A_15_P105278	NM_200601	NM_200601	NM_200601	393573	palm1b
7955	405873	-	-	BX510990	-	mycla	GPL9248__13737__UF_Ppr_AF_106336	FJU.4524.C2___1rc_nrnt	FJU.4524.C2___1rc_nrnt	BX510990	l3zsKtCmuNWTMoC5tfSk	FJU.4524.C2___1rc_nrnt	NP_998102	ZTdeB1dBu5XYyTvY8ZCP	A_15_P103310	NM_212937	NM_212937	NM_212937	405873	mycla
7955	405873	NM_212937	NP_998102	NC_007124	-	mycla	GPL9248__13737__UF_Ppr_AF_106336	FJU.4524.C2___1rc_nrnt	FJU.4524.C2___1rc_nrnt	BX510990	l3zsKtCmuNWTMoC5tfSk	FJU.4524.C2___1rc_nrnt	NP_998102	ZTdeB1dBu5XYyTvY8ZCP	A_15_P103310	NM_212937	NM_212937	NM_212937	405873	mycla
7955	405873	NM_212937	NP_998102	NW_001877350	-	mycla	GPL9248__13737__UF_Ppr_AF_106336	FJU.4524.C2___1rc_nrnt	FJU.4524.C2___1rc_nrnt	BX510990	l3zsKtCmuNWTMoC5tfSk	FJU.4524.C2___1rc_nrnt	NP_998102	ZTdeB1dBu5XYyTvY8ZCP	A_15_P103310	NM_212937	NM_212937	NM_212937	405873	mycla
7955	564862	NM_001198753	NP_001185682	NC_007128	-	LOC564862	GPL9248__11956__UF_Ppr_AF_109429	FJU.9573.C2___1_nrnt	FJU.9573.C2___1_nrnt	NM_001198753	ybWVKiGcs8wxXHNqRrD3	FJU.9573.C2___1_nrnt	NP_001185682	XvyDkO2w7jPkevU3ic4y	A_15_P118419	NM_001198753	NM_001198753	NM_001198753	564862	LOC564862
7955	564862	NM_001198753	NP_001185682	NW_001877782	-	LOC564862	GPL9248__11956__UF_Ppr_AF_109429	FJU.9573.C2___1_nrnt	FJU.9573.C2___1_nrnt	NM_001198753	ybWVKiGcs8wxXHNqRrD3	FJU.9573.C2___1_nrnt	NP_001185682	XvyDkO2w7jPkevU3ic4y	A_15_P118419	NM_001198753	NM_001198753	NM_001198753	564862	LOC564862
7955	563777	NM_001162486	NP_001155958	NC_007112	-	LOC563777	GPL9248__8624__UF_Ppr_AF_116536	FJU.7325.C1___1_nrnt	FJU.7325.C1___1_nrnt	NM_001162486	wMxj8Z3U7kW2bd3Pq9jd	FJU.7325.C1___1_nrnt	NP_001155958	3aPV0s1U59F7Sj3RKDpb	A_15_P110096	NM_001162486	NM_001162486	NM_001162486	563777	LOC563777
7955	563777	NM_001162486	NP_001155958	NW_003039165	-	LOC563777	GPL9248__8624__UF_Ppr_AF_116536	FJU.7325.C1___1_nrnt	FJU.7325.C1___1_nrnt	NM_001162486	wMxj8Z3U7kW2bd3Pq9jd	FJU.7325.C1___1_nrnt	NP_001155958	3aPV0s1U59F7Sj3RKDpb	A_15_P110096	NM_001162486	NM_001162486	NM_001162486	563777	LOC563777
7955	450082	NM_001006102	NP_001006102	NC_007133	-	cyb561d2	GPL9248__10733__UF_Ppr_AF_112044	FJU.13983.C1___1_nrnt	FJU.13983.C1___1_nrnt	NM_001006102	rvE5lBWeemWRurk74Njm	FJU.13983.C1___1_nrnt	NP_001006102	893VqGQIo41ea3xzBbjR	A_15_P101903	NM_001006102	NM_001006102	NM_001006102	450082	cyb561d2
7955	450082	NM_001006102	NP_001006102	NW_003335970	-	cyb561d2	GPL9248__10733__UF_Ppr_AF_112044	FJU.13983.C1___1_nrnt	FJU.13983.C1___1_nrnt	NM_001006102	rvE5lBWeemWRurk74Njm	FJU.13983.C1___1_nrnt	NP_001006102	893VqGQIo41ea3xzBbjR	A_15_P101903	NM_001006102	NM_001006102	NM_001006102	450082	cyb561d2
7955	450082	-	-	BX465868	-	cyb561d2	GPL9248__672__UF_Ppr_AF_111451	FJU.305.C1___1_nrnt_ms	FJU.305.C1___1_nrnt_ms	BX465868	wpB46MaMxuawfv9P3r6b	FJU.305.C1___1_nrnt_ms	NP_001002402	cNHOC7PtXDIrjo81gC17	A_15_P101903	NM_001006102	NM_001006102	NM_001006102	450082	cyb561d2
7955	450082	-	-	BX465868	-	cyb561d2	GPL9248__865__UF_Ppr_AM_120751	FJU.305.C1___1_nrnt_ms	FJU.305.C1___1_nrnt_ms	BX465868	wpB46MaMxuawfv9P3r6b	FJU.305.C1___1_nrnt_ms	NP_001002402	cNHOC7PtXDIrjo81gC17	A_15_P101903	NM_001006102	NM_001006102	NM_001006102	450082	cyb561d2
7955	352912	-	Q7ZTS4	-	-	krt18	GPL9248__8477__UF_Ppr_AF_101394	FJU.1875.C1___1_nrnt	FJU.1875.C1___1_nrnt	NM_178437	L6ec60bBVCwubT7vcASh	FJU.1875.C1___1_nrnt	Q7ZTS4	K1C18_DANRE	A_15_P104600	NM_178437	NM_178437	NM_178437	352912	krt18
7955	352912	NM_178437	NP_848524	NC_007134	-	krt18	GPL9248__8477__UF_Ppr_AF_101394	FJU.1875.C1___1_nrnt	FJU.1875.C1___1_nrnt	NM_178437	L6ec60bBVCwubT7vcASh	FJU.1875.C1___1_nrnt	Q7ZTS4	K1C18_DANRE	A_15_P104600	NM_178437	NM_178437	NM_178437	352912	krt18
7955	352912	NM_178437	NP_848524	NW_001878402	-	krt18	GPL9248__8477__UF_Ppr_AF_101394	FJU.1875.C1___1_nrnt	FJU.1875.C1___1_nrnt	NM_178437	L6ec60bBVCwubT7vcASh	FJU.1875.C1___1_nrnt	Q7ZTS4	K1C18_DANRE	A_15_P104600	NM_178437	NM_178437	NM_178437	352912	krt18
7955	30532	-	-	BX085193	-	pax3a	GPL9248__12588__UF_Ppr_AF_106597	FJU.315.C3___1rc_nrnt-1	FJU.315.C3___1rc_nrnt-1	BX085193	VYHgFmYu4jCFwvepbktU	FJU.315.C3___1rc_nrnt-1	XP_001342894	ewWHMSxT9KG8go6KLXRl	A_15_P101831	ENSDART00000014350	XM_005163547	BC076069	30532	pax3a
7955	30532	-	-	BX085193	-	pax3a	GPL9248__9989__UF_Ppr_AF_102536	gi_73462619___1_nrnt	gi_73462619___1_nrnt	BX085193	CBBvke1pMgL6xilm9fQb	gi_73462619___1_nrnt	NP_001139404	E2tpdXsMacHNz8PbmLvk	A_15_P101831	ENSDART00000014350	XM_005163547	BC076069	30532	pax3a
7955	337070	BC083505	AAH83505	-	-	rars	GPL9248__13194__UF_Ppr_AF_111702	FJU_SB_30.877.C1___1_nrnt	FJU_SB_30.877.C1___1_nrnt	BC083505	uhOmxKW698zlClVTqhvL	FJU_SB_30.877.C1___1_nrnt	AAH83505	BktPZbtQuSnhgCvaYNO6	A_15_P112874	NM_200048	NM_200048	NM_200048	337070	rars
7955	560444	NM_001123255	NP_001116727	NC_007119	-	rnf10	GPL9248__5412__UF_Ppr_AF_102842	FJU_SB_30.91.C1___1_nrnt	FJU_SB_30.91.C1___1_nrnt	NM_001123255	Q8EZS2FaQ7KTGWVAvwA6	FJU_SB_30.91.C1___1_nrnt	NP_001116727	D3QPCpsBqMZbfheaOpH7	A_15_P101206	NM_001123255	NM_001123255	NM_001123255	560444	rnf10
7955	560444	NM_001123255	NP_001116727	NW_003039786	-	rnf10	GPL9248__5412__UF_Ppr_AF_102842	FJU_SB_30.91.C1___1_nrnt	FJU_SB_30.91.C1___1_nrnt	NM_001123255	Q8EZS2FaQ7KTGWVAvwA6	FJU_SB_30.91.C1___1_nrnt	NP_001116727	D3QPCpsBqMZbfheaOpH7	A_15_P101206	NM_001123255	NM_001123255	NM_001123255	560444	rnf10
7955	572969	NM_200002	NP_956296	NC_007117	-	tomm70a	GPL9248__4089__UF_Ppr_AF_114656	FJU.6406.C2___1rc_nrnt	FJU.6406.C2___1rc_nrnt	NM_200002	s7ZyPxFNjJGo8OApoFKf	FJU.6406.C2___1rc_nrnt	NP_956296	iJ8K5GGG6yYHSow4q4Lu	A_15_P102644	NM_200002	NM_200002	NM_200002	572969	tomm70a
7955	572969	NM_200002	NP_956296	NW_001879143	-	tomm70a	GPL9248__4089__UF_Ppr_AF_114656	FJU.6406.C2___1rc_nrnt	FJU.6406.C2___1rc_nrnt	NM_200002	s7ZyPxFNjJGo8OApoFKf	FJU.6406.C2___1rc_nrnt	NP_956296	iJ8K5GGG6yYHSow4q4Lu	A_15_P102644	NM_200002	NM_200002	NM_200002	572969	tomm70a
7955	337132	BC065430	AAH65430	-	-	anxa5b	GPL9248__2785__UF_Ppr_AF_101575	FJU_SB_30.230.C1___1_nrnt	FJU_SB_30.230.C1___1_nrnt	BC155280	SXQzjnTm6lD4bE2fodMZ	FJU_SB_30.230.C1___1_nrnt	AAH65430	eoXAezlB03tlOHudF7pp	A_15_P112292	NM_181757	NM_181757	NM_181757	337132	anxa5b
7955	337132	BC155280	AAI55281	-	-	anxa5b	GPL9248__2785__UF_Ppr_AF_101575	FJU_SB_30.230.C1___1_nrnt	FJU_SB_30.230.C1___1_nrnt	BC155280	SXQzjnTm6lD4bE2fodMZ	FJU_SB_30.230.C1___1_nrnt	AAH65430	eoXAezlB03tlOHudF7pp	A_15_P112292	NM_181757	NM_181757	NM_181757	337132	anxa5b
7955	337866	BC063248	AAH63248	-	-	supt6h	GPL9248__11494__UF_Ppr_AF_100300	FJU.1329.C4___1rc_nrnt	FJU.1329.C4___1rc_nrnt	BC063248	cwGc9I0mGGLth4f4Y56G	FJU.1329.C4___1rc_nrnt	AAH63248	RPN9xR7Zfa1FZjAnufbM	A_15_P118009	NM_145118	NM_145118	NM_145118	337866	supt6h
7955	402828	NM_001001823	NP_001001823	NC_007122	-	tdrd3	GPL9248__4934__UF_Ppr_AF_106975	gi_73637122___1_nrnt	gi_73637122___1_nrnt	NM_001001823	ZpNLiEt87KxKPcScgNRX	gi_73637122___1_nrnt	NP_001001823	nVxMjZJLVS2Z4TRZ51CR	A_15_P114494	NM_001001823	NM_001001823	NM_001001823	402828	tdrd3
7955	402828	NM_001001823	NP_001001823	NW_003039999	-	tdrd3	GPL9248__4934__UF_Ppr_AF_106975	gi_73637122___1_nrnt	gi_73637122___1_nrnt	NM_001001823	ZpNLiEt87KxKPcScgNRX	gi_73637122___1_nrnt	NP_001001823	nVxMjZJLVS2Z4TRZ51CR	A_15_P114494	NM_001001823	NM_001001823	NM_001001823	402828	tdrd3
7955	402828	BC055609	AAH55609	-	-	tdrd3	GPL9248__1309__UF_Ppr_AF_107397	FJU_SB_30.411.C1___1_nrnt	FJU_SB_30.411.C1___1_nrnt	BC055609	1rESIJcB52hyRgPcQb3Y	FJU_SB_30.411.C1___1_nrnt	AAH55609	x8GVUjoqxyntHMbuqfjg	A_15_P114494	NM_001001823	NM_001001823	NM_001001823	402828	tdrd3
7955	65230	NM_131715	NP_571790	NC_007128	-	ctbp2a	GPL9248__14819__UF_Ppr_AF_114506	FJU.4263.C1___1rc_nrnt	FJU.4263.C1___1rc_nrnt	NM_131715	MvLd3mvtAtJd4NcM8JFe	FJU.4263.C1___1rc_nrnt	NP_571790	4ycxSYtSQ0hAaDjeyy5a	A_15_P104626	BC045361	YHdRi2cCHO9yqCRRVchN	BC045361	65230	ctbp2a
7955	65230	NM_131715	NP_571790	NW_001877751	-	ctbp2a	GPL9248__14819__UF_Ppr_AF_114506	FJU.4263.C1___1rc_nrnt	FJU.4263.C1___1rc_nrnt	NM_131715	MvLd3mvtAtJd4NcM8JFe	FJU.4263.C1___1rc_nrnt	NP_571790	4ycxSYtSQ0hAaDjeyy5a	A_15_P104626	BC045361	YHdRi2cCHO9yqCRRVchN	BC045361	65230	ctbp2a
7955	564201	BC049309	AAH49309	-	-	ca7	GPL9248__3006__UF_Ppr_AF_114556	FJU.5944.C1___1_nrnt	FJU.5944.C1___1_nrnt	BC154317	IfqOv31vGvS6mHkSNTsL	FJU.5944.C1___1_nrnt	AAH49309	XuNA26EfNrRjCxNTorgP	A_15_P104486	NM_200813	NM_200813	NM_200813	564201	ca7
7955	564201	BC154317	AAI54318	-	-	ca7	GPL9248__3006__UF_Ppr_AF_114556	FJU.5944.C1___1_nrnt	FJU.5944.C1___1_nrnt	BC154317	IfqOv31vGvS6mHkSNTsL	FJU.5944.C1___1_nrnt	AAH49309	XuNA26EfNrRjCxNTorgP	A_15_P104486	NM_200813	NM_200813	NM_200813	564201	ca7
7955	553328	NM_001037101	NP_001032178	NC_007124	-	hells	GPL9248__10048__UF_Ppr_AF_115066	FJU.7643.C3___1_nrnt	FJU.7643.C3___1_nrnt	NM_001037101	DzbIaGbdJNJSxmGCrxVh	FJU.7643.C3___1_nrnt	NP_001032178	ELjhcCBn2ZVLmhG9Hr7X	A_15_P120831	NM_001037101	NM_001037101	NM_001037101	553328	hells
7955	553328	NM_001037101	NP_001032178	NW_001877330	-	hells	GPL9248__10048__UF_Ppr_AF_115066	FJU.7643.C3___1_nrnt	FJU.7643.C3___1_nrnt	NM_001037101	DzbIaGbdJNJSxmGCrxVh	FJU.7643.C3___1_nrnt	NP_001032178	ELjhcCBn2ZVLmhG9Hr7X	A_15_P120831	NM_001037101	NM_001037101	NM_001037101	553328	hells
7955	30119	NM_130943	NP_571018	NC_007120	-	frzb	GPL9248__2490__UF_Ppr_AF_106955	FJU.10552.C1___1_nrnt	FJU.10552.C1___1_nrnt	NM_130943	fbBk612ejyFkWfxYqb0O	FJU.10552.C1___1_nrnt	NP_571018	0uQNy90HtVKdlNAUqUWo	A_15_P118121	NM_130943	NM_130943	NM_130943	30119	frzb
7955	30119	NM_130943	NP_571018	NW_001879480	-	frzb	GPL9248__2490__UF_Ppr_AF_106955	FJU.10552.C1___1_nrnt	FJU.10552.C1___1_nrnt	NM_130943	fbBk612ejyFkWfxYqb0O	FJU.10552.C1___1_nrnt	NP_571018	0uQNy90HtVKdlNAUqUWo	A_15_P118121	NM_130943	NM_130943	NM_130943	30119	frzb
7955	403309	BC163353	AAI63353	-	-	rtn4rl2b	GPL9248__11855__UF_Ppr_AF_103990	FJU.17.C2___1_nrnt	FJU.17.C2___1_nrnt	BC163353	K8IC7lSEuzcBM0GGpVBz	FJU.17.C2___1_nrnt	CAP07977	5eig4d1qqrmrSVDC0oSd	A_15_P103219	NM_203483	NM_203483	NM_203483	403309	rtn4rl2b
7955	403309	CU468753	CAP07977	-	-	rtn4rl2b	GPL9248__11855__UF_Ppr_AF_103990	FJU.17.C2___1_nrnt	FJU.17.C2___1_nrnt	BC163353	K8IC7lSEuzcBM0GGpVBz	FJU.17.C2___1_nrnt	CAP07977	5eig4d1qqrmrSVDC0oSd	A_15_P103219	NM_203483	NM_203483	NM_203483	403309	rtn4rl2b
7955	553253	NM_001159921	NP_001153393	NC_007112	-	si:ch211-243g6.4	GPL9248__10353__UF_Ppr_AF_116844	FJU.5835.C1___1_nrnt	FJU.5835.C1___1_nrnt	NM_001159921	g3r6ttzWaDpgpKQ151e8	FJU.5835.C1___1_nrnt	NP_001153393	QfnPKlQYCuZV2jIGoKrq	A_15_P118552	NM_001159921	NM_001159921	NM_001159921	553253	si:ch211-243g6.4
7955	553253	NM_001159921	NP_001153393	NW_003334052	-	si:ch211-243g6.4	GPL9248__10353__UF_Ppr_AF_116844	FJU.5835.C1___1_nrnt	FJU.5835.C1___1_nrnt	NM_001159921	g3r6ttzWaDpgpKQ151e8	FJU.5835.C1___1_nrnt	NP_001153393	QfnPKlQYCuZV2jIGoKrq	A_15_P118552	NM_001159921	NM_001159921	NM_001159921	553253	si:ch211-243g6.4
7955	557957	BC115332	AAI15333	-	-	strbp	GPL9248__6362__UF_Ppr_AF_103619	FJU.3272.C1___1_nrnt	FJU.3272.C1___1_nrnt	BC115332	aAlPX3MFv27nUssBFCqs	FJU.3272.C1___1_nrnt	XP_707047	nYykx6NUks6fCAAX6MYw	A_15_P113818	ENSDART00000031880	XM_005155603	BC115332	557957	strbp
7955	557957	XM_701955	XP_707047	NC_007121	-	strbp	GPL9248__6362__UF_Ppr_AF_103619	FJU.3272.C1___1_nrnt	FJU.3272.C1___1_nrnt	BC115332	aAlPX3MFv27nUssBFCqs	FJU.3272.C1___1_nrnt	XP_707047	nYykx6NUks6fCAAX6MYw	A_15_P113818	ENSDART00000031880	XM_005155603	BC115332	557957	strbp
7955	557957	XM_701955	XP_707047	NW_001877113	-	strbp	GPL9248__6362__UF_Ppr_AF_103619	FJU.3272.C1___1_nrnt	FJU.3272.C1___1_nrnt	BC115332	aAlPX3MFv27nUssBFCqs	FJU.3272.C1___1_nrnt	XP_707047	nYykx6NUks6fCAAX6MYw	A_15_P113818	ENSDART00000031880	XM_005155603	BC115332	557957	strbp
7955	393566	-	Q6PH11	-	-	wibg	GPL9248__11189__UF_Ppr_AF_106406	FJU.9707.C1___1_nrnt	FJU.9707.C1___1_nrnt	XM_003979913	xuOAroJ9RmjkWtFyfV9l	FJU.9707.C1___1_nrnt	Q6PH11	WIBG_DANRE	A_15_P120898	NM_200594	NM_200594	NM_200594	393566	wibg
7955	446116	BC095125	AAH95125	-	-	rnf113a	GPL9248__6925__UF_Ppr_AF_101843	FJU.3860.C1___1_nrnt	FJU.3860.C1___1_nrnt	BC095125	00V8p4mwdulPZPKF1RPs	FJU.3860.C1___1_nrnt	NP_001004536	aliqqdTgwKDx3wdyeV3H	A_15_P100277	NM_001004536	NM_001004536	NM_001004536	446116	rnf113a
7955	446116	NM_001004536	NP_001004536	NC_007114	-	rnf113a	GPL9248__6925__UF_Ppr_AF_101843	FJU.3860.C1___1_nrnt	FJU.3860.C1___1_nrnt	BC095125	00V8p4mwdulPZPKF1RPs	FJU.3860.C1___1_nrnt	NP_001004536	aliqqdTgwKDx3wdyeV3H	A_15_P100277	NM_001004536	NM_001004536	NM_001004536	446116	rnf113a
7955	446116	NM_001004536	NP_001004536	NW_001878801	-	rnf113a	GPL9248__6925__UF_Ppr_AF_101843	FJU.3860.C1___1_nrnt	FJU.3860.C1___1_nrnt	BC095125	00V8p4mwdulPZPKF1RPs	FJU.3860.C1___1_nrnt	NP_001004536	aliqqdTgwKDx3wdyeV3H	A_15_P100277	NM_001004536	NM_001004536	NM_001004536	446116	rnf113a
7955	550244	NM_001017582	NP_001017582	NC_007129	-	snrpd2	GPL9248__8283__UF_Ppr_AF_103471	FJU.2433.C1___1_nrnt	FJU.2433.C1___1_nrnt	NM_001017582	KB0e9fqbUK4lBbpyFVS8	FJU.2433.C1___1_nrnt	ACO13284	DgaB6iukE8IIel03uFAC	A_15_P104145	NM_001017582	NM_001017582	NM_001017582	550244	snrpd2
7955	550244	NM_001017582	NP_001017582	NW_003335681	-	snrpd2	GPL9248__8283__UF_Ppr_AF_103471	FJU.2433.C1___1_nrnt	FJU.2433.C1___1_nrnt	NM_001017582	KB0e9fqbUK4lBbpyFVS8	FJU.2433.C1___1_nrnt	ACO13284	DgaB6iukE8IIel03uFAC	A_15_P104145	NM_001017582	NM_001017582	NM_001017582	550244	snrpd2
7955	550244	-	CAQ13816	AL928979	-	snrpd2	GPL9248__7939__UF_Ppr_AF_103661	FJU.3471.C1___1_nrnt	FJU.3471.C1___1_nrnt	AL928979	wOthOjee2RHYoAUjeRen	FJU.3471.C1___1_nrnt	AAH92890	8ybELvP3fizeReXOm5sE	A_15_P104145	NM_001017582	NM_001017582	NM_001017582	550244	snrpd2
7955	393710	NM_200737	NP_957031	NC_007131	-	faua	GPL9248__7193__UF_Ppr_AF_114726	FJU.1294.C2___1rc_nrnt	FJU.1294.C2___1rc_nrnt	NM_200737	xaX8rrGlCjL7uzAkkFrh	FJU.1294.C2___1rc_nrnt	NP_957031	CDSxaFqi5bsSaWSkq9dq	A_15_P104334	NM_200737	NM_200737	NM_200737	393710	faua
7955	393710	NM_200737	NP_957031	NW_003040681	-	faua	GPL9248__7193__UF_Ppr_AF_114726	FJU.1294.C2___1rc_nrnt	FJU.1294.C2___1rc_nrnt	NM_200737	xaX8rrGlCjL7uzAkkFrh	FJU.1294.C2___1rc_nrnt	NP_957031	CDSxaFqi5bsSaWSkq9dq	A_15_P104334	NM_200737	NM_200737	NM_200737	393710	faua
7955	322950	-	-	CR788254	-	socs6b	GPL9248__4792__UF_Ppr_AF_113416	FJU.2251.C2___1_nrnt	FJU.2251.C2___1_nrnt	CR788254	qYKaUnyeOgvLoLkiQuhK	FJU.2251.C2___1_nrnt	NP_955919	wh1s0DRbHnWuQ6NFsZX6	A_15_P115771	NM_199625	NM_199625	NM_199625	322950	socs6b
7955	322950	NM_199625	NP_955919	NC_007113	-	socs6b	GPL9248__4792__UF_Ppr_AF_113416	FJU.2251.C2___1_nrnt	FJU.2251.C2___1_nrnt	CR788254	qYKaUnyeOgvLoLkiQuhK	FJU.2251.C2___1_nrnt	NP_955919	wh1s0DRbHnWuQ6NFsZX6	A_15_P115771	NM_199625	NM_199625	NM_199625	322950	socs6b
7955	322950	NM_199625	NP_955919	NW_001878670	-	socs6b	GPL9248__4792__UF_Ppr_AF_113416	FJU.2251.C2___1_nrnt	FJU.2251.C2___1_nrnt	CR788254	qYKaUnyeOgvLoLkiQuhK	FJU.2251.C2___1_nrnt	NP_955919	wh1s0DRbHnWuQ6NFsZX6	A_15_P115771	NM_199625	NM_199625	NM_199625	322950	socs6b
7955	30656	CU458881	CAM60094	-	-	nadl1.1	GPL9248__15729__UF_Ppr_AF_106271	FJU.9843.C1___1_nrnt	FJU.9843.C1___1_nrnt	CU458881	zPdtl9AAwDHbEJr8xHTZ	FJU.9843.C1___1_nrnt	CAM60094	llBuwGsUZ6AqBP50hsmb	A_15_P104542	NM_131383	NM_131383	NM_131383	30656	nadl1.1
7955	406763	NM_213454	NP_998619	NC_007136	-	tmem117	GPL9248__3971__UF_Ppr_AF_118584	gi_73507220___1_nrnt	gi_73507220___1_nrnt	NM_213454	EFlOjqNaaorhRTZNdHd4	gi_73507220___1_nrnt	NP_998619	K36mBTEq9BvY692VWGMw	A_15_P111872	NM_213454	NM_213454	NM_213454	406763	tmem117
7955	406763	NM_213454	NP_998619	NW_003336183	-	tmem117	GPL9248__3971__UF_Ppr_AF_118584	gi_73507220___1_nrnt	gi_73507220___1_nrnt	NM_213454	EFlOjqNaaorhRTZNdHd4	gi_73507220___1_nrnt	NP_998619	K36mBTEq9BvY692VWGMw	A_15_P111872	NM_213454	NM_213454	NM_213454	406763	tmem117
7955	406763	NM_213454	NP_998619	NW_003336668	-	tmem117	GPL9248__3971__UF_Ppr_AF_118584	gi_73507220___1_nrnt	gi_73507220___1_nrnt	NM_213454	EFlOjqNaaorhRTZNdHd4	gi_73507220___1_nrnt	NP_998619	K36mBTEq9BvY692VWGMw	A_15_P111872	NM_213454	NM_213454	NM_213454	406763	tmem117
7955	334932	-	-	BX571949	-	mdm4	GPL9248__4044__UF_Ppr_AF_118083	FJU.10888.C1___1_nrnt	FJU.10888.C1___1_nrnt	BX571949	z6nDXkCigZTTqKP36GSp	FJU.10888.C1___1_nrnt	XP_686312	cjbZTxtkEPLIB7tlrllG	A_15_P101506	NM_212732	NM_212732	NM_212732	334932	mdm4
7955	334932	-	Q7ZUW7	-	-	mdm4	GPL9248__9751__UF_Ppr_AF_108694	FJU.1951.C3___1rc_nrnt	FJU.1951.C3___1rc_nrnt	BC097069	XaRZMipwV52uc2akAT1H	FJU.1951.C3___1rc_nrnt	Q7ZUW7	MDM4_DANRE	A_15_P101506	NM_212732	NM_212732	NM_212732	334932	mdm4
7955	334932	BC097069	AAH97069	-	-	mdm4	GPL9248__9751__UF_Ppr_AF_108694	FJU.1951.C3___1rc_nrnt	FJU.1951.C3___1rc_nrnt	BC097069	XaRZMipwV52uc2akAT1H	FJU.1951.C3___1rc_nrnt	Q7ZUW7	MDM4_DANRE	A_15_P101506	NM_212732	NM_212732	NM_212732	334932	mdm4
7955	406346	-	-	BX649630	-	med15	GPL9248__5486__UF_Ppr_AF_111431	FJU.3926.C1___1rc_nrnt_ms	FJU.3926.C1___1rc_nrnt_ms	BX649630	ZVqCuP880zdyEHKER1Zy	FJU.3926.C1___1rc_nrnt_ms	AAI65669	6aYRuZg1QA5l3ZKSTuNb	A_15_P116812	NM_213073	NM_213073	NM_213073	406346	med15
7955	406346	BC165669	AAI65669	-	-	med15	GPL9248__5486__UF_Ppr_AF_111431	FJU.3926.C1___1rc_nrnt_ms	FJU.3926.C1___1rc_nrnt_ms	BX649630	ZVqCuP880zdyEHKER1Zy	FJU.3926.C1___1rc_nrnt_ms	AAI65669	6aYRuZg1QA5l3ZKSTuNb	A_15_P116812	NM_213073	NM_213073	NM_213073	406346	med15
7955	406346	-	-	BX649630	-	med15	GPL9248__8155__UF_Ppr_AM_120532	FJU.3926.C1___1rc_nrnt_ms	FJU.3926.C1___1rc_nrnt_ms	BX649630	ZVqCuP880zdyEHKER1Zy	FJU.3926.C1___1rc_nrnt_ms	AAI65669	6aYRuZg1QA5l3ZKSTuNb	A_15_P116812	NM_213073	NM_213073	NM_213073	406346	med15
7955	406346	BC165669	AAI65669	-	-	med15	GPL9248__8155__UF_Ppr_AM_120532	FJU.3926.C1___1rc_nrnt_ms	FJU.3926.C1___1rc_nrnt_ms	BX649630	ZVqCuP880zdyEHKER1Zy	FJU.3926.C1___1rc_nrnt_ms	AAI65669	6aYRuZg1QA5l3ZKSTuNb	A_15_P116812	NM_213073	NM_213073	NM_213073	406346	med15
7955	406346	-	-	CU467622	-	med15	GPL9248__346__UF_Ppr_AF_100777	FJU_SB_30.646.C1___1_nrnt	FJU_SB_30.646.C1___1_nrnt	CU467622	7BxxMzRfXLEeihsdUVKy	FJU_SB_30.646.C1___1_nrnt	NP_001018525	iKSRedbPMHrk9Cyu3QqI	A_15_P116812	NM_213073	NM_213073	NM_213073	406346	med15
7955	327588	-	-	CT030044	-	hpx	GPL9248__2728__UF_Ppr_AF_116762	gi_73586347___1_nrnt	gi_73586347___1_nrnt	CT030044	nCGOAcW1J3tqo2r71jIg	gi_73586347___1_nrnt	XP_004569047	Gz7Yylt0tmn0ME2QsHD4	A_15_P114293	ENSDART00000020637	EeabnwziD1crWOQrpZdb	BC056563	327588	hpx
7955	447860	NM_001004599	NP_001004599	NC_007123	-	acsl5	GPL9248__910__UF_Ppr_AF_100863	FJU.1359.C2___1_nrnt	FJU.1359.C2___1_nrnt	NM_001004599	rWPB3pyqinlJCi0uRWmm	FJU.1359.C2___1_nrnt	NP_001004599	Ez3twl0hWY5MCWD2YDHn	A_15_P109315	NM_001004599	NM_001004599	NM_001004599	447860	acsl5
7955	447860	NM_001004599	NP_001004599	NW_001877244	-	acsl5	GPL9248__910__UF_Ppr_AF_100863	FJU.1359.C2___1_nrnt	FJU.1359.C2___1_nrnt	NM_001004599	rWPB3pyqinlJCi0uRWmm	FJU.1359.C2___1_nrnt	NP_001004599	Ez3twl0hWY5MCWD2YDHn	A_15_P109315	NM_001004599	NM_001004599	NM_001004599	447860	acsl5
7955	393329	NM_200358	NP_956652	NC_007120	-	slc10a2	GPL9248__9229__UF_Ppr_AF_111013	gi_73724953___1_nrnt	gi_73724953___1_nrnt	NM_200358	4WVE6rs82b3sLpXsQcnw	gi_73724953___1_nrnt	NP_956652	RKPnEPURZczYWVEOvoQz	A_15_P120446	NM_200358	NM_200358	NM_200358	393329	slc10a2
7955	393329	NM_200358	NP_956652	NW_001879471	-	slc10a2	GPL9248__9229__UF_Ppr_AF_111013	gi_73724953___1_nrnt	gi_73724953___1_nrnt	NM_200358	4WVE6rs82b3sLpXsQcnw	gi_73724953___1_nrnt	NP_956652	RKPnEPURZczYWVEOvoQz	A_15_P120446	NM_200358	NM_200358	NM_200358	393329	slc10a2
7955	393125	NM_200156	NP_956450	NC_007121	-	nup155	GPL9248__2456__UF_Ppr_AF_103503	FJU.2783.C2___1rc_nrnt	FJU.2783.C2___1rc_nrnt	NM_200156	RzpkF7PO2HnUeX7FDQYu	FJU.2783.C2___1rc_nrnt	NP_956450	XJ0iE32MC0fwx4c4faYV	A_15_P102002	NM_200156	NM_200156	NM_200156	393125	nup155
7955	393125	NM_200156	NP_956450	NW_003039898	-	nup155	GPL9248__2456__UF_Ppr_AF_103503	FJU.2783.C2___1rc_nrnt	FJU.2783.C2___1rc_nrnt	NM_200156	RzpkF7PO2HnUeX7FDQYu	FJU.2783.C2___1rc_nrnt	NP_956450	XJ0iE32MC0fwx4c4faYV	A_15_P102002	NM_200156	NM_200156	NM_200156	393125	nup155
7955	393215	NM_200245	NP_956539	NC_007133	-	rbbp5	GPL9248__3446__UF_Ppr_AF_112764	FJU.1977.C2___1_nrnt	FJU.1977.C2___1_nrnt	XM_003447662	jJR3naGPyREeqchXTGJ3	FJU.1977.C2___1_nrnt	NP_956539	272xaToWhzNyw7OQXiCx	A_15_P112156	NM_200245	NM_200245	NM_200245	393215	rbbp5
7955	393215	NM_200245	NP_956539	NW_001884544	-	rbbp5	GPL9248__3446__UF_Ppr_AF_112764	FJU.1977.C2___1_nrnt	FJU.1977.C2___1_nrnt	XM_003447662	jJR3naGPyREeqchXTGJ3	FJU.1977.C2___1_nrnt	NP_956539	272xaToWhzNyw7OQXiCx	A_15_P112156	NM_200245	NM_200245	NM_200245	393215	rbbp5
7955	436898	NM_001002625	NP_001002625	NC_007128	-	supt3h	GPL9248__4660__UF_Ppr_AF_116159	FJU.3862.C1___1_nrnt	FJU.3862.C1___1_nrnt	NM_001002625	2HiuJdghE1Ab3LtVVRU9	FJU.3862.C1___1_nrnt	NP_001002625	VoSUIbULMrM2uC6WBJyv	A_15_P116623	NM_001002625	NM_001002625	NM_001002625	436898	supt3h
7955	436898	NM_001002625	NP_001002625	NC_007128	-	supt3h	GPL9248__4660__UF_Ppr_AF_116159	FJU.3862.C1___1_nrnt	FJU.3862.C1___1_nrnt	NM_001002625	2HiuJdghE1Ab3LtVVRU9	FJU.3862.C1___1_nrnt	NP_001002625	VoSUIbULMrM2uC6WBJyv	A_15_P116623	NM_001002625	NM_001002625	NM_001002625	436898	supt3h
7955	436898	NM_001002625	NP_001002625	NW_003040446	-	supt3h	GPL9248__4660__UF_Ppr_AF_116159	FJU.3862.C1___1_nrnt	FJU.3862.C1___1_nrnt	NM_001002625	2HiuJdghE1Ab3LtVVRU9	FJU.3862.C1___1_nrnt	NP_001002625	VoSUIbULMrM2uC6WBJyv	A_15_P116623	NM_001002625	NM_001002625	NM_001002625	436898	supt3h
7955	436898	NM_001002625	NP_001002625	NW_003335589	-	supt3h	GPL9248__4660__UF_Ppr_AF_116159	FJU.3862.C1___1_nrnt	FJU.3862.C1___1_nrnt	NM_001002625	2HiuJdghE1Ab3LtVVRU9	FJU.3862.C1___1_nrnt	NP_001002625	VoSUIbULMrM2uC6WBJyv	A_15_P116623	NM_001002625	NM_001002625	NM_001002625	436898	supt3h
7955	563346	NM_001080007	NP_001073476	NC_007129	-	capn5a	GPL9248__10753__UF_Ppr_AF_100816	FJU.2738.C2___1_nrnt	FJU.2738.C2___1_nrnt	NM_001080007	83CxSvjEMJ4JLUyNAdA2	FJU.2738.C2___1_nrnt	NP_001073476	yBgDPyhLJU38G1e5kATV	A_15_P106210	NM_001080007	NM_001080007	NM_001080007	563346	capn5a
7955	563346	NM_001080007	NP_001073476	NW_003335667	-	capn5a	GPL9248__10753__UF_Ppr_AF_100816	FJU.2738.C2___1_nrnt	FJU.2738.C2___1_nrnt	NM_001080007	83CxSvjEMJ4JLUyNAdA2	FJU.2738.C2___1_nrnt	NP_001073476	yBgDPyhLJU38G1e5kATV	A_15_P106210	NM_001080007	NM_001080007	NM_001080007	563346	capn5a
7955	101448001	-	-	AL845516	-	pappab	GPL9248__3521__UF_Ppr_AF_117762	gi_73554077___1_nrnt	gi_73554077___1_nrnt	AL845516	MhnvXsx1vSFhPOgcO5Le	gi_73554077___1_nrnt	XP_001343614	TDnXOCFTMVRa3ZSLTPx7	A_15_P101627	NM_001278808	NM_001278808	NM_001278808	101448001	pappab
7955	567018	-	-	AL929200	-	atf7b	GPL9248__11787__UF_Ppr_AF_116498	FJU.12875.C1___1_nrnt	FJU.12875.C1___1_nrnt	AL929200	cGoYHBHOTSRyqITv5ljh	FJU.12875.C1___1_nrnt	XP_001337949	nh0W067oMPyEoSpOHxGz	A_15_P115702	NM_001025549	NM_001025549	NM_001025549	567018	atf7b
7955	567018	-	-	AL954729	-	atf7b	GPL9248__9112__UF_Ppr_AF_111546	FJU.2697.C1___1_nrnt	FJU.2697.C1___1_nrnt	AL954729	2N0ZWaYgQSUuhg00m25J	FJU.2697.C1___1_nrnt	NP_001020720	ixzf9znAiMdxlL2HQUhl	A_15_P115702	NM_001025549	NM_001025549	NM_001025549	567018	atf7b
7955	567018	NM_001025549	NP_001020720	NC_007117	-	atf7b	GPL9248__9112__UF_Ppr_AF_111546	FJU.2697.C1___1_nrnt	FJU.2697.C1___1_nrnt	AL954729	2N0ZWaYgQSUuhg00m25J	FJU.2697.C1___1_nrnt	NP_001020720	ixzf9znAiMdxlL2HQUhl	A_15_P115702	NM_001025549	NM_001025549	NM_001025549	567018	atf7b
7955	567018	NM_001025549	NP_001020720	NW_001879150	-	atf7b	GPL9248__9112__UF_Ppr_AF_111546	FJU.2697.C1___1_nrnt	FJU.2697.C1___1_nrnt	AL954729	2N0ZWaYgQSUuhg00m25J	FJU.2697.C1___1_nrnt	NP_001020720	ixzf9znAiMdxlL2HQUhl	A_15_P115702	NM_001025549	NM_001025549	NM_001025549	567018	atf7b
7955	567018	-	-	AL954729	-	atf7b	GPL9248__3250__UF_Ppr_AF_107450	FJU.2697.C2___1_nrnt	FJU.2697.C2___1_nrnt	AL954729	nV8wdYhjPljq8zNXskVM	FJU.2697.C2___1_nrnt	AAI63601	fRGRZZo41446kYKd8YQZ	A_15_P115702	NM_001025549	NM_001025549	NM_001025549	567018	atf7b
7955	567018	BC163601	AAI63601	-	-	atf7b	GPL9248__3250__UF_Ppr_AF_107450	FJU.2697.C2___1_nrnt	FJU.2697.C2___1_nrnt	AL954729	nV8wdYhjPljq8zNXskVM	FJU.2697.C2___1_nrnt	AAI63601	fRGRZZo41446kYKd8YQZ	A_15_P115702	NM_001025549	NM_001025549	NM_001025549	567018	atf7b
7955	378477	-	-	BX248418	-	ankrd6b	GPL9248__13802__UF_Ppr_AF_116555	gi_73465118___1_nrnt	gi_73465118___1_nrnt	BX248418	qBavKdq9f3hFOjvMJRCI	gi_73465118___1_nrnt	XP_003446366	TbDHjjOOTbPtKN0fbGCr	A_15_P103686	NM_194423	NM_194423	NM_194423	378477	ankrd6b
7955	378477	NM_194423	NP_919404	NC_007131	-	ankrd6b	GPL9248__2939__UF_Ppr_AF_111922	gi_73465277___1_nrnt	gi_73465277___1_nrnt	NM_194423	gKxhs0J5zHKStceuU9YS	gi_73465277___1_nrnt	NP_919404	pnYSqQQLghE6uQUb83Lv	A_15_P103686	NM_194423	NM_194423	NM_194423	378477	ankrd6b
7955	378477	NM_194423	NP_919404	NW_001878109	-	ankrd6b	GPL9248__2939__UF_Ppr_AF_111922	gi_73465277___1_nrnt	gi_73465277___1_nrnt	NM_194423	gKxhs0J5zHKStceuU9YS	gi_73465277___1_nrnt	NP_919404	pnYSqQQLghE6uQUb83Lv	A_15_P103686	NM_194423	NM_194423	NM_194423	378477	ankrd6b
7955	447810	-	-	BX927385	-	nt5c2l1	GPL9248__614__UF_Ppr_AF_106558	FJU.2342.C1___1_nrnt	FJU.2342.C1___1_nrnt	BX927385	YIG8Yy7Xc2OIeJF5MKFQ	FJU.2342.C1___1_nrnt	XP_004538250	KMbQn3leIfCSeWFXGcpQ	A_15_P111854	NM_001004549	NM_001004549	NM_001004549	447810	nt5c2l1
7955	560165	-	-	BX004776	-	zgc:162698	GPL9248__12206__UF_Ppr_AF_111278	FJU.12151.C2___1rc_nrnt-1	FJU.12151.C2___1rc_nrnt-1	BX004776	FurazsBORQO0exDIpyWW	FJU.12151.C2___1rc_nrnt-1	NP_001071189	HKEhNe4h6nBwqXPVYb7Y	A_15_P101859	NM_001089384	NM_001089384	NM_001089384	560165	zgc:162698
7955	560165	NM_001089384	NP_001082853	NC_007126	-	zgc:162698	GPL9248__13606__UF_Ppr_AF_114037	FJU.4355.C1___1rc_nrnt	FJU.4355.C1___1rc_nrnt	NM_001089384	YbHp7KasjTNt2limt6eG	FJU.4355.C1___1rc_nrnt	NP_001082853	6Rm3lrR4aIRO4sGBvEmz	A_15_P101859	NM_001089384	NM_001089384	NM_001089384	560165	zgc:162698
7955	560165	NM_001089384	NP_001082853	NW_001877564	-	zgc:162698	GPL9248__13606__UF_Ppr_AF_114037	FJU.4355.C1___1rc_nrnt	FJU.4355.C1___1rc_nrnt	NM_001089384	YbHp7KasjTNt2limt6eG	FJU.4355.C1___1rc_nrnt	NP_001082853	6Rm3lrR4aIRO4sGBvEmz	A_15_P101859	NM_001089384	NM_001089384	NM_001089384	560165	zgc:162698
7955	553464	BC116519	AAI16520	-	-	hdhd3	GPL9248__2877__UF_Ppr_AF_101000	FJU.13995.C1___1_nrnt	FJU.13995.C1___1_nrnt	BC116519	AMOHoe8Wsl5FgQKzeCcg	FJU.13995.C1___1_nrnt	AAI16520	7hpVGXD4ygNCRX2YU7Ue	A_15_P120189	NM_001045267	NM_001045267	NM_001045267	553464	hdhd3
7955	553464	-	-	AL732598	-	hdhd3	GPL9248__8379__UF_Ppr_AF_118090	FJU.6475.C1___1_nrnt	FJU.6475.C1___1_nrnt	AL732598	gZva0qaYt9E8QJbvF5O4	FJU.6475.C1___1_nrnt	NP_001137524	O29z1czy1M8hGec8BxyO	A_15_P120189	NM_001045267	NM_001045267	NM_001045267	553464	hdhd3
7955	556556	NM_001040043	NP_001035132	NC_007133	-	rpl32	GPL9248__10029__UF_Ppr_AF_109404	FJU.531.C2___1_nrnt	FJU.531.C2___1_nrnt	NM_001040043	3GJvb0oQZaZtpFD8cu9t	FJU.531.C2___1_nrnt	WP_017460145	cysfDAwSryAgzT2eT3rc	A_15_P108047	NM_001040043	NM_001040043	NM_001040043	556556	rpl32
7955	556556	NM_001040043	NP_001035132	NW_001878356	-	rpl32	GPL9248__10029__UF_Ppr_AF_109404	FJU.531.C2___1_nrnt	FJU.531.C2___1_nrnt	NM_001040043	3GJvb0oQZaZtpFD8cu9t	FJU.531.C2___1_nrnt	WP_017460145	cysfDAwSryAgzT2eT3rc	A_15_P108047	NM_001040043	NM_001040043	NM_001040043	556556	rpl32
7955	100004144	BC125901	AAI25902	-	-	zfyve21	GPL9248__4610__UF_Ppr_AF_116787	FJU.4147.C1___1_nrnt	FJU.4147.C1___1_nrnt	NM_001160346	xlsDBRUbtKfgSb1P7Fsd	FJU.4147.C1___1_nrnt	AAI25902	EUT0Lo7RKPFyy5YLueNz	A_15_P100773	NM_001160346	NM_001160346	NM_001160346	100004144	zfyve21
7955	100004144	NM_001160346	NP_001153818	NC_007124	-	zfyve21	GPL9248__4610__UF_Ppr_AF_116787	FJU.4147.C1___1_nrnt	FJU.4147.C1___1_nrnt	NM_001160346	xlsDBRUbtKfgSb1P7Fsd	FJU.4147.C1___1_nrnt	AAI25902	EUT0Lo7RKPFyy5YLueNz	A_15_P100773	NM_001160346	NM_001160346	NM_001160346	100004144	zfyve21
7955	100004144	NM_001160346	NP_001153818	NW_001877353	-	zfyve21	GPL9248__4610__UF_Ppr_AF_116787	FJU.4147.C1___1_nrnt	FJU.4147.C1___1_nrnt	NM_001160346	xlsDBRUbtKfgSb1P7Fsd	FJU.4147.C1___1_nrnt	AAI25902	EUT0Lo7RKPFyy5YLueNz	A_15_P100773	NM_001160346	NM_001160346	NM_001160346	100004144	zfyve21
7955	100001219	NM_001163798	NP_001157270	NC_007128	-	iars2	GPL9248__7227__UF_Ppr_AF_118515	FJU.2999.C1___1_nrnt	FJU.2999.C1___1_nrnt	NM_001163798	pAfg8v8YAwkcD7V8Y162	FJU.2999.C1___1_nrnt	NP_001157270	PGhFs2aCZtelM2C0POSk	A_15_P117560	NM_001163798	NM_001163798	NM_001163798	100001219	iars2
7955	100001219	NM_001163798	NP_001157270	NW_001877738	-	iars2	GPL9248__7227__UF_Ppr_AF_118515	FJU.2999.C1___1_nrnt	FJU.2999.C1___1_nrnt	NM_001163798	pAfg8v8YAwkcD7V8Y162	FJU.2999.C1___1_nrnt	NP_001157270	PGhFs2aCZtelM2C0POSk	A_15_P117560	NM_001163798	NM_001163798	NM_001163798	100001219	iars2
7955	553420	-	-	CR450824	-	mipb	GPL9248__1145__UF_Ppr_AF_104424	FJU.8081.C1___1_nrnt	FJU.8081.C1___1_nrnt	CR450824	slhrqzLldEf2im8TPwWY	FJU.8081.C1___1_nrnt	XP_003438852	ngWYszQCNRO7iqvMWzOy	A_15_P118939	NM_001020520	NM_001020520	NM_001020520	553420	mipb
7955	555616	-	-	AL953865	-	si:ch211-113e8.10	GPL9248__12752__UF_Ppr_AF_113663	FJU.1037.C3___1_nrnt	FJU.1037.C3___1_nrnt	AL953865	9OOsW5A3Hyfh5pt99Tov	FJU.1037.C3___1_nrnt	XP_683275	sqKNbpNQkJghZok30BG0	A_15_P114175	ENSDART00000135647	XM_678183	XM_678183	555616	si:ch211-113e8.10
7955	555616	XM_678183	XP_683275	NC_007112	-	si:ch211-113e8.10	GPL9248__12752__UF_Ppr_AF_113663	FJU.1037.C3___1_nrnt	FJU.1037.C3___1_nrnt	AL953865	9OOsW5A3Hyfh5pt99Tov	FJU.1037.C3___1_nrnt	XP_683275	sqKNbpNQkJghZok30BG0	A_15_P114175	ENSDART00000135647	XM_678183	XM_678183	555616	si:ch211-113e8.10
7955	555616	XM_678183	XP_683275	NW_001878059	-	si:ch211-113e8.10	GPL9248__12752__UF_Ppr_AF_113663	FJU.1037.C3___1_nrnt	FJU.1037.C3___1_nrnt	AL953865	9OOsW5A3Hyfh5pt99Tov	FJU.1037.C3___1_nrnt	XP_683275	sqKNbpNQkJghZok30BG0	A_15_P114175	ENSDART00000135647	XM_678183	XM_678183	555616	si:ch211-113e8.10
7955	553189	BC162582	AAI62582	-	-	dnmt3ab	GPL9248__10775__UF_Ppr_AF_114728	FJU.2207.C1___1_nrnt	FJU.2207.C1___1_nrnt	NM_001018140	SllBXJ3FSQjorwVjBBQU	FJU.2207.C1___1_nrnt	AAI62582	5HDE8cEF8c7ZbzNxcg3y	A_15_P104918	ENSDART00000151921	XM_005158843	XM_005158843	553189	dnmt3ab
7955	553189	NM_001018140	NP_001018150	NC_007128	-	dnmt3ab	GPL9248__10775__UF_Ppr_AF_114728	FJU.2207.C1___1_nrnt	FJU.2207.C1___1_nrnt	NM_001018140	SllBXJ3FSQjorwVjBBQU	FJU.2207.C1___1_nrnt	AAI62582	5HDE8cEF8c7ZbzNxcg3y	A_15_P104918	ENSDART00000151921	XM_005158843	XM_005158843	553189	dnmt3ab
7955	553189	NM_001018140	NP_001018150	NW_001877785	-	dnmt3ab	GPL9248__10775__UF_Ppr_AF_114728	FJU.2207.C1___1_nrnt	FJU.2207.C1___1_nrnt	NM_001018140	SllBXJ3FSQjorwVjBBQU	FJU.2207.C1___1_nrnt	AAI62582	5HDE8cEF8c7ZbzNxcg3y	A_15_P104918	ENSDART00000151921	XM_005158843	XM_005158843	553189	dnmt3ab
7955	798203	-	-	CU929415	-	zgc:162962	GPL9248__7039__UF_Ppr_AF_111027	gi_72469978___1rc_nrnt	gi_72469978___1rc_nrnt	CU929415	POxzhZxmXI0a6EYcn1TH	gi_72469978___1rc_nrnt	NP_001013574	b9PwshUhv1SaDYqLasYQ	A_15_P104707	NM_001110482	NM_001110482	NM_001110482	798203	zgc:162962
7955	378980	BC152265	AAI52266	-	-	tmco1	GPL9248__1746__UF_Ppr_AF_100453	FJU.1009.C2___1_nrnt	FJU.1009.C2___1_nrnt	BC152265	4iNScZR1ktJtK5DaUAL5	FJU.1009.C2___1_nrnt	NP_001002575	EYZqaXvXfTrJkxJfH7Vv	A_15_P100927	NM_001002575	NM_001002575	NM_001002575	378980	tmco1
7955	378980	NM_001002575	NP_001002575	NC_007119	-	tmco1	GPL9248__1746__UF_Ppr_AF_100453	FJU.1009.C2___1_nrnt	FJU.1009.C2___1_nrnt	BC152265	4iNScZR1ktJtK5DaUAL5	FJU.1009.C2___1_nrnt	NP_001002575	EYZqaXvXfTrJkxJfH7Vv	A_15_P100927	NM_001002575	NM_001002575	NM_001002575	378980	tmco1
7955	378980	NM_001002575	NP_001002575	NW_001879345	-	tmco1	GPL9248__1746__UF_Ppr_AF_100453	FJU.1009.C2___1_nrnt	FJU.1009.C2___1_nrnt	BC152265	4iNScZR1ktJtK5DaUAL5	FJU.1009.C2___1_nrnt	NP_001002575	EYZqaXvXfTrJkxJfH7Vv	A_15_P100927	NM_001002575	NM_001002575	NM_001002575	378980	tmco1
7955	325366	NM_199716	NP_956010	NC_007119	-	mob3a	GPL9248__6355__UF_Ppr_AF_104835	FJU.3167.C1___1_nrnt	FJU.3167.C1___1_nrnt	NM_199716	WnLbNyyw8VEOi5FJU8Iv	FJU.3167.C1___1_nrnt	NP_956010	onN3Qt9kEZPeIqJQNDKC	A_15_P111123	NM_199716	NM_199716	NM_199716	325366	mob3a
7955	325366	NM_199716	NP_956010	NW_001879345	-	mob3a	GPL9248__6355__UF_Ppr_AF_104835	FJU.3167.C1___1_nrnt	FJU.3167.C1___1_nrnt	NM_199716	WnLbNyyw8VEOi5FJU8Iv	FJU.3167.C1___1_nrnt	NP_956010	onN3Qt9kEZPeIqJQNDKC	A_15_P111123	NM_199716	NM_199716	NM_199716	325366	mob3a
7955	562348	BC163336	AAI63336	-	-	supt16h	GPL9248__6448__UF_Ppr_AF_103193	FJU.5498.C1___1_nrnt	FJU.5498.C1___1_nrnt	BC163336	8gvIKpkcLsn0xH0E2kkB	FJU.5498.C1___1_nrnt	NP_001091053	PtyzLBEfy6K6licgWBRK	A_15_P114113	ENSDART00000126840	XM_005166296	XM_005166296	562348	supt16h
7955	562348	NM_001097584	NP_001091053	NC_007118	-	supt16h	GPL9248__6448__UF_Ppr_AF_103193	FJU.5498.C1___1_nrnt	FJU.5498.C1___1_nrnt	BC163336	8gvIKpkcLsn0xH0E2kkB	FJU.5498.C1___1_nrnt	NP_001091053	PtyzLBEfy6K6licgWBRK	A_15_P114113	ENSDART00000126840	XM_005166296	XM_005166296	562348	supt16h
7955	562348	NM_001097584	NP_001091053	NW_001879224	-	supt16h	GPL9248__6448__UF_Ppr_AF_103193	FJU.5498.C1___1_nrnt	FJU.5498.C1___1_nrnt	BC163336	8gvIKpkcLsn0xH0E2kkB	FJU.5498.C1___1_nrnt	NP_001091053	PtyzLBEfy6K6licgWBRK	A_15_P114113	ENSDART00000126840	XM_005166296	XM_005166296	562348	supt16h
7955	322691	NM_201472	NP_958880	NC_007131	-	plg	GPL9248__4296__UF_Ppr_AF_102268	FJU.255.C2___1rc_nrnt	FJU.255.C2___1rc_nrnt	NM_201472	jXbmiGqSk2MLwcoT37Pm	FJU.255.C2___1rc_nrnt	NP_958880	rGKjLESaDznB2cMgPtw9	A_15_P113245	NM_201472	NM_201472	NM_201472	322691	plg
7955	322691	NM_201472	NP_958880	NW_003040660	-	plg	GPL9248__4296__UF_Ppr_AF_102268	FJU.255.C2___1rc_nrnt	FJU.255.C2___1rc_nrnt	NM_201472	jXbmiGqSk2MLwcoT37Pm	FJU.255.C2___1rc_nrnt	NP_958880	rGKjLESaDznB2cMgPtw9	A_15_P113245	NM_201472	NM_201472	NM_201472	322691	plg
7955	560645	-	-	BX324227	-	LOC560645	GPL9248__15155__UF_Ppr_AM_119141	FJU.3559.C2___1_nrnt_ms	FJU.3559.C2___1_nrnt_ms	BX324227	UCp4my96n2RKiR98TOtE	FJU.3559.C2___1_nrnt_ms	XP_689132	jPceZH9WzI5qRLMrcYjf	A_15_P114877	ENSDART00000112375	XM_005157742	XM_005157742	560645	LOC560645
7955	560645	XM_684040	XP_689132	NC_007126	-	LOC560645	GPL9248__15155__UF_Ppr_AM_119141	FJU.3559.C2___1_nrnt_ms	FJU.3559.C2___1_nrnt_ms	BX324227	UCp4my96n2RKiR98TOtE	FJU.3559.C2___1_nrnt_ms	XP_689132	jPceZH9WzI5qRLMrcYjf	A_15_P114877	ENSDART00000112375	XM_005157742	XM_005157742	560645	LOC560645
7955	560645	XM_684040	XP_689132	NW_001877564	-	LOC560645	GPL9248__15155__UF_Ppr_AM_119141	FJU.3559.C2___1_nrnt_ms	FJU.3559.C2___1_nrnt_ms	BX324227	UCp4my96n2RKiR98TOtE	FJU.3559.C2___1_nrnt_ms	XP_689132	jPceZH9WzI5qRLMrcYjf	A_15_P114877	ENSDART00000112375	XM_005157742	XM_005157742	560645	LOC560645
7955	560645	-	-	BX324227	-	LOC560645	GPL9248__7709__UF_Ppr_AF_104522	FJU.3559.C2___1_nrnt_ms	FJU.3559.C2___1_nrnt_ms	BX324227	UCp4my96n2RKiR98TOtE	FJU.3559.C2___1_nrnt_ms	XP_689132	jPceZH9WzI5qRLMrcYjf	A_15_P114877	ENSDART00000112375	XM_005157742	XM_005157742	560645	LOC560645
7955	560645	XM_684040	XP_689132	NC_007126	-	LOC560645	GPL9248__7709__UF_Ppr_AF_104522	FJU.3559.C2___1_nrnt_ms	FJU.3559.C2___1_nrnt_ms	BX324227	UCp4my96n2RKiR98TOtE	FJU.3559.C2___1_nrnt_ms	XP_689132	jPceZH9WzI5qRLMrcYjf	A_15_P114877	ENSDART00000112375	XM_005157742	XM_005157742	560645	LOC560645
7955	560645	XM_684040	XP_689132	NW_001877564	-	LOC560645	GPL9248__7709__UF_Ppr_AF_104522	FJU.3559.C2___1_nrnt_ms	FJU.3559.C2___1_nrnt_ms	BX324227	UCp4my96n2RKiR98TOtE	FJU.3559.C2___1_nrnt_ms	XP_689132	jPceZH9WzI5qRLMrcYjf	A_15_P114877	ENSDART00000112375	XM_005157742	XM_005157742	560645	LOC560645
7955	560128	-	CAE17623	AL627248	-	si:dkey-75g22.6	GPL9248__3646__UF_Ppr_AF_101069	FJU.8389.C1___1_nrnt	FJU.8389.C1___1_nrnt	XM_001346226	nio7ViOIzJvTIpFy3Jsg	FJU.8389.C1___1_nrnt	CAE17623	aKpPUAzhRIZcSLKWfkQV	A_15_P103949	ENSDART00000139564	XM_001346226	XM_001346226	100007924	LOC100007924
7955	100007924	XM_001346226	XP_001346262	NC_007113	-	LOC100007924	GPL9248__3646__UF_Ppr_AF_101069	FJU.8389.C1___1_nrnt	FJU.8389.C1___1_nrnt	XM_001346226	nio7ViOIzJvTIpFy3Jsg	FJU.8389.C1___1_nrnt	CAE17623	aKpPUAzhRIZcSLKWfkQV	A_15_P103949	ENSDART00000139564	XM_001346226	XM_001346226	100007924	LOC100007924
7955	100007924	XM_001346226	XP_001346262	NW_003334160	-	LOC100007924	GPL9248__3646__UF_Ppr_AF_101069	FJU.8389.C1___1_nrnt	FJU.8389.C1___1_nrnt	XM_001346226	nio7ViOIzJvTIpFy3Jsg	FJU.8389.C1___1_nrnt	CAE17623	aKpPUAzhRIZcSLKWfkQV	A_15_P103949	ENSDART00000139564	XM_001346226	XM_001346226	100007924	LOC100007924
7955	494044	NM_001008587	NP_001008587	NC_007125	-	efemp2a	GPL9248__8458__UF_Ppr_AF_117445	FJU.4704.C1___1_nrnt	FJU.4704.C1___1_nrnt	NM_001008587	d1eCvCZlboRqmb5Da3u0	FJU.4704.C1___1_nrnt	NP_001008587	0l9HtIDSxfLyE0tMPm35	A_15_P111571	NM_001008587	NM_001008587	NM_001008587	494044	efemp2a
7955	494044	NM_001008587	NP_001008587	NW_001877447	-	efemp2a	GPL9248__8458__UF_Ppr_AF_117445	FJU.4704.C1___1_nrnt	FJU.4704.C1___1_nrnt	NM_001008587	d1eCvCZlboRqmb5Da3u0	FJU.4704.C1___1_nrnt	NP_001008587	0l9HtIDSxfLyE0tMPm35	A_15_P111571	NM_001008587	NM_001008587	NM_001008587	494044	efemp2a
7955	494044	-	-	CU972516	-	efemp2a	GPL9248__7216__UF_Ppr_AF_112449	FJU.4704.C2___1_nrnt	FJU.4704.C2___1_nrnt	CU972516	tJ8YmVqoWRR4Y9AHvdDf	FJU.4704.C2___1_nrnt	NP_001008587	h6TevomMW5MbmUFHdjhZ	A_15_P111571	NM_001008587	NM_001008587	NM_001008587	494044	efemp2a
7955	494044	NM_001008587	NP_001008587	NC_007125	-	efemp2a	GPL9248__7216__UF_Ppr_AF_112449	FJU.4704.C2___1_nrnt	FJU.4704.C2___1_nrnt	CU972516	tJ8YmVqoWRR4Y9AHvdDf	FJU.4704.C2___1_nrnt	NP_001008587	h6TevomMW5MbmUFHdjhZ	A_15_P111571	NM_001008587	NM_001008587	NM_001008587	494044	efemp2a
7955	494044	NM_001008587	NP_001008587	NW_001877447	-	efemp2a	GPL9248__7216__UF_Ppr_AF_112449	FJU.4704.C2___1_nrnt	FJU.4704.C2___1_nrnt	CU972516	tJ8YmVqoWRR4Y9AHvdDf	FJU.4704.C2___1_nrnt	NP_001008587	h6TevomMW5MbmUFHdjhZ	A_15_P111571	NM_001008587	NM_001008587	NM_001008587	494044	efemp2a
7955	794841	NM_001030262	NP_001025433	NC_007126	-	plin2	GPL9248__4593__UF_Ppr_AF_102886	gi_72738890___1_nrnt	gi_72738890___1_nrnt	NM_001030262	5nSqHnHtBaH0BIk9Lrhp	gi_72738890___1_nrnt	NP_001025433	RVBoSfhlnhz4hgfQBD4R	A_15_P107567	NM_001030262	NM_001030262	NM_001030262	794841	plin2
7955	794841	NM_001030262	NP_001025433	NW_001877542	-	plin2	GPL9248__4593__UF_Ppr_AF_102886	gi_72738890___1_nrnt	gi_72738890___1_nrnt	NM_001030262	5nSqHnHtBaH0BIk9Lrhp	gi_72738890___1_nrnt	NP_001025433	RVBoSfhlnhz4hgfQBD4R	A_15_P107567	NM_001030262	NM_001030262	NM_001030262	794841	plin2
7955	323865	-	-	BX465841	-	nxf1	GPL9248__13003__UF_Ppr_AF_101757	FJU.10175.C1___1_nrnt	FJU.10175.C1___1_nrnt	BX465841	V2reFDUSG4l0g2E2DO6S	FJU.10175.C1___1_nrnt	BAI68358	1Diji0qEPMPyTJybD2vj	A_15_P110909	ENSDART00000148966	XM_001923926	AY648819	323865	nxf1
7955	323865	-	-	BX465841	-	nxf1	GPL9248__12175__UF_Ppr_AF_105541	FJU.10175.C2___1rc_nrnt	FJU.10175.C2___1rc_nrnt	BX465841	mHv8BtPMw1tzBp4cTkKE	FJU.10175.C2___1rc_nrnt	XP_003450492	l81Qeyqgr0Yi6eInyOZx	A_15_P110909	ENSDART00000148966	XM_001923926	AY648819	323865	nxf1
7955	323865	XM_001923926	XP_001923961	NC_007132	-	nxf1	GPL9248__4705__UF_Ppr_AF_118124	FJU.3657.C1___1_nrnt	FJU.3657.C1___1_nrnt	XM_001923926	XM4DwVxDnyYjKHgdbVer	FJU.3657.C1___1_nrnt	XP_001923961	xTX92mVmSvuNe01gw0fg	A_15_P110909	ENSDART00000148966	XM_001923926	AY648819	323865	nxf1
7955	323865	XM_001923926	XP_001923961	NW_001878223	-	nxf1	GPL9248__4705__UF_Ppr_AF_118124	FJU.3657.C1___1_nrnt	FJU.3657.C1___1_nrnt	XM_001923926	XM4DwVxDnyYjKHgdbVer	FJU.3657.C1___1_nrnt	XP_001923961	xTX92mVmSvuNe01gw0fg	A_15_P110909	ENSDART00000148966	XM_001923926	AY648819	323865	nxf1
7955	378742	NM_001014367	NP_001014389	NC_007128	-	zgc:110783	GPL9248__13686__UF_Ppr_AF_111218	FJU.733.C1___1_nrnt	FJU.733.C1___1_nrnt	NM_001014367	UJxue1C3AenrOsciMpO8	FJU.733.C1___1_nrnt	NP_001014389	BbxhAdQ29J5ZX16vfwuT	A_15_P110608	NM_001014367	NM_001014367	NM_001014367	378742	zgc:110783
7955	378742	NM_001014367	NP_001014389	NW_001877816	-	zgc:110783	GPL9248__13686__UF_Ppr_AF_111218	FJU.733.C1___1_nrnt	FJU.733.C1___1_nrnt	NM_001014367	UJxue1C3AenrOsciMpO8	FJU.733.C1___1_nrnt	NP_001014389	BbxhAdQ29J5ZX16vfwuT	A_15_P110608	NM_001014367	NM_001014367	NM_001014367	378742	zgc:110783
7955	406750	-	-	CU571319	-	maf1	GPL9248__14763__UF_Ppr_AF_103391	FJU.6257.C1___1_nrnt	FJU.6257.C1___1_nrnt	CU571319	UJe4bvoOefJ1znreZpDN	FJU.6257.C1___1_nrnt	NP_998034	iMtoCsGmkXGwggBnk0xl	A_15_P115337	NM_213441	NM_213441	NM_213441	406750	maf1
7955	406750	-	-	CU571319	-	maf1	GPL9248__11852__UF_Ppr_AF_114403	gi_72752825___1_nr1nt0	gi_72752825___1_nr1nt0	CU571319	wqPAD4X4jE0nA5PNhlr1	gi_72752825___1_nr1nt0	ADG29187	lBKa5FXmd37uUer297HN	A_15_P115337	NM_213441	NM_213441	NM_213441	406750	maf1
7955	436928	-	-	AL773601	-	atxn7l2b	GPL9248__7308__UF_Ppr_AF_114860	FJU.11954.C1___1_nrnt	FJU.11954.C1___1_nrnt	AL773601	WaMdRDB7GDgWxI79DFn0	FJU.11954.C1___1_nrnt	CAQ14843	Ekn2uqPp0zIOaTRj97sc	A_15_P116902	NM_001002655	NM_001002655	NM_001002655	436928	atxn7l2b
7955	436928	BC076493	AAH76493	-	-	atxn7l2b	GPL9248__8000__UF_Ppr_AF_115453	FJU.6212.C1___1rc_nrnt	FJU.6212.C1___1rc_nrnt	BC096979	P3aXuz45C6kG7yRfaNKt	FJU.6212.C1___1rc_nrnt	AAH76493	SMeQ92lf4nskdgwPbSwW	A_15_P116902	NM_001002655	NM_001002655	NM_001002655	436928	atxn7l2b
7955	436928	BC096979	AAH96979	-	-	atxn7l2b	GPL9248__8000__UF_Ppr_AF_115453	FJU.6212.C1___1rc_nrnt	FJU.6212.C1___1rc_nrnt	BC096979	P3aXuz45C6kG7yRfaNKt	FJU.6212.C1___1rc_nrnt	AAH76493	SMeQ92lf4nskdgwPbSwW	A_15_P116902	NM_001002655	NM_001002655	NM_001002655	436928	atxn7l2b
7955	436928	-	-	AL773601	-	atxn7l2b	GPL9248__5942__UF_Ppr_AF_118510	FJU.6987.C1___1_nrnt	FJU.6987.C1___1_nrnt	AL773601	sh6xogFZvYCzPukkxCCH	FJU.6987.C1___1_nrnt	CAP07973	FdnvnHyWe7rnZrSEECYX	A_15_P116902	NM_001002655	NM_001002655	NM_001002655	436928	atxn7l2b
7955	393599	NM_200626	NP_956920	NC_007129	-	ddb1	GPL9248__3116__UF_Ppr_AF_112140	FJU_SB_30.399.C2___1_nrnt	FJU_SB_30.399.C2___1_nrnt	NM_200626	OwBaDvnm306Q3hl4uY9B	FJU_SB_30.399.C2___1_nrnt	NP_001107422	V5qxyDg0Jy0Jzu520QQx	A_15_P103678	NM_200626	NM_200626	NM_200626	393599	ddb1
7955	393599	NM_200626	NP_956920	NC_007129	-	ddb1	GPL9248__3116__UF_Ppr_AF_112140	FJU_SB_30.399.C2___1_nrnt	FJU_SB_30.399.C2___1_nrnt	NM_200626	OwBaDvnm306Q3hl4uY9B	FJU_SB_30.399.C2___1_nrnt	NP_001107422	V5qxyDg0Jy0Jzu520QQx	A_15_P103678	NM_200626	NM_200626	NM_200626	393599	ddb1
7955	393599	NM_200626	NP_956920	NW_003335713	-	ddb1	GPL9248__3116__UF_Ppr_AF_112140	FJU_SB_30.399.C2___1_nrnt	FJU_SB_30.399.C2___1_nrnt	NM_200626	OwBaDvnm306Q3hl4uY9B	FJU_SB_30.399.C2___1_nrnt	NP_001107422	V5qxyDg0Jy0Jzu520QQx	A_15_P103678	NM_200626	NM_200626	NM_200626	393599	ddb1
7955	393599	NM_200626	NP_956920	NW_003335715	-	ddb1	GPL9248__3116__UF_Ppr_AF_112140	FJU_SB_30.399.C2___1_nrnt	FJU_SB_30.399.C2___1_nrnt	NM_200626	OwBaDvnm306Q3hl4uY9B	FJU_SB_30.399.C2___1_nrnt	NP_001107422	V5qxyDg0Jy0Jzu520QQx	A_15_P103678	NM_200626	NM_200626	NM_200626	393599	ddb1
7955	65234	NM_131719	NP_571794	NC_007135	-	cdk5	GPL9248__5725__UF_Ppr_AF_107615	FJU.2194.C1___1_nrnt	FJU.2194.C1___1_nrnt	NM_131719	KQe3j1nW3LagCCONC4Eq	FJU.2194.C1___1_nrnt	NP_571794	AX5xCQ6ZlGkBVAwAQNOy	A_15_P110085	NM_131719	NM_131719	NM_131719	65234	cdk5
7955	65234	NM_131719	NP_571794	NW_001878523	-	cdk5	GPL9248__5725__UF_Ppr_AF_107615	FJU.2194.C1___1_nrnt	FJU.2194.C1___1_nrnt	NM_131719	KQe3j1nW3LagCCONC4Eq	FJU.2194.C1___1_nrnt	NP_571794	AX5xCQ6ZlGkBVAwAQNOy	A_15_P110085	NM_131719	NM_131719	NM_131719	65234	cdk5
7955	407984	NM_214815	NP_999980	NC_007130	-	thrap3b	GPL9248__1173__UF_Ppr_AF_114412	FJU.3501.C1___1_nrnt	FJU.3501.C1___1_nrnt	NM_214815	R8ud03Uy4HZo1eab0IIy	FJU.3501.C1___1_nrnt	NP_999980	L967Q6guyfiI8iXtn0Hc	A_15_P104478	NM_214815	NM_214815	NM_214815	407984	thrap3b
7955	407984	NM_214815	NP_999980	NW_003335765	-	thrap3b	GPL9248__1173__UF_Ppr_AF_114412	FJU.3501.C1___1_nrnt	FJU.3501.C1___1_nrnt	NM_214815	R8ud03Uy4HZo1eab0IIy	FJU.3501.C1___1_nrnt	NP_999980	L967Q6guyfiI8iXtn0Hc	A_15_P104478	NM_214815	NM_214815	NM_214815	407984	thrap3b
7955	553629	NM_001020602	NP_001018438	NC_007130	-	pip5k1aa	GPL9248__15449__UF_Ppr_AF_113464	FJU.3409.C1___1_nrnt	FJU.3409.C1___1_nrnt	NM_001020602	1SjhWBIUxlQFnTgFR7Va	FJU.3409.C1___1_nrnt	NP_001018438	2Wjkq5S9WezxXfjObeQ3	A_15_P101605	NM_001020602	NM_001020602	NM_001020602	553629	pip5k1aa
7955	553629	NM_001020602	NP_001018438	NW_003335767	-	pip5k1aa	GPL9248__15449__UF_Ppr_AF_113464	FJU.3409.C1___1_nrnt	FJU.3409.C1___1_nrnt	NM_001020602	1SjhWBIUxlQFnTgFR7Va	FJU.3409.C1___1_nrnt	NP_001018438	2Wjkq5S9WezxXfjObeQ3	A_15_P101605	NM_001020602	NM_001020602	NM_001020602	553629	pip5k1aa
7955	393440	NM_200468	NP_956762	NC_007125	-	eif1ad	GPL9248__9216__UF_Ppr_AF_117842	FJU.12412.C1___1_nrnt	FJU.12412.C1___1_nrnt	NM_200468	KdMlilL6ZeJW5a98okAS	FJU.12412.C1___1_nrnt	NP_956762	xVyoDpxWgYCcSNKkZFEs	A_15_P105727	NM_200468	NM_200468	NM_200468	393440	eif1ad
7955	393440	NM_200468	NP_956762	NW_001877433	-	eif1ad	GPL9248__9216__UF_Ppr_AF_117842	FJU.12412.C1___1_nrnt	FJU.12412.C1___1_nrnt	NM_200468	KdMlilL6ZeJW5a98okAS	FJU.12412.C1___1_nrnt	NP_956762	xVyoDpxWgYCcSNKkZFEs	A_15_P105727	NM_200468	NM_200468	NM_200468	393440	eif1ad
7955	394047	-	-	CT030012	-	rtn3	GPL9248__15510__UF_Ppr_AF_107659	FJU.10969.C1___1_nrnt	FJU.10969.C1___1_nrnt	CT030012	pcWAIMVxyaYThAwEkNkM	FJU.10969.C1___1_nrnt	XP_003198976	feaUqC0ccZbF8p9FWhQG	A_15_P119635	NM_201072	NM_201072	NM_201072	394047	rtn3
7955	394047	NM_201072	NP_957366	NC_007118	-	rtn3	GPL9248__11654__UF_Ppr_AF_114806	FJU.961.C1___1_nrnt	FJU.961.C1___1_nrnt	NM_201072	pq506VyW0eTrpdpdUqdV	FJU.961.C1___1_nrnt	DAA05183	NpfPuzdpQ09OUzq0EZTk	A_15_P119635	NM_201072	NM_201072	NM_201072	394047	rtn3
7955	394047	NM_201072	NP_957366	NW_003334569	-	rtn3	GPL9248__11654__UF_Ppr_AF_114806	FJU.961.C1___1_nrnt	FJU.961.C1___1_nrnt	NM_201072	pq506VyW0eTrpdpdUqdV	FJU.961.C1___1_nrnt	DAA05183	NpfPuzdpQ09OUzq0EZTk	A_15_P119635	NM_201072	NM_201072	NM_201072	394047	rtn3
7955	323613	BC134040	AAI34041	-	-	hexa	GPL9248__9043__UF_Ppr_AF_116960	FJU.3053.C1___1_nrnt	FJU.3053.C1___1_nrnt	NM_001114845	mFRKMeSEQOAORD3qFuyD	FJU.3053.C1___1_nrnt	AAI34041	om7I1JxunKCM72tWWsKI	A_15_P109924	NM_001114845	NM_001114845	NM_001114845	323613	hexa
7955	323613	NM_001114845	NP_001108317	NC_007116	-	hexa	GPL9248__9043__UF_Ppr_AF_116960	FJU.3053.C1___1_nrnt	FJU.3053.C1___1_nrnt	NM_001114845	mFRKMeSEQOAORD3qFuyD	FJU.3053.C1___1_nrnt	AAI34041	om7I1JxunKCM72tWWsKI	A_15_P109924	NM_001114845	NM_001114845	NM_001114845	323613	hexa
7955	323613	NM_001114845	NP_001108317	NW_003334370	-	hexa	GPL9248__9043__UF_Ppr_AF_116960	FJU.3053.C1___1_nrnt	FJU.3053.C1___1_nrnt	NM_001114845	mFRKMeSEQOAORD3qFuyD	FJU.3053.C1___1_nrnt	AAI34041	om7I1JxunKCM72tWWsKI	A_15_P109924	NM_001114845	NM_001114845	NM_001114845	323613	hexa
7955	323613	-	CAM16012	BX571730	-	hexa	GPL9248__9695__UF_Ppr_AF_116426	FJU.5695.C1___1_nrnt	FJU.5695.C1___1_nrnt	BX571730	GDfCyOmjuwjtBx50yRH0	FJU.5695.C1___1_nrnt	AAH49523	CiywsgLwzwhCSZ1QGrO2	A_15_P109924	NM_001114845	NM_001114845	NM_001114845	323613	hexa
7955	323613	-	CAM16013	BX571730	-	hexa	GPL9248__9695__UF_Ppr_AF_116426	FJU.5695.C1___1_nrnt	FJU.5695.C1___1_nrnt	BX571730	GDfCyOmjuwjtBx50yRH0	FJU.5695.C1___1_nrnt	AAH49523	CiywsgLwzwhCSZ1QGrO2	A_15_P109924	NM_001114845	NM_001114845	NM_001114845	323613	hexa
7955	100037381	NM_001089533	NP_001083002	NC_007134	-	zgc:162431	GPL9248__5152__UF_Ppr_AF_108937	FJU.5.C1___1_nrnt	FJU.5.C1___1_nrnt	NM_001089533	PdNo2TYmD76u08GLhiRn	FJU.5.C1___1_nrnt	NP_001083002	Oog8KrUpZlpTEqNJyB3b	A_15_P117440	NM_001089533	NM_001089533	NM_001089533	100037381	zgc:162431
7955	100037381	NM_001089533	NP_001083002	NW_001878414	-	zgc:162431	GPL9248__5152__UF_Ppr_AF_108937	FJU.5.C1___1_nrnt	FJU.5.C1___1_nrnt	NM_001089533	PdNo2TYmD76u08GLhiRn	FJU.5.C1___1_nrnt	NP_001083002	Oog8KrUpZlpTEqNJyB3b	A_15_P117440	NM_001089533	NM_001089533	NM_001089533	100037381	zgc:162431
7955	336645	-	-	BX629344	-	dhx16	GPL9248__596__UF_Ppr_AM_119714	FJU.12218.C1___1_nrnt_ms	FJU.12218.C1___1_nrnt_ms	BX629344	lO0MuJrAwgCTlHwsMJVZ	FJU.12218.C1___1_nrnt_ms	NP_956970	5gBUsFTKuBbxQlAoDvcs	A_15_P113033	NM_200024	NM_200024	NM_200024	336645	dhx16
7955	336645	-	-	BX629344	-	dhx16	GPL9248__4037__UF_Ppr_AF_118323	FJU.12218.C1___1_nrnt_ms	FJU.12218.C1___1_nrnt_ms	BX629344	lO0MuJrAwgCTlHwsMJVZ	FJU.12218.C1___1_nrnt_ms	NP_956970	5gBUsFTKuBbxQlAoDvcs	A_15_P113033	NM_200024	NM_200024	NM_200024	336645	dhx16
7955	336645	BC165206	AAI65206	-	-	dhx16	GPL9248__1015__UF_Ppr_AF_112991	FJU.2755.C1___1_nrnt	FJU.2755.C1___1_nrnt	BC165206	OxJoqUh2eVY0clt7AiDz	FJU.2755.C1___1_nrnt	NP_956318	x7vKy9aQ8gTSWLQJrsGh	A_15_P113033	NM_200024	NM_200024	NM_200024	336645	dhx16
7955	336645	NM_200024	NP_956318	NC_007126	-	dhx16	GPL9248__1015__UF_Ppr_AF_112991	FJU.2755.C1___1_nrnt	FJU.2755.C1___1_nrnt	BC165206	OxJoqUh2eVY0clt7AiDz	FJU.2755.C1___1_nrnt	NP_956318	x7vKy9aQ8gTSWLQJrsGh	A_15_P113033	NM_200024	NM_200024	NM_200024	336645	dhx16
7955	336645	NM_200024	NP_956318	NW_001877565	-	dhx16	GPL9248__1015__UF_Ppr_AF_112991	FJU.2755.C1___1_nrnt	FJU.2755.C1___1_nrnt	BC165206	OxJoqUh2eVY0clt7AiDz	FJU.2755.C1___1_nrnt	NP_956318	x7vKy9aQ8gTSWLQJrsGh	A_15_P113033	NM_200024	NM_200024	NM_200024	336645	dhx16
7955	407979	NM_214810	NP_999975	NC_007112	-	cpe	GPL9248__15412__UF_Ppr_AF_118141	FJU_SB_30.147.C1___1_nrnt	FJU_SB_30.147.C1___1_nrnt	NM_214810	0dDjRt39DAokWUOysSfd	FJU_SB_30.147.C1___1_nrnt	NP_999975	VlykJ4T0bK0lgwGEDL3u	A_15_P109527	NM_214810	NM_214810	NM_214810	407979	cpe
7955	407979	NM_214810	NP_999975	NW_003039165	-	cpe	GPL9248__15412__UF_Ppr_AF_118141	FJU_SB_30.147.C1___1_nrnt	FJU_SB_30.147.C1___1_nrnt	NM_214810	0dDjRt39DAokWUOysSfd	FJU_SB_30.147.C1___1_nrnt	NP_999975	VlykJ4T0bK0lgwGEDL3u	A_15_P109527	NM_214810	NM_214810	NM_214810	407979	cpe
7955	393210	BC154337	AAI54338	-	-	wdr45l	GPL9248__3760__UF_Ppr_AF_106207	FJU.2836.C1___1_nrnt	FJU.2836.C1___1_nrnt	BC154337	niehVBNpugQ8Cvobhder	FJU.2836.C1___1_nrnt	XP_003438700	l6Hfq8R0EHrTkGHjhlyA	A_15_P102575	NM_200240	NM_200240	NM_200240	393210	wdr45l
7955	791454	BC162222	AAI62222	-	-	dand5	GPL9248__10501__UF_Ppr_AF_113509	gi_73553547___1_nrnt	gi_73553547___1_nrnt	BC162222	iwKi5hfqGiyqwy5EwUPI	gi_73553547___1_nrnt	AAI62222	kFOTpjmlyy9LTzqUcf0y	A_15_P119704	NM_212969	NM_212969	NM_212969	791454	dand5
7955	325536	XM_002662304	XP_002662350	NC_007117	-	pcnt	GPL9248__6717__UF_Ppr_AF_116941	FJU.3605.C1___1rc_nrnt	FJU.3605.C1___1rc_nrnt	XM_002662304	JFDPgwkfOXhORZzfyugf	FJU.3605.C1___1rc_nrnt	XP_002662350	iFQsdqxnm5lJhAHMSzkB	A_15_P113621	ENSDART00000151125	XM_002662304	AI964987	325536	wu:fc85c01
7955	325536	XM_002662304	XP_002662350	NW_001879134	-	pcnt	GPL9248__6717__UF_Ppr_AF_116941	FJU.3605.C1___1rc_nrnt	FJU.3605.C1___1rc_nrnt	XM_002662304	JFDPgwkfOXhORZzfyugf	FJU.3605.C1___1rc_nrnt	XP_002662350	iFQsdqxnm5lJhAHMSzkB	A_15_P113621	ENSDART00000151125	XM_002662304	AI964987	325536	wu:fc85c01
7955	406243	AY101195	AAM47028	-	-	faf1	GPL9248__15055__UF_Ppr_AF_102823	FJU.6081.C2___1rc_nrnt	FJU.6081.C2___1rc_nrnt	NM_212973	q75YYgy5ZAVQz0nQxyWV	FJU.6081.C2___1rc_nrnt	AAM47028	OtAkkWl65JEWY4ORhNPi	A_15_P102877	NM_212973	NM_212973	NM_212973	406243	faf1
7955	406243	NM_212973	NP_998138	NC_007119	-	faf1	GPL9248__15055__UF_Ppr_AF_102823	FJU.6081.C2___1rc_nrnt	FJU.6081.C2___1rc_nrnt	NM_212973	q75YYgy5ZAVQz0nQxyWV	FJU.6081.C2___1rc_nrnt	AAM47028	OtAkkWl65JEWY4ORhNPi	A_15_P102877	NM_212973	NM_212973	NM_212973	406243	faf1
7955	406243	NM_212973	NP_998138	NW_001879345	-	faf1	GPL9248__15055__UF_Ppr_AF_102823	FJU.6081.C2___1rc_nrnt	FJU.6081.C2___1rc_nrnt	NM_212973	q75YYgy5ZAVQz0nQxyWV	FJU.6081.C2___1rc_nrnt	AAM47028	OtAkkWl65JEWY4ORhNPi	A_15_P102877	NM_212973	NM_212973	NM_212973	406243	faf1
7955	447934	-	-	AL935207	-	lin7c	GPL9248__14707__UF_Ppr_AF_110483	FJU.9367.C1___1_nrnt	FJU.9367.C1___1_nrnt	AL935207	dyYmxJ7i7wJZEIhc05VC	FJU.9367.C1___1_nrnt	NP_571670	i4p81w5YihjI6s3FQ7JB	A_15_P113371	NM_001004672	NM_001004672	NM_001004672	447934	lin7c
7955	326866	NM_001001400	NP_001001400	NC_007119	-	actr8	GPL9248__4877__UF_Ppr_AF_102937	FJU_SB_30.386.C2___1_nrnt	FJU_SB_30.386.C2___1_nrnt	NM_001001400	edDFFBfMwsNJz4LRjcD1	FJU_SB_30.386.C2___1_nrnt	NP_001001400	2PBS5hBLte1cPDwN6Oup	A_15_P101070	NM_001001400	NM_001001400	NM_001001400	326866	actr8
7955	326866	NM_001001400	NP_001001400	NW_003039799	-	actr8	GPL9248__4877__UF_Ppr_AF_102937	FJU_SB_30.386.C2___1_nrnt	FJU_SB_30.386.C2___1_nrnt	NM_001001400	edDFFBfMwsNJz4LRjcD1	FJU_SB_30.386.C2___1_nrnt	NP_001001400	2PBS5hBLte1cPDwN6Oup	A_15_P101070	NM_001001400	NM_001001400	NM_001001400	326866	actr8
7955	100537370	XM_003200777	XP_003200825	NC_007131	-	rhpn1	GPL9248__4120__UF_Ppr_AF_104269	FJU.6736.C2___1rc_nrnt-1	FJU.6736.C2___1rc_nrnt-1	XM_003200777	S7z8sCFbvkUKriu6DxWN	FJU.6736.C2___1rc_nrnt-1	XP_003200825	TSq5QnTW4wY4Vs3y2QGn	A_15_P101995	ENSDART00000135463	XM_003200777	XM_003200777	100537370	rhpn1
7955	100537370	XM_003200777	XP_003200825	NW_003040676	-	rhpn1	GPL9248__4120__UF_Ppr_AF_104269	FJU.6736.C2___1rc_nrnt-1	FJU.6736.C2___1rc_nrnt-1	XM_003200777	S7z8sCFbvkUKriu6DxWN	FJU.6736.C2___1rc_nrnt-1	XP_003200825	TSq5QnTW4wY4Vs3y2QGn	A_15_P101995	ENSDART00000135463	XM_003200777	XM_003200777	100537370	rhpn1
7955	100330645	XM_003198712	XP_003198760	NC_007116	-	LOC100330645	GPL9248__13298__UF_Ppr_AF_102452	gi_73577987___1_nrnt	gi_73577987___1_nrnt	XM_003198712	6m5GmHHfLWIT8hphw7ZL	gi_73577987___1_nrnt	XP_003198760	dJW21jIUqVXzbFss0Vhz	A_15_P110938	TC380044	XM_003198712	XM_003198712	1vRF5bf9QvTbfqN83jVz	1vRF5bf9QvTbfqN83jVz
7955	100330645	XM_003198712	XP_003198760	NW_001879038	-	LOC100330645	GPL9248__13298__UF_Ppr_AF_102452	gi_73577987___1_nrnt	gi_73577987___1_nrnt	XM_003198712	6m5GmHHfLWIT8hphw7ZL	gi_73577987___1_nrnt	XP_003198760	dJW21jIUqVXzbFss0Vhz	A_15_P110938	TC380044	XM_003198712	XM_003198712	1vRF5bf9QvTbfqN83jVz	1vRF5bf9QvTbfqN83jVz
7955	100330645	XM_003198712	XP_003198760	NC_007116	-	LOC100330645	GPL9248__7106__UF_Ppr_AF_116757	FJU.110.C1___1_nrnt	FJU.110.C1___1_nrnt	XM_003198712	jqD30CusL58zMvPxpJjr	FJU.110.C1___1_nrnt	XP_003198760	EC76CvHI9hXkKSnwGrrJ	A_15_P110938	TC380044	XM_003198712	XM_003198712	1vRF5bf9QvTbfqN83jVz	1vRF5bf9QvTbfqN83jVz
7955	100330645	XM_003198712	XP_003198760	NW_001879038	-	LOC100330645	GPL9248__7106__UF_Ppr_AF_116757	FJU.110.C1___1_nrnt	FJU.110.C1___1_nrnt	XM_003198712	jqD30CusL58zMvPxpJjr	FJU.110.C1___1_nrnt	XP_003198760	EC76CvHI9hXkKSnwGrrJ	A_15_P110938	TC380044	XM_003198712	XM_003198712	1vRF5bf9QvTbfqN83jVz	1vRF5bf9QvTbfqN83jVz
7955	393302	BC155279	AAI55280	-	-	zgc:56556	GPL9248__541__UF_Ppr_AF_101176	gi_73492577___1_nrnt	gi_73492577___1_nrnt	BC155279	d4HrAhBa8wd20TFjZQSQ	gi_73492577___1_nrnt	AAI55280	mRq2dbQNDze1aCmySJUp	A_15_P116007	NM_200331	NM_200331	NM_200331	393302	zgc:56556
7955	393366	NM_200395	NP_956689	NC_007118	-	rasl12	GPL9248__10475__UF_Ppr_AF_103198	FJU.5197.C1___1_nrnt	FJU.5197.C1___1_nrnt	NM_200395	XZgQLcpRLTdz9fvdVt0t	FJU.5197.C1___1_nrnt	NP_956689	kQVgAvv97wBBvtMh02Gn	A_15_P112371	NM_200395	NM_200395	NM_200395	393366	rasl12
7955	393366	NM_200395	NP_956689	NW_003334567	-	rasl12	GPL9248__10475__UF_Ppr_AF_103198	FJU.5197.C1___1_nrnt	FJU.5197.C1___1_nrnt	NM_200395	XZgQLcpRLTdz9fvdVt0t	FJU.5197.C1___1_nrnt	NP_956689	kQVgAvv97wBBvtMh02Gn	A_15_P112371	NM_200395	NM_200395	NM_200395	393366	rasl12
7955	378848	BC063946	AAH63946	-	-	hspa5	GPL9248__6774__UF_Ppr_AF_104735	FJU.4804.C2___1rc_nrnt	FJU.4804.C2___1rc_nrnt	FJ436356	ngtC2vIu9YlfzVd8iXw7	FJU.4804.C2___1rc_nrnt	AAH63946	VNP5RN4lzQg6QJEg0So8	A_15_P113494	NM_213058	NM_213058	NM_213058	378848	hspa5
7955	58123	NM_131600	NP_571675	NC_007130	-	hsf1	GPL9248__1086__UF_Ppr_AF_112973	FJU.2518.C1___1_nrnt	FJU.2518.C1___1_nrnt	NM_131600	R08Ge3cgTZWyl8gTLkE2	FJU.2518.C1___1_nrnt	AFM77715	nWOQHegVHPPZQEq52Eqt	A_15_P107325	NM_131600	NM_131600	NM_131600	58123	hsf1
7955	58123	NM_131600	NP_571675	NW_001877936	-	hsf1	GPL9248__1086__UF_Ppr_AF_112973	FJU.2518.C1___1_nrnt	FJU.2518.C1___1_nrnt	NM_131600	R08Ge3cgTZWyl8gTLkE2	FJU.2518.C1___1_nrnt	AFM77715	nWOQHegVHPPZQEq52Eqt	A_15_P107325	NM_131600	NM_131600	NM_131600	58123	hsf1
7955	450083	-	-	BX005218	-	gla	GPL9248__9635__UF_Ppr_AF_117744	gi_73507126___1rc_nrnt	gi_73507126___1rc_nrnt	BX005218	P1j84bcOBLm0jdqZqstp	gi_73507126___1rc_nrnt	NP_571857	rPBPeb0NQ4kzl2Dzhwmh	A_15_P102708	NM_001006103	NM_001006103	NM_001006103	450083	gla
7955	450083	BC164755	AAI64755	-	-	gla	GPL9248__2957__UF_Ppr_AF_115344	FJU.11196.C1___1rc_nrnt	FJU.11196.C1___1rc_nrnt	BC164755	5RQBs5J8B0wt2zrZee34	FJU.11196.C1___1rc_nrnt	NP_001006103	yD9ycBA7KRyawp6YqcIT	A_15_P102708	NM_001006103	NM_001006103	NM_001006103	450083	gla
7955	450083	NM_001006103	NP_001006103	NC_007125	-	gla	GPL9248__2957__UF_Ppr_AF_115344	FJU.11196.C1___1rc_nrnt	FJU.11196.C1___1rc_nrnt	BC164755	5RQBs5J8B0wt2zrZee34	FJU.11196.C1___1rc_nrnt	NP_001006103	yD9ycBA7KRyawp6YqcIT	A_15_P102708	NM_001006103	NM_001006103	NM_001006103	450083	gla
7955	450083	NM_001006103	NP_001006103	NW_003040236	-	gla	GPL9248__2957__UF_Ppr_AF_115344	FJU.11196.C1___1rc_nrnt	FJU.11196.C1___1rc_nrnt	BC164755	5RQBs5J8B0wt2zrZee34	FJU.11196.C1___1rc_nrnt	NP_001006103	yD9ycBA7KRyawp6YqcIT	A_15_P102708	NM_001006103	NM_001006103	NM_001006103	450083	gla
7955	393408	NM_200436	NP_956730	NC_007115	-	znf800b	GPL9248__8955__UF_Ppr_AF_109681	FJU.7140.C2___1rc_nrnt	FJU.7140.C2___1rc_nrnt	NM_200436	nPLxRnafeoKSVlBGJOsT	FJU.7140.C2___1rc_nrnt	NP_956730	9UCAVCKNRItsNnt7K33t	A_15_P112101	NM_200436	NM_200436	NM_200436	393408	znf800b
7955	393408	NM_200436	NP_956730	NW_003334276	-	znf800b	GPL9248__8955__UF_Ppr_AF_109681	FJU.7140.C2___1rc_nrnt	FJU.7140.C2___1rc_nrnt	NM_200436	nPLxRnafeoKSVlBGJOsT	FJU.7140.C2___1rc_nrnt	NP_956730	9UCAVCKNRItsNnt7K33t	A_15_P112101	NM_200436	NM_200436	NM_200436	393408	znf800b
7955	325358	NM_199714	NP_956008	NC_007125	-	rraga	GPL9248__15047__UF_Ppr_AF_115539	FJU_SB_30.183.C1___1_nrnt	FJU_SB_30.183.C1___1_nrnt	NM_199714	4reS893p6lZK6tIeLvwM	FJU_SB_30.183.C1___1_nrnt	NP_956008	LcTftdMUflDMyncNPSXd	A_15_P112530	NM_199714	NM_199714	NM_199714	325358	rraga
7955	325358	NM_199714	NP_956008	NW_001877435	-	rraga	GPL9248__15047__UF_Ppr_AF_115539	FJU_SB_30.183.C1___1_nrnt	FJU_SB_30.183.C1___1_nrnt	NM_199714	4reS893p6lZK6tIeLvwM	FJU_SB_30.183.C1___1_nrnt	NP_956008	LcTftdMUflDMyncNPSXd	A_15_P112530	NM_199714	NM_199714	NM_199714	325358	rraga
7955	415104	BC163931	AAI63931	-	-	ctcf	GPL9248__381__UF_Ppr_AF_112876	FJU.3341.C2___1_nrnt	FJU.3341.C2___1_nrnt	BC163931	EXrv7vL0nvZn6fY1xXMr	FJU.3341.C2___1_nrnt	NP_001001844	QrRyx0cjogkXBsTYXSu5	A_15_P100457	NM_001001844	NM_001001844	NM_001001844	415104	ctcf
7955	415104	NM_001001844	NP_001001844	NC_007129	-	ctcf	GPL9248__381__UF_Ppr_AF_112876	FJU.3341.C2___1_nrnt	FJU.3341.C2___1_nrnt	BC163931	EXrv7vL0nvZn6fY1xXMr	FJU.3341.C2___1_nrnt	NP_001001844	QrRyx0cjogkXBsTYXSu5	A_15_P100457	NM_001001844	NM_001001844	NM_001001844	415104	ctcf
7955	415104	NM_001001844	NP_001001844	NW_001877867	-	ctcf	GPL9248__381__UF_Ppr_AF_112876	FJU.3341.C2___1_nrnt	FJU.3341.C2___1_nrnt	BC163931	EXrv7vL0nvZn6fY1xXMr	FJU.3341.C2___1_nrnt	NP_001001844	QrRyx0cjogkXBsTYXSu5	A_15_P100457	NM_001001844	NM_001001844	NM_001001844	415104	ctcf
7955	493780	NM_001008400	NP_001008400	NC_007118	-	ext2	GPL9248__40__UF_Ppr_AF_110672	FJU.6559.C3___1_nrnt	FJU.6559.C3___1_nrnt	NM_001008400	d0vDFeR041WtwG6wOzNl	FJU.6559.C3___1_nrnt	NP_001008400	w7yV31OtSumxson2dDbY	A_15_P111036	NM_001008400	NM_001008400	NM_001008400	493780	ext2
7955	493780	NM_001008400	NP_001008400	NW_003334572	-	ext2	GPL9248__40__UF_Ppr_AF_110672	FJU.6559.C3___1_nrnt	FJU.6559.C3___1_nrnt	NM_001008400	d0vDFeR041WtwG6wOzNl	FJU.6559.C3___1_nrnt	NP_001008400	w7yV31OtSumxson2dDbY	A_15_P111036	NM_001008400	NM_001008400	NM_001008400	493780	ext2
7955	368737	NM_001002070	NP_001002070	NC_007117	-	pa2g4a	GPL9248__6289__UF_Ppr_AF_116759	FJU.8584.C1___1_nrnt	FJU.8584.C1___1_nrnt	NM_001002070	LmwQuA9zDwSzS733M7fN	FJU.8584.C1___1_nrnt	NP_001002070	pSHAwhRuKgPQaIos7KQx	A_15_P106933	ENSDART00000057823	73KydmKhk7dGrmxhe6Yz	73KydmKhk7dGrmxhe6Yz	368737	pa2g4a
7955	368737	NM_001002070	NP_001002070	NW_001879125	-	pa2g4a	GPL9248__6289__UF_Ppr_AF_116759	FJU.8584.C1___1_nrnt	FJU.8584.C1___1_nrnt	NM_001002070	LmwQuA9zDwSzS733M7fN	FJU.8584.C1___1_nrnt	NP_001002070	pSHAwhRuKgPQaIos7KQx	A_15_P106933	ENSDART00000057823	73KydmKhk7dGrmxhe6Yz	73KydmKhk7dGrmxhe6Yz	368737	pa2g4a
7955	368737	-	CAD58759	AL591365	-	pa2g4a	GPL9248__2598__UF_Ppr_AF_103804	gi_72477514___1_nrnt	gi_72477514___1_nrnt	AL591365	NWeGssjaE0qMCrefHeMs	gi_72477514___1_nrnt	NP_001005320	UhxppKPo2FX2015Bgvha	A_15_P106933	ENSDART00000057823	73KydmKhk7dGrmxhe6Yz	73KydmKhk7dGrmxhe6Yz	368737	pa2g4a
7955	325802	XM_003198725	XP_003198773	NC_007116	-	mtif3	GPL9248__13695__UF_Ppr_AF_114372	FJU.582.C2___1_nrnt	FJU.582.C2___1_nrnt	XM_003198725	3obhiCEHxK9BnsPbPLxf	FJU.582.C2___1_nrnt	XP_003198773	TKT5mby7mVdalVOIRZdx	A_15_P117702	ENSDART00000057956	XM_003198725	XM_003198725	325802	mtif3
7955	325802	XM_003198725	XP_003198773	NW_001879048	-	mtif3	GPL9248__13695__UF_Ppr_AF_114372	FJU.582.C2___1_nrnt	FJU.582.C2___1_nrnt	XM_003198725	3obhiCEHxK9BnsPbPLxf	FJU.582.C2___1_nrnt	XP_003198773	TKT5mby7mVdalVOIRZdx	A_15_P117702	ENSDART00000057956	XM_003198725	XM_003198725	325802	mtif3
7955	325802	-	-	BX247876	-	mtif3	GPL9248__3876__UF_Ppr_AF_100602	FJU.9260.C1___1_nrnt	FJU.9260.C1___1_nrnt	BX247876	kq1KQ50DrGPFjyVktF5I	FJU.9260.C1___1_nrnt	NP_001012251	G3cV53CplH8TzzfqaiBJ	A_15_P117702	ENSDART00000057956	XM_003198725	XM_003198725	325802	mtif3
7955	30286	-	-	CR555298	-	ndrg3a	GPL9248__5896__UF_Ppr_AF_107581	FJU.13060.C1___1rc_nrnt	FJU.13060.C1___1rc_nrnt	CR555298	cM1XEb7j0jEDNEh1Wot9	FJU.13060.C1___1rc_nrnt	XP_003453197	MIhDVHcEXccOg3bejut2	A_15_P101395	NM_199517	NM_199517	NM_199517	30286	ndrg3a
7955	30286	NM_199517	NP_955811	NC_007122	-	ndrg3a	GPL9248__6407__UF_Ppr_AF_111523	FJU.71.C9___1_nrnt	FJU.71.C9___1_nrnt	NM_199517	4feMypk4bCOilnhkOIQw	FJU.71.C9___1_nrnt	NP_955811	2LGiO3DpNv6wljaqTWda	A_15_P101395	NM_199517	NM_199517	NM_199517	30286	ndrg3a
7955	30286	NM_199517	NP_955811	NW_003039982	-	ndrg3a	GPL9248__6407__UF_Ppr_AF_111523	FJU.71.C9___1_nrnt	FJU.71.C9___1_nrnt	NM_199517	4feMypk4bCOilnhkOIQw	FJU.71.C9___1_nrnt	NP_955811	2LGiO3DpNv6wljaqTWda	A_15_P101395	NM_199517	NM_199517	NM_199517	30286	ndrg3a
7955	100006417	-	-	FP325358	-	tcf20	GPL9248__4836__UF_Ppr_AF_118631	FJU.2890.C1___1_nrnt	FJU.2890.C1___1_nrnt	FP325358	EEGbWi8qvV3nlQ2Bq9ez	FJU.2890.C1___1_nrnt	XP_001345166	e6NSfEvZV1uK3vNRx3jC	A_15_P119813	ENSDART00000111739	XM_005171536	EV756340	100006417	tcf20
7955	100006417	XM_001345130	XP_001345166	NC_007114	-	tcf20	GPL9248__4836__UF_Ppr_AF_118631	FJU.2890.C1___1_nrnt	FJU.2890.C1___1_nrnt	FP325358	EEGbWi8qvV3nlQ2Bq9ez	FJU.2890.C1___1_nrnt	XP_001345166	e6NSfEvZV1uK3vNRx3jC	A_15_P119813	ENSDART00000111739	XM_005171536	EV756340	100006417	tcf20
7955	100006417	XM_001345130	XP_001345166	NW_003334232	-	tcf20	GPL9248__4836__UF_Ppr_AF_118631	FJU.2890.C1___1_nrnt	FJU.2890.C1___1_nrnt	FP325358	EEGbWi8qvV3nlQ2Bq9ez	FJU.2890.C1___1_nrnt	XP_001345166	e6NSfEvZV1uK3vNRx3jC	A_15_P119813	ENSDART00000111739	XM_005171536	EV756340	100006417	tcf20
7955	751635	-	-	CT573139	-	alg5	GPL9248__4162__UF_Ppr_AF_115499	FJU.8652.C1___1_nrnt	FJU.8652.C1___1_nrnt	CT573139	g1zJVvSFombIZRZr2rLl	FJU.8652.C1___1_nrnt	XP_004076343	VFxmpwBmONfCArDucxYn	A_15_P107734	NM_001045354	NM_001045354	NM_001045354	751635	alg5
7955	751635	NM_001045354	NP_001038819	NC_007121	-	alg5	GPL9248__11122__UF_Ppr_AF_104125	FJU.8926.C1___1_nrnt	FJU.8926.C1___1_nrnt	NM_001045354	AfUaupIwRXtb44bK54wC	FJU.8926.C1___1_nrnt	NP_001038819	q5Jzs45wYcUNDZG1il7p	A_15_P107734	NM_001045354	NM_001045354	NM_001045354	751635	alg5
7955	751635	NM_001045354	NP_001038819	NW_003334887	-	alg5	GPL9248__11122__UF_Ppr_AF_104125	FJU.8926.C1___1_nrnt	FJU.8926.C1___1_nrnt	NM_001045354	AfUaupIwRXtb44bK54wC	FJU.8926.C1___1_nrnt	NP_001038819	q5Jzs45wYcUNDZG1il7p	A_15_P107734	NM_001045354	NM_001045354	NM_001045354	751635	alg5
7955	566275	-	CAE47767	AL627325	-	arhgap42a	GPL9248__10292__UF_Ppr_AF_112275	gi_73561879___1rc_nr1nt0	gi_73561879___1rc_nr1nt0	AL627325	QqfR0GYGpSOh9ELTHhGs	gi_73561879___1rc_nr1nt0	NP_001007308	EbDCbHnS6QLP7mUJXaM3	A_15_P110473	NM_001202443	NM_001202443	NM_001202443	566275	arhgap42a
7955	100001615	-	-	CR559945	-	sufu	GPL9248__2328__UF_Ppr_AF_106891	FJU.11053.C1___1rc_nrnt-1	FJU.11053.C1___1rc_nrnt-1	CR559945	ivxa67Ci2WqJ5OAumKqn	FJU.11053.C1___1rc_nrnt-1	XP_001342512	koFUAZbEIjThX7ocbZ76	A_15_P103139	NM_201309	NM_201309	NM_201309	100001615	sufu
7955	100001615	BC155825	AAI55826	-	-	sufu	GPL9248__620__UF_Ppr_AF_110377	FJU.3633.C1___1_nrnt	FJU.3633.C1___1_nrnt	BC155825	3idV0h5ZlfjGtwSXWMIr	FJU.3633.C1___1_nrnt	AAI55826	FwTahC0zFXWNnxUN8gui	A_15_P103139	NM_201309	NM_201309	NM_201309	100001615	sufu
7955	557552	NM_001044830	NP_001038295	NC_007129	-	zgc:153031	GPL9248__742__UF_Ppr_AF_106526	FJU.12590.C1___1_nrnt	FJU.12590.C1___1_nrnt	NM_001044830	D34fNcIaGj7Q0GAqj7Yv	FJU.12590.C1___1_nrnt	NP_001038295	uQgf8xwIPNt03F3AbsEr	A_15_P112823	NM_001044830	NM_001044830	NM_001044830	557552	zgc:153031
7955	557552	NM_001044830	NP_001038295	NW_003040523	-	zgc:153031	GPL9248__742__UF_Ppr_AF_106526	FJU.12590.C1___1_nrnt	FJU.12590.C1___1_nrnt	NM_001044830	D34fNcIaGj7Q0GAqj7Yv	FJU.12590.C1___1_nrnt	NP_001038295	uQgf8xwIPNt03F3AbsEr	A_15_P112823	NM_001044830	NM_001044830	NM_001044830	557552	zgc:153031
7955	550523	-	-	AL928852	-	stoml3b	GPL9248__5685__UF_Ppr_AF_101104	FJU.6476.C1___1_nrnt-1	FJU.6476.C1___1_nrnt-1	AL928852	qwdbBmrpvM28YFpWurgB	FJU.6476.C1___1_nrnt-1	XP_001337990	y0TFfLmuEA360a7BaOtq	A_15_P116975	NM_001017825	NM_001017825	NM_001017825	550523	stoml3b
7955	550523	-	-	AL928852	-	stoml3b	GPL9248__3935__UF_Ppr_AF_108392	FJU.8017.C2___1_nrnt	FJU.8017.C2___1_nrnt	AL928852	cOTDwfGvOI59ScDmkdtv	FJU.8017.C2___1_nrnt	XP_684322	GlyJZVb7ogVizgkvzhSf	A_15_P116975	NM_001017825	NM_001017825	NM_001017825	550523	stoml3b
7955	30037	-	CAM13370	BX004856	-	tnc	GPL9248__11031__UF_Ppr_AF_105151	FJU.10189.C1___1_nrnt	FJU.10189.C1___1_nrnt	NM_130907	7Pu6Ww8tpeojMMWNFHKe	FJU.10189.C1___1_nrnt	CAM13370	pUN0Xw6lQ49BvPgG3gDy	A_15_P106303	ENSDART00000131729	XM_005171788	XM_005171788	30037	tnc
7955	30037	NM_130907	NP_570982	NC_007116	-	tnc	GPL9248__11031__UF_Ppr_AF_105151	FJU.10189.C1___1_nrnt	FJU.10189.C1___1_nrnt	NM_130907	7Pu6Ww8tpeojMMWNFHKe	FJU.10189.C1___1_nrnt	CAM13370	pUN0Xw6lQ49BvPgG3gDy	A_15_P106303	ENSDART00000131729	XM_005171788	XM_005171788	30037	tnc
7955	30037	NM_130907	NP_570982	NW_003334370	-	tnc	GPL9248__11031__UF_Ppr_AF_105151	FJU.10189.C1___1_nrnt	FJU.10189.C1___1_nrnt	NM_130907	7Pu6Ww8tpeojMMWNFHKe	FJU.10189.C1___1_nrnt	CAM13370	pUN0Xw6lQ49BvPgG3gDy	A_15_P106303	ENSDART00000131729	XM_005171788	XM_005171788	30037	tnc
7955	327642	NM_001029949	NP_001025120	NC_007132	-	lrrc8a	GPL9248__1122__UF_Ppr_AF_109592	FJU.5222.C2___1_nrnt	FJU.5222.C2___1_nrnt	XM_003757329	Sr2VIljKRx946SEMNx4W	FJU.5222.C2___1_nrnt	NP_001025120	NpWDq15iyacNcNMtEMe8	A_15_P108832	NM_001029949	NM_001029949	NM_001029949	327642	lrrc8a
7955	327642	NM_001029949	NP_001025120	NW_001878195	-	lrrc8a	GPL9248__1122__UF_Ppr_AF_109592	FJU.5222.C2___1_nrnt	FJU.5222.C2___1_nrnt	XM_003757329	Sr2VIljKRx946SEMNx4W	FJU.5222.C2___1_nrnt	NP_001025120	NpWDq15iyacNcNMtEMe8	A_15_P108832	NM_001029949	NM_001029949	NM_001029949	327642	lrrc8a
7955	58134	BC115170	AAI15171	-	-	adarb1a	GPL9248__2406__UF_Ppr_AF_105924	FJU.12577.C1___1_nrnt	FJU.12577.C1___1_nrnt	NM_131610	PsXbv6Ldumw9HIvcu5rz	FJU.12577.C1___1_nrnt	AAI15171	FKwnelLTySVfrMBFPwBA	A_15_P112603	NM_131610	NM_131610	NM_131610	58134	adarb1a
7955	58134	NM_131610	NP_571685	NC_007133	-	adarb1a	GPL9248__2406__UF_Ppr_AF_105924	FJU.12577.C1___1_nrnt	FJU.12577.C1___1_nrnt	NM_131610	PsXbv6Ldumw9HIvcu5rz	FJU.12577.C1___1_nrnt	AAI15171	FKwnelLTySVfrMBFPwBA	A_15_P112603	NM_131610	NM_131610	NM_131610	58134	adarb1a
7955	58134	NM_131610	NP_571685	NW_001878325	-	adarb1a	GPL9248__2406__UF_Ppr_AF_105924	FJU.12577.C1___1_nrnt	FJU.12577.C1___1_nrnt	NM_131610	PsXbv6Ldumw9HIvcu5rz	FJU.12577.C1___1_nrnt	AAI15171	FKwnelLTySVfrMBFPwBA	A_15_P112603	NM_131610	NM_131610	NM_131610	58134	adarb1a
7955	58134	-	-	CR847870	-	adarb1a	GPL9248__5483__UF_Ppr_AF_112800	FJU.5231.C5___1_nrnt	FJU.5231.C5___1_nrnt	CR847870	LhZe3v9MKnCTgWp1eOit	FJU.5231.C5___1_nrnt	NP_001002453	ZzCI43nFGbWxKwfJjaeQ	A_15_P112603	NM_131610	NM_131610	NM_131610	58134	adarb1a
7955	564996	NM_001045066	NP_001038531	NC_007122	-	tfe3b	GPL9248__7737__UF_Ppr_AF_105797	FJU.8133.C1___1_nrnt	FJU.8133.C1___1_nrnt	NM_001045066	O8yLjtd2MOBBTNTK6qcL	FJU.8133.C1___1_nrnt	NP_001038531	oaZSxkPPUT49djNmAVLM	A_15_P107021	NM_001045066	NM_001045066	NM_001045066	564996	tfe3b
[truncated: 21,211 more rows]
