# Supplementary material for: Natural Variation in Fish Transcriptomes: Comparative Analysis of the Fathead Minnow (Pimephales promelas) and Zebrafish (Danio rerio)
Source: PLoS One. 2014 Dec 10;9(12):e114178. doi: 10.1371/journal.pone.0114178 (PMC4262388; doi:10.1371/journal.pone.0114178)
Supplement: S4 Table — Interspecific comparison of within-batch variation at the molecular pathway level. A total of 6617 orthologous genes were grouped into 144 out of the 162 KEGG pathways as of April, 2014. The intensity and CV were calculated by individual batches each containing multiple biological replicates under the Experiment factor, and then averaged over all batches. Only pathways with at least five orthologs were included. KEGG, Kyoto Encyclopedia of Genes and Genomes; DRE, zebrafish; PPR, fathead minnow. (XLSX) [file pone.0114178.s004.xlsx]

## Sheet: Supplemental Table4
Table S4. Interspecific comparison of within-batch variation at the molecular pathway level. A total of 6617 orthologous genes were grouped into 144 out of the 162 KEGG pathways as of April, 2014. The intensity and CV were calculated by individual batches each containing multiple biological replicates under the Experiment factor, and then averaged over all batches. Only pathways with at least fiv…
KEGG pathway	No.orthologs	total genes per pathway	% pathway	CC of CVs	pvalue CC of CVs	DRE Ave CV By Pathway	FHM Ave CV By Pathway	CC of intensities	pvalue CC of intensities	DRE Ave intensity By Pathway	FHM Ave intensity By Pathway	Definition
path:dre00010	42	75	56	0.0984266	0.535168	0.0465779	0.053608	0.597396	2.95605e-05	10.5522	9.42257	Glycolysis / Gluconeogenesis
path:dre00020	21	35	60	0.120412	0.603128	0.0236994	0.0424566	0.255631	0.263385	11.6239	9.8246	Citrate cycle (TCA cycle)
path:dre00030	14	31	45.1613	0.296679	0.303008	0.0424382	0.0526803	0.466931	0.0923238	9.84646	9.42729	Pentose phosphate pathway
path:dre00040	9	29	31.0345	0.347836	0.359007	0.0770185	0.064547	0.381123	0.31153	11.2308	9.39405	Pentose and glucuronate interconversions
path:dre00051	19	44	43.1818	0.394753	0.0944063	0.0457058	0.0600262	0.272253	0.259479	9.36928	7.60528	Fructose and mannose metabolism
path:dre00052	16	35	45.7143	0.171509	0.525351	0.043419	0.0681678	0.51269	0.0422865	9.42432	7.9292	Galactose metabolism
path:dre00062	17	33	51.5152	0.249786	0.333598	0.0530707	0.0475353	0.451858	0.0686257	10.9421	9.84522	Fatty acid elongation
path:dre00071	24	43	55.814	-0.124427	0.562397	0.042586	0.0488801	0.241275	0.256047	10.8674	9.99927	Fatty acid degradation
path:dre00072	6	8	75	0.663677	0.150649	0.0414615	0.0815095	0.0888383	0.867093	11.4471	9.17422	Synthesis and degradation of ketone bodies
path:dre00100	10	22	45.4545	0.611432	0.0603417	0.0652044	0.0680937	0.0803172	0.825435	8.48349	7.95934	Steroid biosynthesis
path:dre00120	9	19	47.3684	-0.158798	0.683221	0.0829679	0.0661906	-0.0434048	0.911715	7.79218	8.11774	Primary bile acid biosynthesis
path:dre00130	6	10	60	0.619318	0.189794	0.0694851	0.0554011	0.851095	0.031608	9.85292	8.61036	Ubiquinone and other terpenoid-quinone biosynthesis
path:dre00140	9	41	21.9512	-0.24869	0.518763	0.0752247	0.0526072	0.412552	0.269817	8.60992	7.13869	Steroid hormone biosynthesis
path:dre00190	73	145	50.3448	0.15755	0.183121	0.0283453	0.04305	0.109334	0.357159	12.3353	10.5932	Oxidative phosphorylation
path:dre00230	82	183	44.8087	0.438566	3.76845e-05	0.0388726	0.0551522	0.503922	1.39088e-06	10.4944	9.21868	Purine metabolism
path:dre00240	61	105	58.0952	0.403356	0.00126738	0.0332798	0.0495489	0.513228	2.34193e-05	11.1363	9.74555	Pyrimidine metabolism
path:dre00250	15	39	38.4615	0.56304	0.028862	0.0505343	0.0657925	0.264666	0.340454	10.2942	7.75355	Alanine, aspartate and glutamate metabolism
path:dre00260	27	46	58.6957	0.783328	1.35822e-06	0.0558664	0.0593313	0.539684	0.00366819	10.4558	9.14007	Glycine, serine and threonine metabolism
path:dre00270	22	44	50	0.420751	0.0511869	0.0552037	0.0514435	0.447823	0.0366174	10.8855	9.4165	Cysteine and methionine metabolism
path:dre00280	32	49	65.3061	-0.00217842	0.990559	0.0344439	0.0576294	0.425072	0.0153009	12.0111	10.1704	Valine, leucine and isoleucine degradation
path:dre00310	20	64	31.25	-0.0208135	0.930595	0.0423211	0.0570515	0.70612	0.000502608	11.0697	9.2032	Lysine degradation
path:dre00330	28	71	39.4366	-0.088311	0.654971	0.0595361	0.0612992	-0.0378449	0.848373	9.15859	8.86307	Arginine and proline metabolism
path:dre00340	13	27	48.1481	-0.00225381	0.99417	0.0715944	0.060212	0.469859	0.105211	8.8617	8.14729	Histidine metabolism
path:dre00350	13	35	37.1429	0.617434	0.0245502	0.0777619	0.0556979	0.412327	0.161483	8.51388	7.74915	Tyrosine metabolism
path:dre00360	8	17	47.0588	0.247378	0.554742	0.0976041	0.0657292	0.288389	0.488504	8.86617	6.23368	Phenylalanine metabolism
path:dre00380	19	48	39.5833	0.121237	0.621014	0.0626849	0.067263	0.699546	0.000857061	9.60571	8.15334	Tryptophan metabolism
path:dre00410	15	33	45.4545	0.0554181	0.844483	0.05345	0.0485042	0.685906	0.00475586	11.342	9.23968	beta-Alanine metabolism
path:dre00450	8	14	57.1429	0.67761	0.0648205	0.0431414	0.0478491	0.724105	0.0422375	12.0213	10.0479	Selenocompound metabolism
path:dre00480	22	52	42.3077	0.115333	0.609286	0.0383937	0.0684083	0.471685	0.0266784	11.0192	9.491	Glutathione metabolism
path:dre00500	11	47	23.4043	0.383179	0.244738	0.0396224	0.0592046	0.767502	0.00582248	9.64093	8.46049	Starch and sucrose metabolism
path:dre00510	24	50	48	-0.0697827	0.745931	0.0371978	0.0483341	-0.151229	0.480567	11.4338	9.34538	N-Glycan biosynthesis
path:dre00511	11	25	44	-0.205123	0.545145	0.0529728	0.0551376	-0.135744	0.690661	8.58661	8.36331	Other glycan degradation
path:dre00512	9	27	33.3333	0.0497145	0.898931	0.0379926	0.05844	0.638697	0.0640956	9.62179	7.48364	Mucin type O-Glycan biosynthesis
path:dre00514	11	39	28.2051	0.294122	0.379988	0.0394766	0.0468787	0.198522	0.558432	9.79636	8.19006	Other types of O-glycan biosynthesis
path:dre00520	27	58	46.5517	0.202179	0.311855	0.0363021	0.0636433	0.715126	2.76583e-05	10.1175	8.82684	Amino sugar and nucleotide sugar metabolism
path:dre00531	5	24	20.8333	0.355073	0.557595	0.0429735	0.0536895	0.0419942	0.946547	8.62164	8.25552	Glycosaminoglycan degradation
path:dre00532	6	20	30	-0.601864	0.206213	0.037459	0.0508754	-0.0462839	0.930624	8.72547	7.21362	Glycosaminoglycan biosynthesis - chondroitin sulfate / dermatan sulfate
path:dre00533	8	16	50	-0.572344	0.138183	0.0466108	0.0527797	-0.0126883	0.976212	8.06081	7.45503	Glycosaminoglycan biosynthesis - keratan sulfate
path:dre00534	10	30	33.3333	0.166742	0.645225	0.0550271	0.0503513	0.913991	0.00021558	9.04419	7.01102	Glycosaminoglycan biosynthesis - heparan sulfate / heparin
path:dre00561	22	59	37.2881	0.154043	0.49369	0.0606292	0.0540799	0.124457	0.581063	9.83133	8.29445	Glycerolipid metabolism
path:dre00562	21	71	29.5775	0.388933	0.0814132	0.0382263	0.0420677	0.388902	0.0814392	9.79589	8.86156	Inositol phosphate metabolism
path:dre00563	9	22	40.9091	0.853191	0.00344743	0.0429072	0.0612039	0.540586	0.132914	9.60484	7.49992	Glycosylphosphatidylinositol(GPI)-anchor biosynthesis
path:dre00564	35	97	36.0825	0.374191	0.0267947	0.0518368	0.0518934	0.551319	0.000597792	9.25226	7.81953	Glycerophospholipid metabolism
path:dre00565	14	39	35.8974	0.374929	0.186545	0.0593373	0.0550082	0.246469	0.395636	9.66913	8.39638	Ether lipid metabolism
path:dre00590	25	51	49.0196	0.282493	0.171245	0.0705144	0.0649849	0.529171	0.00652837	8.67165	8.19475	Arachidonic acid metabolism
path:dre00591	8	23	34.7826	0.377285	0.356854	0.095372	0.0550692	0.344958	0.402683	7.35141	6.6261	Linoleic acid metabolism
path:dre00592	7	18	38.8889	0.432371	0.332625	0.0760199	0.0540061	-0.094491	0.840302	7.81696	8.62522	alpha-Linolenic acid metabolism
path:dre00600	22	62	35.4839	0.218045	0.329649	0.0361477	0.0572676	0.423254	0.0496767	9.47383	7.82822	Sphingolipid metabolism
path:dre00601	7	28	25	0.632599	0.127351	0.042481	0.0546484	0.280913	0.541699	9.12346	7.52669	Glycosphingolipid biosynthesis - lacto and neolacto series
path:dre00603	5	9	55.5556	0.319469	0.600268	0.0511498	0.0545258	0.38061	0.527362	9.2631	7.82612	Glycosphingolipid biosynthesis - globo series
path:dre00604	5	15	33.3333	-0.453761	0.442742	0.0422326	0.0785462	-0.125874	0.840157	9.535	6.97657	Glycosphingolipid biosynthesis - ganglio series
path:dre00620	25	46	54.3478	0.41306	0.0401466	0.0470593	0.0519922	0.627293	0.000790189	11.0234	9.44508	Pyruvate metabolism
path:dre00630	15	33	45.4545	0.688765	0.0045163	0.0548633	0.0685603	0.367612	0.177653	11.2693	9.22015	Glyoxylate and dicarboxylate metabolism
path:dre00640	19	36	52.7778	-0.0733896	0.765258	0.0412195	0.054496	0.569172	0.010977	11.5989	9.9007	Propanoate metabolism
path:dre00650	13	24	54.1667	0.59453	0.0321141	0.0391103	0.0647712	0.408327	0.165998	11.1003	9.05453	Butanoate metabolism
path:dre00670	11	19	57.8947	0.456657	0.157967	0.0406451	0.0520751	0.665505	0.0254182	11.173	9.81365	One carbon pool by folate
path:dre00760	8	28	28.5714	0.427647	0.290559	0.0410077	0.0510674	0.881593	0.0037904	8.64673	8.87204	Nicotinate and nicotinamide metabolism
path:dre00770	5	13	38.4615	0.324167	0.594605	0.0463979	0.055958	0.567293	0.318569	9.37039	8.64938	Pantothenate and CoA biosynthesis
path:dre00790	5	19	26.3158	0.288634	0.637669	0.0455548	0.0623572	0.931744	0.0211859	7.02719	8.6645	Folate biosynthesis
path:dre00830	11	41	26.8293	0.174509	0.607816	0.0567576	0.051245	0.367366	0.26638	9.76443	9.51329	Retinol metabolism
path:dre00860	13	36	36.1111	0.218964	0.472307	0.0383269	0.0394748	0.308565	0.305007	11.7565	10.1564	Porphyrin and chlorophyll metabolism
path:dre00900	14	22	63.6364	-0.161258	0.58181	0.0297228	0.0549703	0.257985	0.373194	11.4478	9.50392	Terpenoid backbone biosynthesis
path:dre00910	5	17	29.4118	-0.502096	0.388693	0.0501366	0.0744068	-0.610802	0.27381	10.5828	8.89433	Nitrogen metabolism
path:dre00920	6	10	60	-0.653442	0.159343	0.066625	0.0571572	0.340949	0.508394	9.42971	8.55768	Sulfur metabolism
path:dre00970	28	62	45.1613	0.0375142	0.849683	0.024003	0.0435244	0.300905	0.119718	11.8751	9.57249	Aminoacyl-tRNA biosynthesis
path:dre00980	14	42	33.3333	0.339693	0.23473	0.0470729	0.0662915	0.163417	0.576694	10.465	8.93306	Metabolism of xenobiotics by cytochrome P450
path:dre00982	11	39	28.2051	0.335833	0.312637	0.0499331	0.0678881	0.287671	0.391008	10.0101	8.10049	Drug metabolism - cytochrome P450
path:dre00983	14	40	35	0.143214	0.625246	0.0495929	0.0580556	0.658347	0.0104703	9.82451	8.02563	Drug metabolism - other enzymes
path:dre01040	12	22	54.5455	0.496852	0.100326	0.0405773	0.0548376	0.211159	0.510031	9.22827	9.40265	Biosynthesis of unsaturated fatty acids
path:dre01100	556	1251	44.4444	0.238958	1.16532e-08	0.0445929	0.0546762	0.43178	0	10.3946	9.1087	Metabolic pathways
path:dre01200	64	123	52.0325	0.430595	0.000382843	0.0336827	0.0504517	0.407549	0.00083023	11.3981	9.75729	Carbon metabolism
path:dre01210	9	20	45	0.465001	0.207227	0.025928	0.0445661	0.390785	0.298378	11.8627	8.86741	2-Oxocarboxylic acid metabolism
path:dre01212	30	58	51.7241	-0.00411564	0.982779	0.0416327	0.0538694	0.377427	0.0397672	10.1749	9.51691	Fatty acid metabolism
path:dre01230	46	87	52.8736	0.288053	0.0522258	0.0473052	0.0542722	0.403862	0.00537939	11.1401	9.41795	Biosynthesis of amino acids
path:dre02010	7	36	19.4444	-0.129941	0.781263	0.0560788	0.055495	-0.580933	0.171393	9.87702	9.32203	ABC transporters
path:dre03008	55	79	69.6203	0.1633	0.233548	0.0231873	0.0499167	0.0769024	0.576809	12.6159	9.71206	Ribosome biogenesis in eukaryotes
path:dre03010	88	135	65.1852	0.0868666	0.420963	0.0194875	0.0342644	0.226675	0.0336936	13.6331	12.6729	Ribosome
path:dre03013	90	155	58.0645	0.287079	0.00608057	0.0209741	0.0397423	0.392004	0.000132905	12.6095	10.6152	RNA transport
path:dre03015	50	90	55.5556	0.0883469	0.541795	0.0262906	0.040014	0.329395	0.0194983	11.6235	9.99231	mRNA surveillance pathway
path:dre03018	50	80	62.5	0.0231017	0.873477	0.0322158	0.0497439	0.374935	0.0073015	10.8656	9.61716	RNA degradation
path:dre03020	19	29	65.5172	0.0677868	0.782753	0.0255914	0.0402317	0.0864943	0.724774	11.6165	10.5213	RNA polymerase
path:dre03022	32	44	72.7273	0.193041	0.289802	0.0253963	0.039314	0.225303	0.215044	11.566	9.8928	Basal transcription factors
path:dre03030	25	39	64.1026	0.417363	0.0379131	0.0268393	0.044507	0.362566	0.0748812	12.6328	10.3641	DNA replication
path:dre03040	92	136	67.6471	0.403531	6.64629e-05	0.029785	0.039362	0.189905	0.0698104	12.264	10.6719	Spliceosome
path:dre03050	38	56	67.8571	0.583105	0.000122093	0.0287727	0.0478865	0.282872	0.0852812	12.486	10.8368	Proteasome
path:dre03060	16	22	72.7273	-0.0121245	0.964454	0.0313205	0.0425808	0.462022	0.0715899	12.7786	11.7964	Protein export
path:dre03320	30	68	44.1176	0.0642202	0.736003	0.0509504	0.0567855	0.287472	0.123471	8.94542	8.38586	PPAR signaling pathway
path:dre03410	21	38	55.2632	0.185092	0.421837	0.0325956	0.0462511	0.566187	0.00745887	11.7307	9.97281	Base excision repair
path:dre03420	29	46	63.0435	-0.124431	0.520149	0.028376	0.0471859	0.0224688	0.907898	12.1289	10.0794	Nucleotide excision repair
path:dre03430	15	23	65.2174	0.0720484	0.798596	0.018357	0.0439133	0.217049	0.437139	12.5793	9.93821	Mismatch repair
path:dre03440	13	28	46.4286	0.205535	0.500536	0.0249136	0.0443247	0.422997	0.149833	11.8933	10.6105	Homologous recombination
path:dre03450	9	16	56.25	0.360794	0.34013	0.0316799	0.0431163	0.851639	0.003571	11.7424	10.6902	Non-homologous end-joining
path:dre03460	19	52	36.5385	-0.0963587	0.694749	0.0292076	0.0592804	0.0671157	0.784856	11.1593	9.09721	Fanconi anemia pathway
path:dre04010	102	319	31.9749	0.239221	0.0154564	0.0456416	0.0526076	0.380357	8.03499e-05	9.09809	8.1576	MAPK signaling pathway
path:dre04012	34	107	31.7757	0.161661	0.361029	0.0417888	0.0553254	0.396737	0.0201751	9.54767	8.14382	ErbB signaling pathway
path:dre04020	48	263	18.251	0.380007	0.00771895	0.0520193	0.0540697	0.653368	4.79844e-07	8.20091	7.61841	Calcium signaling pathway
path:dre04060	35	178	19.6629	0.311845	0.068201	0.0649753	0.0663432	0.0429498	0.806473	7.48777	7.2231	Cytokine-cytokine receptor interaction
path:dre04068	72	170	42.3529	0.340056	0.00347114	0.0474984	0.0527349	0.538442	1.06845e-06	9.61694	8.35345	FoxO signaling pathway
path:dre04070	21	90	23.3333	0.204688	0.373446	0.0393381	0.0466148	0.389178	0.0812048	9.22656	8.08213	Phosphatidylinositol signaling system
path:dre04080	56	459	12.2004	0.32831	0.0134989	0.0684687	0.0649535	0.577961	3.09478e-06	6.33035	6.641	Neuroactive ligand-receptor interaction
path:dre04110	73	141	51.773	0.511493	3.75247e-06	0.0302903	0.0424616	0.697383	7.14717e-12	11.7861	10.2663	Cell cycle
path:dre04114	48	138	34.7826	0.469609	0.000758812	0.0272387	0.0440031	0.681992	9.43144e-08	11.3273	9.53631	Oocyte meiosis
path:dre04115	32	73	43.8356	0.302449	0.0924708	0.0345552	0.0480353	0.510959	0.0028041	11.2325	9.47426	p53 signaling pathway
path:dre04120	62	137	45.2555	0.27059	0.03341	0.0241344	0.0421583	0.497543	3.88461e-05	11.8141	8.98398	Ubiquitin mediated proteolysis
path:dre04122	5	9	55.5556	0.15554	0.802762	0.0238425	0.0384434	0.294639	0.630354	12.7441	10.7883	Sulfur relay system
path:dre04130	23	43	53.4884	0.15097	0.491701	0.0288043	0.0511408	0.511086	0.0126899	11.0053	8.53058	SNARE interactions in vesicular transport
path:dre04140	10	28	35.7143	0.333544	0.346269	0.032892	0.0473502	-0.0173741	0.962006	10.4347	9.26425	Regulation of autophagy
path:dre04141	89	181	49.1713	0.072286	0.500829	0.0273019	0.0467782	0.324653	0.00190914	12.0265	9.71639	Protein processing in endoplasmic reticulum
path:dre04142	63	144	43.75	0.048374	0.706554	0.0479883	0.052089	0.339742	0.00644644	10.361	9.13841	Lysosome
path:dre04144	84	272	30.8824	0.454812	1.38472e-05	0.0383811	0.0525077	0.527698	2.49659e-07	9.88461	8.59618	Endocytosis
path:dre04145	58	164	35.3659	0.405994	0.00156669	0.0461216	0.0521008	0.487617	0.000103467	10.8854	9.06918	Phagosome
path:dre04146	43	89	48.3146	0.129307	0.408568	0.0527048	0.0569957	0.340687	0.0253811	9.45875	9.4363	Peroxisome
path:dre04150	28	74	37.8378	0.198573	0.311072	0.0345768	0.0528613	0.497481	0.00706899	10.5305	8.35206	mTOR signaling pathway
path:dre04210	34	95	35.7895	0.476096	0.0044248	0.0402122	0.0527907	0.325471	0.0603365	9.68556	8.42666	Apoptosis
path:dre04260	31	95	32.6316	0.258078	0.160991	0.0464826	0.0530703	0.650439	7.45783e-05	9.72443	9.31339	Cardiac muscle contraction
path:dre04261	49	197	24.8731	0.318318	0.0258113	0.0525415	0.0503037	0.539708	6.28147e-05	8.67597	8.04462	Adrenergic signaling in cardiomyocytes
path:dre04270	39	154	25.3247	0.477001	0.00213863	0.0524113	0.0520269	0.527518	0.00055875	9.45431	8.42963	Vascular smooth muscle contraction
path:dre04310	65	173	37.5723	0.40111	0.00092853	0.0449655	0.0483483	0.628928	2.01881e-08	9.57107	8.45206	Wnt signaling pathway
path:dre04320	13	27	48.1481	0.359586	0.227525	0.0373985	0.0529935	0.555418	0.0487716	9.63053	8.3989	Dorso-ventral axis formation
path:dre04330	26	58	44.8276	0.451537	0.0205841	0.0440763	0.06157	0.491515	0.010769	9.26263	8.34047	Notch signaling pathway
path:dre04340	19	61	31.1475	0.110561	0.652284	0.0472887	0.0508703	0.425823	0.0690984	8.27913	7.52282	Hedgehog signaling pathway
path:dre04350	41	97	42.268	0.182494	0.253446	0.0455078	0.052917	0.505292	0.000752688	9.46681	8.31758	TGF-beta signaling pathway
path:dre04370	33	86	38.3721	0.369617	0.0342567	0.0460769	0.0563301	0.227926	0.202056	9.14829	8.1708	VEGF signaling pathway
path:dre04510	76	250	30.4	0.388408	0.000526047	0.0457057	0.0518387	0.374395	0.000862632	9.63604	8.25554	Focal adhesion
path:dre04512	18	80	22.5	0.449966	0.0609779	0.0658836	0.0679743	0.292328	0.23914	7.83134	7.34868	ECM-receptor interaction
path:dre04514	38	134	28.3582	0.45861	0.00378158	0.0606371	0.066065	0.558711	0.00026667	7.98221	8.41882	Cell adhesion molecules (CAMs)
path:dre04520	42	104	40.3846	0.130528	0.409982	0.0396254	0.0492891	0.328932	0.0334223	10.1733	8.93134	Adherens junction
path:dre04530	73	172	42.4419	0.333378	0.00394957	0.0478202	0.0541313	0.498886	7.04493e-06	9.58831	8.80772	Tight junction
path:dre04540	27	128	21.0938	0.242764	0.222426	0.0360873	0.0493317	0.479552	0.0113694	11.1725	8.77945	Gap junction
path:dre04614	5	15	33.3333	0.737638	0.154813	0.0905663	0.063191	0.894851	0.0402781	8.38397	8.10786	Renin-angiotensin system
path:dre04620	33	103	32.0388	0.403257	0.0199648	0.0491906	0.0535325	0.48694	0.00405563	9.22727	7.98267	Toll-like receptor signaling pathway
path:dre04621	21	48	43.75	0.486649	0.0252762	0.0487791	0.0499192	0.530864	0.0132844	9.98475	8.41598	NOD-like receptor signaling pathway
path:dre04622	21	59	35.5932	0.418791	0.0588187	0.049486	0.0523176	0.596777	0.00429154	9.12602	8.38512	RIG-I-like receptor signaling pathway
path:dre04623	18	39	46.1538	0.566827	0.0141718	0.0409474	0.0493779	0.547961	0.0185609	10.4448	9.29202	Cytosolic DNA-sensing pathway
path:dre04630	37	122	30.3279	0.296073	0.0751967	0.0544797	0.0542075	0.218759	0.193324	8.71098	7.82868	Jak-STAT signaling pathway
path:dre04744	11	40	27.5	0.258949	0.441961	0.0514083	0.0660835	0.361521	0.274645	7.51017	6.77113	Phototransduction
path:dre04810	85	270	31.4815	0.257566	0.0173229	0.0398321	0.05113	0.461532	8.75746e-06	10.0637	8.78134	Regulation of actin cytoskeleton
path:dre04910	60	176	34.0909	0.342285	0.00742982	0.0376641	0.0537424	0.324965	0.0112967	10.2011	8.2797	Insulin signaling pathway
path:dre04912	33	121	27.2727	0.216725	0.225724	0.0527507	0.0548569	0.430006	0.0125014	8.86768	7.95341	GnRH signaling pathway
path:dre04914	37	110	33.6364	0.457132	0.00444954	0.0358711	0.0437774	0.669441	5.88142e-06	10.8167	9.35308	Progesterone-mediated oocyte maturation
path:dre04916	41	137	29.927	0.238218	0.133652	0.0500674	0.0540538	0.23903	0.132293	8.7705	7.85035	Melanogenesis
path:dre04920	35	84	41.6667	0.39208	0.0198338	0.0463855	0.0565969	0.410983	0.0141842	8.82066	8.38352	Adipocytokine signaling pathway
path:dre05132	38	101	37.6238	0.303404	0.064062	0.0421593	0.0476222	0.371716	0.0215679	9.86432	9.44236	Salmonella infection
path:dre05168	72	182	39.5604	0.516895	3.34272e-06	0.0362551	0.0480574	0.37941	0.00101302	10.7681	8.92527	Herpes simplex infection
